# Supplementary material for: Landscape-scale endophytic community analyses in replicated grapevine stands reveal that dieback disease is unlikely to be caused by specific fungal communities
Source: Appl Environ Microbiol. 2025 Jun 20;91(7):e00782-25. doi: 10.1128/aem.00782-25 (PMC12285245; doi:10.1128/aem.00782-25)
Supplement: Supplemental tables — Tables S1 to S3. [file aem.00782-25-s0001.xls]

## Sheet: Table S1
Supplementary Table S1: Plant samples collected across vineyard plots. Sample_Ids are encoded with the sampling year. Barcodes refer to standard PacBio multiplexing barcode IDs.
sample_ID	Plot	geographical_area	Health_Status	Barcode
1_4_2021	Aigle	Chablais	Asymptomatic	bc1052--bc1052
1_10_2021	Aigle	Chablais	Asymptomatic	bc1058--bc1058
1_14_2021	Aigle	Chablais	Asymptomatic	bc1062--bc1062
1_7_2021	Aigle	Chablais	Symptomatic	bc1055--bc1055
1_15_2021	Aigle	Chablais	Asymptomatic	bc1063--bc1063
1_13_2019	Aigle	Chablais	Asymptomatic	bc1013--bc1013
1_2_2021	Aigle	Chablais	Asymptomatic	bc1050--bc1050
1_11_2019	Aigle	Chablais	Symptomatic	bc1011--bc1011
1_5_2021	Aigle	Chablais	Asymptomatic	bc1053--bc1053
1_8_2019	Aigle	Chablais	Asymptomatic	bc1008--bc1008
1_15_2019	Aigle	Chablais	Asymptomatic	bc1015--bc1015
1_3_2021	Aigle	Chablais	Asymptomatic	bc1051--bc1051
1_4_2019	Aigle	Chablais	Asymptomatic	bc1004--bc1004
1_5_2019	Aigle	Chablais	Asymptomatic	bc1005--bc1005
1_12_2019	Aigle	Chablais	Symptomatic	bc1012--bc1012
1_7_2019	Aigle	Chablais	Symptomatic	bc1007--bc1007
1_1_2019	Aigle	Chablais	Symptomatic	bc1001--bc1001
1_2_2019	Aigle	Chablais	Asymptomatic	bc1002--bc1002
1_3_2019	Aigle	Chablais	Asymptomatic	bc1003--bc1003
1_6_2019	Aigle	Chablais	Symptomatic	bc1006--bc1006
1_9_2019	Aigle	Chablais	Asymptomatic	bc1009--bc1009
1_8_2021	Aigle	Chablais	Symptomatic	bc1056--bc1056
1_1_2021	Aigle	Chablais	Symptomatic	bc1049--bc1049
1_9_2021	Aigle	Chablais	Asymptomatic	bc1057--bc1057
1_14_2019	Aigle	Chablais	Asymptomatic	bc1014--bc1014
1_10_2019	Aigle	Chablais	Asymptomatic	bc1010--bc1010
18_14_2019	Begnins	Lake_Geneva	Symptomatic	bc1082--bc1082
18_10_2019	Begnins	Lake_Geneva	Symptomatic	bc1078--bc1078
18_14_2021	Begnins	Lake_Geneva	Symptomatic	bc1054--bc1054
18_1_2019	Begnins	Lake_Geneva	Asymptomatic	bc1069--bc1069
18_6_2019	Begnins	Lake_Geneva	Asymptomatic	bc1074--bc1074
18_3_2021	Begnins	Lake_Geneva	Asymptomatic	bc1043--bc1043
18_11_2019	Begnins	Lake_Geneva	Asymptomatic	bc1079--bc1079
18_7_2019	Begnins	Lake_Geneva	Symptomatic	bc1075--bc1075
18_15_2021	Begnins	Lake_Geneva	Asymptomatic	bc1055--bc1055
18_4_2019	Begnins	Lake_Geneva	Symptomatic	bc1072--bc1072
18_8_2019	Begnins	Lake_Geneva	Asymptomatic	bc1076--bc1076
18_5_2021	Begnins	Lake_Geneva	Asymptomatic	bc1045--bc1045
18_9_2019	Begnins	Lake_Geneva	Asymptomatic	bc1077--bc1077
18_12_2021	Begnins	Lake_Geneva	Symptomatic	bc1052--bc1052
18_2_2021	Begnins	Lake_Geneva	Symptomatic	bc1042--bc1042
18_5_2019	Begnins	Lake_Geneva	Asymptomatic	bc1073--bc1073
18_1_2021	Begnins	Lake_Geneva	Symptomatic	bc1041--bc1041
18_13_2019	Begnins	Lake_Geneva	Asymptomatic	bc1081--bc1081
18_11_2021	Begnins	Lake_Geneva	Symptomatic	bc1051--bc1051
18_6_2021	Begnins	Lake_Geneva	Asymptomatic	bc1046--bc1046
18_9_2021	Begnins	Lake_Geneva	Asymptomatic	bc1049--bc1049
18_12_2019	Begnins	Lake_Geneva	Symptomatic	bc1080--bc1080
18_10_2021	Begnins	Lake_Geneva	Symptomatic	bc1050--bc1050
18_2_2019	Begnins	Lake_Geneva	Asymptomatic	bc1070--bc1070
18_7_2021	Begnins	Lake_Geneva	Symptomatic	bc1047--bc1047
18_3_2019	Begnins	Lake_Geneva	Asymptomatic	bc1071--bc1071
18_13_2021	Begnins	Lake_Geneva	Symptomatic	bc1053--bc1053
18_4_2021	Begnins	Lake_Geneva	Symptomatic	bc1044--bc1044
18_8_2021	Begnins	Lake_Geneva	Symptomatic	bc1048--bc1048
2_6_2019	Blonay	Lake_Geneva	Asymptomatic	bc1021--bc1021
2_10_2021	Blonay	Lake_Geneva	Asymptomatic	bc1073--bc1073
2_4_2021	Blonay	Lake_Geneva	Symptomatic	bc1067--bc1067
2_7_2021	Blonay	Lake_Geneva	Asymptomatic	bc1070--bc1070
2_11_2021	Blonay	Lake_Geneva	Symptomatic	bc1074--bc1074
2_9_2019	Blonay	Lake_Geneva	Symptomatic	bc1024--bc1024
2_1_2021	Blonay	Lake_Geneva	Symptomatic	bc1064--bc1064
2_2_2021	Blonay	Lake_Geneva	Asymptomatic	bc1065--bc1065
2_8_2019	Blonay	Lake_Geneva	Symptomatic	bc1023--bc1023
2_13_2021	Blonay	Lake_Geneva	Asymptomatic	bc1076--bc1076
2_15_2021	Blonay	Lake_Geneva	Asymptomatic	bc1078--bc1078
2_4_2019	Blonay	Lake_Geneva	Symptomatic	bc1019--bc1019
2_14_2019	Blonay	Lake_Geneva	Asymptomatic	bc1029--bc1029
2_3_2021	Blonay	Lake_Geneva	Asymptomatic	bc1066--bc1066
2_7_2019	Blonay	Lake_Geneva	Asymptomatic	bc1022--bc1022
2_15_2019	Blonay	Lake_Geneva	Asymptomatic	bc1030--bc1030
2_8_2021	Blonay	Lake_Geneva	Symptomatic	bc1071--bc1071
2_12_2021	Blonay	Lake_Geneva	Asymptomatic	bc1075--bc1075
2_14_2021	Blonay	Lake_Geneva	Asymptomatic	bc1077--bc1077
2_5_2019	Blonay	Lake_Geneva	Asymptomatic	bc1020--bc1020
2_9_2021	Blonay	Lake_Geneva	Symptomatic	bc1072--bc1072
2_12_2019	Blonay	Lake_Geneva	Asymptomatic	bc1027--bc1027
2_1_2019	Blonay	Lake_Geneva	Symptomatic	bc1016--bc1016
2_5_2021	Blonay	Lake_Geneva	Asymptomatic	bc1068--bc1068
2_11_2019	Blonay	Lake_Geneva	Symptomatic	bc1026--bc1026
2_13_2019	Blonay	Lake_Geneva	Asymptomatic	bc1028--bc1028
2_2_2019	Blonay	Lake_Geneva	Asymptomatic	bc1017--bc1017
2_10_2019	Blonay	Lake_Geneva	Asymptomatic	bc1025--bc1025
5_2_2021	Champagne	Lake_Neuchatel	Asymptomatic	bc1009--bc1009
5_4_2021	Champagne	Lake_Neuchatel	Symptomatic	bc1011--bc1011
5_10_2021	Champagne	Lake_Neuchatel	Asymptomatic	bc1017--bc1017
5_12_2019	Champagne	Lake_Neuchatel	Asymptomatic	bc1075--bc1075
5_10_2019	Champagne	Lake_Neuchatel	Asymptomatic	bc1073--bc1073
5_3_2021	Champagne	Lake_Neuchatel	Asymptomatic	bc1010--bc1010
5_13_2021	Champagne	Lake_Neuchatel	Symptomatic	bc1020--bc1020
5_7_2019	Champagne	Lake_Neuchatel	Asymptomatic	bc1070--bc1070
5_13_2019	Champagne	Lake_Neuchatel	Symptomatic	bc1076--bc1076
5_5_2021	Champagne	Lake_Neuchatel	Asymptomatic	bc1012--bc1012
5_7_2021	Champagne	Lake_Neuchatel	Asymptomatic	bc1014--bc1014
5_9_2019	Champagne	Lake_Neuchatel	Asymptomatic	bc1072--bc1072
5_1_2019	Champagne	Lake_Neuchatel	Asymptomatic	bc1064--bc1064
5_8_2021	Champagne	Lake_Neuchatel	Symptomatic	bc1015--bc1015
5_15_2021	Champagne	Lake_Neuchatel	Symptomatic	bc1022--bc1022
5_8_2019	Champagne	Lake_Neuchatel	Symptomatic	bc1071--bc1071
5_14_2019	Champagne	Lake_Neuchatel	Symptomatic	bc1077--bc1077
5_6_2021	Champagne	Lake_Neuchatel	Symptomatic	bc1013--bc1013
5_15_2019	Champagne	Lake_Neuchatel	Symptomatic	bc1078--bc1078
5_14_2021	Champagne	Lake_Neuchatel	Symptomatic	bc1021--bc1021
5_4_2019	Champagne	Lake_Neuchatel	Symptomatic	bc1067--bc1067
5_6_2019	Champagne	Lake_Neuchatel	Symptomatic	bc1069--bc1069
5_3_2019	Champagne	Lake_Neuchatel	Asymptomatic	bc1066--bc1066
5_11_2019	Champagne	Lake_Neuchatel	Asymptomatic	bc1074--bc1074
5_11_2021	Champagne	Lake_Neuchatel	Asymptomatic	bc1018--bc1018
5_2_2019	Champagne	Lake_Neuchatel	Asymptomatic	bc1065--bc1065
5_5_2019	Champagne	Lake_Neuchatel	Asymptomatic	bc1068--bc1068
5_1_2021	Champagne	Lake_Neuchatel	Asymptomatic	bc1008--bc1008
5_12_2021	Champagne	Lake_Neuchatel	Asymptomatic	bc1019--bc1019
6_9_2021	Changins	Lake_Geneva	Symptomatic	bc1087--bc1087
6_5_2021	Changins	Lake_Geneva	Asymptomatic	bc1083--bc1083
6_13_2021	Changins	Lake_Geneva	Symptomatic	bc1090--bc1090
6_10_2019	Changins	Lake_Geneva	Asymptomatic	bc1088--bc1088
6_15_2019	Changins	Lake_Geneva	Asymptomatic	bc1093--bc1093
6_8_2021	Changins	Lake_Geneva	Asymptomatic	bc1086--bc1086
6_10_2021	Changins	Lake_Geneva	Asymptomatic	bc1088--bc1088
6_3_2021	Changins	Lake_Geneva	Asymptomatic	bc1081--bc1081
6_14_2021	Changins	Lake_Geneva	Symptomatic	bc1091--bc1091
6_11_2021	Changins	Lake_Geneva	Asymptomatic	bc1089--bc1089
6_4_2019	Changins	Lake_Geneva	Symptomatic	bc1082--bc1082
6_1_2021	Changins	Lake_Geneva	Asymptomatic	bc1079--bc1079
6_4_2021	Changins	Lake_Geneva	Symptomatic	bc1082--bc1082
6_6_2019	Changins	Lake_Geneva	Asymptomatic	bc1084--bc1084
6_2_2021	Changins	Lake_Geneva	Asymptomatic	bc1080--bc1080
6_9_2019	Changins	Lake_Geneva	Symptomatic	bc1087--bc1087
6_5_2019	Changins	Lake_Geneva	Asymptomatic	bc1083--bc1083
6_1_2019	Changins	Lake_Geneva	Asymptomatic	bc1079--bc1079
6_12_2019	Changins	Lake_Geneva	Symptomatic	bc1090--bc1090
6_14_2019	Changins	Lake_Geneva	Asymptomatic	bc1092--bc1092
6_13_2019	Changins	Lake_Geneva	Symptomatic	bc1091--bc1091
6_2_2019	Changins	Lake_Geneva	Asymptomatic	bc1080--bc1080
6_3_2019	Changins	Lake_Geneva	Asymptomatic	bc1081--bc1081
6_7_2019	Changins	Lake_Geneva	Symptomatic	bc1085--bc1085
6_11_2019	Changins	Lake_Geneva	Asymptomatic	bc1089--bc1089
6_8_2019	Changins	Lake_Geneva	Asymptomatic	bc1086--bc1086
7_6_2019	Commugny	Lake_Geneva	Asymptomatic	bc1006--bc1006
7_3_2019	Commugny	Lake_Geneva	Asymptomatic	bc1003--bc1003
7_2_2019	Commugny	Lake_Geneva	Asymptomatic	bc1002--bc1002
7_14_2019	Commugny	Lake_Geneva	Symptomatic	bc1014--bc1014
7_10_2019	Commugny	Lake_Geneva	Symptomatic	bc1010--bc1010
7_11_2019	Commugny	Lake_Geneva	Asymptomatic	bc1011--bc1011
7_9_2019	Commugny	Lake_Geneva	Asymptomatic	bc1009--bc1009
7_5_2019	Commugny	Lake_Geneva	Asymptomatic	bc1005--bc1005
7_1_2019	Commugny	Lake_Geneva	Asymptomatic	bc1001--bc1001
7_4_2019	Commugny	Lake_Geneva	Symptomatic	bc1004--bc1004
7_7_2019	Commugny	Lake_Geneva	Asymptomatic	bc1007--bc1007
7_13_2019	Commugny	Lake_Geneva	Asymptomatic	bc1013--bc1013
7_8_2019	Commugny	Lake_Geneva	Asymptomatic	bc1008--bc1008
8_6_2021	Concise	Lake_Neuchatel	Asymptomatic	bc1061--bc1061
8_11_2021	Concise	Lake_Neuchatel	Asymptomatic	bc1066--bc1066
8_1_2021	Concise	Lake_Neuchatel	Asymptomatic	bc1056--bc1056
8_12_2021	Concise	Lake_Neuchatel	Asymptomatic	bc1067--bc1067
8_13_2021	Concise	Lake_Neuchatel	Asymptomatic	bc1068--bc1068
8_14_2021	Concise	Lake_Neuchatel	Symptomatic	bc1069--bc1069
8_6_2019	Concise	Lake_Neuchatel	Asymptomatic	bc1021--bc1021
8_8_2019	Concise	Lake_Neuchatel	Symptomatic	bc1023--bc1023
8_2_2021	Concise	Lake_Neuchatel	Asymptomatic	bc1057--bc1057
8_7_2019	Concise	Lake_Neuchatel	Asymptomatic	bc1022--bc1022
8_9_2021	Concise	Lake_Neuchatel	Symptomatic	bc1064--bc1064
8_10_2021	Concise	Lake_Neuchatel	Symptomatic	bc1065--bc1065
8_3_2021	Concise	Lake_Neuchatel	Symptomatic	bc1058--bc1058
8_5_2021	Concise	Lake_Neuchatel	Asymptomatic	bc1060--bc1060
8_8_2021	Concise	Lake_Neuchatel	Symptomatic	bc1063--bc1063
8_10_2019	Concise	Lake_Neuchatel	Symptomatic	bc1025--bc1025
8_11_2019	Concise	Lake_Neuchatel	Asymptomatic	bc1026--bc1026
8_15_2021	Concise	Lake_Neuchatel	Asymptomatic	bc1070--bc1070
8_7_2021	Concise	Lake_Neuchatel	Asymptomatic	bc1062--bc1062
8_4_2021	Concise	Lake_Neuchatel	Asymptomatic	bc1059--bc1059
8_3_2019	Concise	Lake_Neuchatel	Symptomatic	bc1018--bc1018
8_1_2019	Concise	Lake_Neuchatel	Asymptomatic	bc1016--bc1016
8_2_2019	Concise	Lake_Neuchatel	Asymptomatic	bc1017--bc1017
8_12_2019	Concise	Lake_Neuchatel	Asymptomatic	bc1027--bc1027
8_9_2019	Concise	Lake_Neuchatel	Symptomatic	bc1024--bc1024
9_5_2021	EchichensA	Lake_Geneva	Symptomatic	bc1093--bc1093
9_10_2021	EchichensA	Lake_Geneva	Symptomatic	bc1002--bc1002
9_13_2021	EchichensA	Lake_Geneva	Asymptomatic	bc1005--bc1005
9_9_2021	EchichensA	Lake_Geneva	Symptomatic	bc1001--bc1001
9_11_2021	EchichensA	Lake_Geneva	Asymptomatic	bc1003--bc1003
9_12_2021	EchichensA	Lake_Geneva	Symptomatic	bc1004--bc1004
9_14_2019	EchichensA	Lake_Geneva	Asymptomatic	bc1044--bc1044
9_6_2021	EchichensA	Lake_Geneva	Asymptomatic	bc1094--bc1094
9_11_2019	EchichensA	Lake_Geneva	Asymptomatic	bc1041--bc1041
9_8_2021	EchichensA	Lake_Geneva	Symptomatic	bc1096--bc1096
9_1_2021	EchichensA	Lake_Geneva	Symptomatic	bc1089--bc1089
9_3_2021	EchichensA	Lake_Geneva	Symptomatic	bc1091--bc1091
9_7_2021	EchichensA	Lake_Geneva	Asymptomatic	bc1095--bc1095
9_3_2019	EchichensA	Lake_Geneva	Asymptomatic	bc1033--bc1033
9_13_2019	EchichensA	Lake_Geneva	Asymptomatic	bc1043--bc1043
9_4_2019	EchichensA	Lake_Geneva	Asymptomatic	bc1034--bc1034
9_15_2021	EchichensA	Lake_Geneva	Asymptomatic	bc1007--bc1007
9_2_2021	EchichensA	Lake_Geneva	Asymptomatic	bc1090--bc1090
9_12_2019	EchichensA	Lake_Geneva	Symptomatic	bc1042--bc1042
9_14_2021	EchichensA	Lake_Geneva	Asymptomatic	bc1006--bc1006
10_12_2021	EchichensB	Lake_Geneva	Asymptomatic	bc1034--bc1034
10_6_2019	EchichensB	Lake_Geneva	Asymptomatic	bc1054--bc1054
10_1_2019	EchichensB	Lake_Geneva	Symptomatic	bc1049--bc1049
10_3_2019	EchichensB	Lake_Geneva	Asymptomatic	bc1051--bc1051
10_8_2019	EchichensB	Lake_Geneva	Asymptomatic	bc1056--bc1056
10_14_2019	EchichensB	Lake_Geneva	Asymptomatic	bc1062--bc1062
10_2_2021	EchichensB	Lake_Geneva	Asymptomatic	bc1024--bc1024
10_5_2021	EchichensB	Lake_Geneva	Asymptomatic	bc1027--bc1027
10_6_2021	EchichensB	Lake_Geneva	Asymptomatic	bc1028--bc1028
10_8_2021	EchichensB	Lake_Geneva	Asymptomatic	bc1030--bc1030
10_9_2021	EchichensB	Lake_Geneva	Symptomatic	bc1031--bc1031
10_15_2021	EchichensB	Lake_Geneva	Asymptomatic	bc1037--bc1037
10_15_2019	EchichensB	Lake_Geneva	Asymptomatic	bc1063--bc1063
10_12_2019	EchichensB	Lake_Geneva	Symptomatic	bc1060--bc1060
10_4_2021	EchichensB	Lake_Geneva	Symptomatic	bc1026--bc1026
10_2_2019	EchichensB	Lake_Geneva	Asymptomatic	bc1050--bc1050
10_5_2019	EchichensB	Lake_Geneva	Asymptomatic	bc1053--bc1053
10_13_2019	EchichensB	Lake_Geneva	Asymptomatic	bc1061--bc1061
10_1_2021	EchichensB	Lake_Geneva	Symptomatic	bc1023--bc1023
10_3_2021	EchichensB	Lake_Geneva	Asymptomatic	bc1025--bc1025
10_11_2019	EchichensB	Lake_Geneva	Asymptomatic	bc1059--bc1059
10_13_2021	EchichensB	Lake_Geneva	Asymptomatic	bc1035--bc1035
10_10_2019	EchichensB	Lake_Geneva	Asymptomatic	bc1058--bc1058
10_7_2019	EchichensB	Lake_Geneva	Symptomatic	bc1055--bc1055
10_9_2019	EchichensB	Lake_Geneva	Symptomatic	bc1057--bc1057
10_4_2019	EchichensB	Lake_Geneva	Symptomatic	bc1052--bc1052
10_11_2021	EchichensB	Lake_Geneva	Asymptomatic	bc1033--bc1033
10_10_2021	EchichensB	Lake_Geneva	Asymptomatic	bc1032--bc1032
11_4_2019	Founex	Lake_Geneva	Asymptomatic	bc1067--bc1067
11_6_2019	Founex	Lake_Geneva	Asymptomatic	bc1069--bc1069
11_13_2019	Founex	Lake_Geneva	Asymptomatic	bc1076--bc1076
11_1_2019	Founex	Lake_Geneva	Asymptomatic	bc1064--bc1064
11_8_2019	Founex	Lake_Geneva	Asymptomatic	bc1071--bc1071
11_10_2019	Founex	Lake_Geneva	Symptomatic	bc1073--bc1073
11_6_2021	Founex	Lake_Geneva	Asymptomatic	bc1085--bc1085
11_15_2019	Founex	Lake_Geneva	Symptomatic	bc1078--bc1078
11_14_2019	Founex	Lake_Geneva	Asymptomatic	bc1077--bc1077
11_12_2019	Founex	Lake_Geneva	Asymptomatic	bc1075--bc1075
11_7_2019	Founex	Lake_Geneva	Symptomatic	bc1070--bc1070
11_12_2021	Founex	Lake_Geneva	Asymptomatic	bc1046--bc1046
11_2_2021	Founex	Lake_Geneva	Asymptomatic	bc1081--bc1081
11_11_2021	Founex	Lake_Geneva	Asymptomatic	bc1045--bc1045
11_15_2021	Founex	Lake_Geneva	Symptomatic	bc1049--bc1049
11_2_2019	Founex	Lake_Geneva	Asymptomatic	bc1065--bc1065
11_11_2019	Founex	Lake_Geneva	Asymptomatic	bc1074--bc1074
11_1_2021	Founex	Lake_Geneva	Asymptomatic	bc1080--bc1080
11_9_2019	Founex	Lake_Geneva	Asymptomatic	bc1072--bc1072
11_14_2021	Founex	Lake_Geneva	Asymptomatic	bc1048--bc1048
11_4_2021	Founex	Lake_Geneva	Asymptomatic	bc1083--bc1083
11_8_2021	Founex	Lake_Geneva	Asymptomatic	bc1042--bc1042
11_3_2019	Founex	Lake_Geneva	Symptomatic	bc1066--bc1066
11_5_2019	Founex	Lake_Geneva	Asymptomatic	bc1068--bc1068
11_9_2021	Founex	Lake_Geneva	Asymptomatic	bc1043--bc1043
11_13_2021	Founex	Lake_Geneva	Asymptomatic	bc1047--bc1047
11_7_2021	Founex	Lake_Geneva	Symptomatic	bc1041--bc1041
11_3_2021	Founex	Lake_Geneva	Symptomatic	bc1082--bc1082
11_10_2021	Founex	Lake_Geneva	Symptomatic	bc1044--bc1044
12_13_2019	Leytron	Valais	Symptomatic	bc1091--bc1091
12_1_2019	Leytron	Valais	Asymptomatic	bc1079--bc1079
12_9_2019	Leytron	Valais	Asymptomatic	bc1087--bc1087
12_11_2019	Leytron	Valais	Asymptomatic	bc1089--bc1089
12_12_2019	Leytron	Valais	Asymptomatic	bc1090--bc1090
12_4_2019	Leytron	Valais	Asymptomatic	bc1082--bc1082
12_5_2019	Leytron	Valais	Asymptomatic	bc1083--bc1083
12_6_2019	Leytron	Valais	Asymptomatic	bc1084--bc1084
12_7_2019	Leytron	Valais	Asymptomatic	bc1085--bc1085
12_8_2019	Leytron	Valais	Asymptomatic	bc1086--bc1086
12_10_2019	Leytron	Valais	Asymptomatic	bc1088--bc1088
12_4_2021	Leytron	Valais	Asymptomatic	bc1083--bc1083
12_5_2021	Leytron	Valais	Asymptomatic	bc1084--bc1084
12_9_2021	Leytron	Valais	Asymptomatic	bc1091--bc1091
12_3_2019	Leytron	Valais	Symptomatic	bc1081--bc1081
12_6_2021	Leytron	Valais	Asymptomatic	bc1085--bc1085
12_2_2019	Leytron	Valais	Asymptomatic	bc1080--bc1080
12_3_2021	Leytron	Valais	Symptomatic	bc1082--bc1082
12_1_2021	Leytron	Valais	Asymptomatic	bc1080--bc1080
12_15_2019	Leytron	Valais	Asymptomatic	bc1093--bc1093
12_8_2021	Leytron	Valais	Asymptomatic	bc1090--bc1090
12_11_2021	Leytron	Valais	Asymptomatic	bc1093--bc1093
12_13_2021	Leytron	Valais	Symptomatic	bc1095--bc1095
12_2_2021	Leytron	Valais	Asymptomatic	bc1081--bc1081
12_10_2021	Leytron	Valais	Asymptomatic	bc1092--bc1092
12_7_2021	Leytron	Valais	Asymptomatic	bc1089--bc1089
12_14_2019	Leytron	Valais	Asymptomatic	bc1092--bc1092
12_15_2021	Leytron	Valais	Asymptomatic	bc1001--bc1001
13_14_2021	Morges	Lake_Geneva	Asymptomatic	bc1078--bc1078
13_7_2019	Morges	Lake_Geneva	Asymptomatic	bc1007--bc1007
13_4_2021	Morges	Lake_Geneva	Asymptomatic	bc1068--bc1068
13_8_2019	Morges	Lake_Geneva	Symptomatic	bc1008--bc1008
13_8_2021	Morges	Lake_Geneva	Symptomatic	bc1072--bc1072
13_11_2021	Morges	Lake_Geneva	Asymptomatic	bc1075--bc1075
13_7_2021	Morges	Lake_Geneva	Asymptomatic	bc1071--bc1071
13_5_2021	Morges	Lake_Geneva	Symptomatic	bc1069--bc1069
13_5_2019	Morges	Lake_Geneva	Asymptomatic	bc1005--bc1005
13_1_2021	Morges	Lake_Geneva	Asymptomatic	bc1065--bc1065
13_2_2021	Morges	Lake_Geneva	Symptomatic	bc1066--bc1066
13_3_2021	Morges	Lake_Geneva	Symptomatic	bc1067--bc1067
13_6_2019	Morges	Lake_Geneva	Symptomatic	bc1006--bc1006
13_10_2021	Morges	Lake_Geneva	Symptomatic	bc1034--bc1034
13_6_2021	Morges	Lake_Geneva	Symptomatic	bc1070--bc1070
13_15_2021	Morges	Lake_Geneva	Symptomatic	bc1079--bc1079
13_2_2019	Morges	Lake_Geneva	Asymptomatic	bc1002--bc1002
13_1_2019	Morges	Lake_Geneva	Asymptomatic	bc1001--bc1001
13_4_2019	Morges	Lake_Geneva	Asymptomatic	bc1004--bc1004
13_9_2021	Morges	Lake_Geneva	Symptomatic	bc1073--bc1073
3_9_2019	Nax1	Valais	Asymptomatic	bc1039--bc1039
3_10_2019	Nax1	Valais	Asymptomatic	bc1040--bc1040
3_12_2019	Nax1	Valais	Asymptomatic	bc1042--bc1042
3_6_2019	Nax1	Valais	Asymptomatic	bc1036--bc1036
3_8_2019	Nax1	Valais	Asymptomatic	bc1038--bc1038
3_2_2019	Nax1	Valais	Asymptomatic	bc1032--bc1032
3_14_2019	Nax1	Valais	Asymptomatic	bc1044--bc1044
3_15_2019	Nax1	Valais	Asymptomatic	bc1045--bc1045
3_4_2019	Nax1	Valais	Asymptomatic	bc1034--bc1034
3_7_2019	Nax1	Valais	Asymptomatic	bc1037--bc1037
3_5_2019	Nax1	Valais	Asymptomatic	bc1035--bc1035
3_1_2019	Nax1	Valais	Asymptomatic	bc1031--bc1031
3_13_2019	Nax1	Valais	Asymptomatic	bc1043--bc1043
3_11_2019	Nax1	Valais	Asymptomatic	bc1041--bc1041
3_3_2019	Nax1	Valais	Asymptomatic	bc1033--bc1033
3_4_2021	Nax1	Valais	Asymptomatic	bc1053--bc1053
3_5_2021	Nax1	Valais	Asymptomatic	bc1054--bc1054
3_12_2021	Nax1	Valais	Asymptomatic	bc1061--bc1061
4_4_2019	Nax2	Valais	Asymptomatic	bc1052--bc1052
4_8_2019	Nax2	Valais	Asymptomatic	bc1056--bc1056
4_11_2019	Nax2	Valais	Symptomatic	bc1059--bc1059
4_1_2019	Nax2	Valais	Asymptomatic	bc1049--bc1049
4_13_2019	Nax2	Valais	Asymptomatic	bc1061--bc1061
4_14_2021	Nax2	Valais	Asymptomatic	bc1078--bc1078
4_15_2021	Nax2	Valais	Symptomatic	bc1079--bc1079
4_5_2019	Nax2	Valais	Asymptomatic	bc1053--bc1053
4_13_2021	Nax2	Valais	Asymptomatic	bc1077--bc1077
4_12_2019	Nax2	Valais	Asymptomatic	bc1060--bc1060
4_14_2019	Nax2	Valais	Asymptomatic	bc1062--bc1062
4_12_2021	Nax2	Valais	Asymptomatic	bc1076--bc1076
4_15_2019	Nax2	Valais	Symptomatic	bc1063--bc1063
4_7_2019	Nax2	Valais	Asymptomatic	bc1055--bc1055
4_10_2021	Nax2	Valais	Symptomatic	bc1074--bc1074
4_9_2021	Nax2	Valais	Asymptomatic	bc1073--bc1073
4_6_2019	Nax2	Valais	Symptomatic	bc1054--bc1054
4_2_2019	Nax2	Valais	Asymptomatic	bc1050--bc1050
4_9_2019	Nax2	Valais	Asymptomatic	bc1057--bc1057
4_3_2019	Nax2	Valais	Symptomatic	bc1051--bc1051
4_10_2019	Nax2	Valais	Symptomatic	bc1058--bc1058
14_14_2021	Onnens	Lake_Neuchatel	Asymptomatic	bc1084--bc1084
14_4_2021	Onnens	Lake_Neuchatel	Asymptomatic	bc1074--bc1074
14_13_2019	Onnens	Lake_Neuchatel	Asymptomatic	bc1021--bc1021
14_15_2019	Onnens	Lake_Neuchatel	Symptomatic	bc1023--bc1023
14_3_2021	Onnens	Lake_Neuchatel	Asymptomatic	bc1073--bc1073
14_9_2019	Onnens	Lake_Neuchatel	Asymptomatic	bc1017--bc1017
14_7_2019	Onnens	Lake_Neuchatel	Symptomatic	bc1015--bc1015
14_11_2021	Onnens	Lake_Neuchatel	Asymptomatic	bc1081--bc1081
14_7_2021	Onnens	Lake_Neuchatel	Symptomatic	bc1077--bc1077
14_8_2021	Onnens	Lake_Neuchatel	Asymptomatic	bc1078--bc1078
14_12_2021	Onnens	Lake_Neuchatel	Asymptomatic	bc1082--bc1082
14_6_2019	Onnens	Lake_Neuchatel	Symptomatic	bc1014--bc1014
14_8_2019	Onnens	Lake_Neuchatel	Asymptomatic	bc1016--bc1016
14_13_2021	Onnens	Lake_Neuchatel	Asymptomatic	bc1083--bc1083
14_4_2019	Onnens	Lake_Neuchatel	Asymptomatic	bc1012--bc1012
14_10_2019	Onnens	Lake_Neuchatel	Asymptomatic	bc1018--bc1018
14_5_2021	Onnens	Lake_Neuchatel	Symptomatic	bc1075--bc1075
14_2_2021	Onnens	Lake_Neuchatel	Asymptomatic	bc1072--bc1072
14_6_2021	Onnens	Lake_Neuchatel	Symptomatic	bc1076--bc1076
14_9_2021	Onnens	Lake_Neuchatel	Asymptomatic	bc1079--bc1079
14_5_2019	Onnens	Lake_Neuchatel	Symptomatic	bc1013--bc1013
14_12_2019	Onnens	Lake_Neuchatel	Asymptomatic	bc1020--bc1020
14_15_2021	Onnens	Lake_Neuchatel	Symptomatic	bc1085--bc1085
14_10_2021	Onnens	Lake_Neuchatel	Asymptomatic	bc1080--bc1080
14_1_2021	Onnens	Lake_Neuchatel	Symptomatic	bc1071--bc1071
15_11_2021	Perroy	Lake_Geneva	Symptomatic	bc1043--bc1043
15_13_2021	Perroy	Lake_Geneva	Symptomatic	bc1045--bc1045
15_10_2019	Perroy	Lake_Geneva	Asymptomatic	bc1033--bc1033
15_11_2019	Perroy	Lake_Geneva	Symptomatic	bc1034--bc1034
15_12_2019	Perroy	Lake_Geneva	Asymptomatic	bc1035--bc1035
15_12_2021	Perroy	Lake_Geneva	Asymptomatic	bc1044--bc1044
15_15_2021	Perroy	Lake_Geneva	Symptomatic	bc1047--bc1047
15_14_2021	Perroy	Lake_Geneva	Symptomatic	bc1046--bc1046
15_13_2019	Perroy	Lake_Geneva	Symptomatic	bc1036--bc1036
15_10_2021	Perroy	Lake_Geneva	Asymptomatic	bc1042--bc1042
15_7_2021	Perroy	Lake_Geneva	Asymptomatic	bc1039--bc1039
15_14_2019	Perroy	Lake_Geneva	Asymptomatic	bc1037--bc1037
15_2_2021	Perroy	Lake_Geneva	Symptomatic	bc1033--bc1033
15_3_2019	Perroy	Lake_Geneva	Asymptomatic	bc1026--bc1026
15_1_2019	Perroy	Lake_Geneva	Asymptomatic	bc1024--bc1024
15_2_2019	Perroy	Lake_Geneva	Symptomatic	bc1025--bc1025
15_4_2019	Perroy	Lake_Geneva	Asymptomatic	bc1027--bc1027
15_7_2019	Perroy	Lake_Geneva	Asymptomatic	bc1030--bc1030
15_8_2019	Perroy	Lake_Geneva	Symptomatic	bc1031--bc1031
15_9_2021	Perroy	Lake_Geneva	Symptomatic	bc1041--bc1041
15_9_2019	Perroy	Lake_Geneva	Symptomatic	bc1032--bc1032
15_4_2021	Perroy	Lake_Geneva	Asymptomatic	bc1036--bc1036
15_15_2019	Perroy	Lake_Geneva	Symptomatic	bc1038--bc1038
15_6_2021	Perroy	Lake_Geneva	Asymptomatic	bc1038--bc1038
15_5_2021	Perroy	Lake_Geneva	Asymptomatic	bc1037--bc1037
15_1_2021	Perroy	Lake_Geneva	Asymptomatic	bc1032--bc1032
16_2_2019	Produit	Valais	Asymptomatic	bc1040--bc1040
16_5_2019	Produit	Valais	Asymptomatic	bc1043--bc1043
16_11_2021	Produit	Valais	Asymptomatic	bc1012--bc1012
16_12_2021	Produit	Valais	Symptomatic	bc1013--bc1013
16_10_2021	Produit	Valais	Asymptomatic	bc1011--bc1011
16_11_2019	Produit	Valais	Asymptomatic	bc1049--bc1049
16_3_2021	Produit	Valais	Asymptomatic	bc1004--bc1004
16_8_2021	Produit	Valais	Asymptomatic	bc1009--bc1009
16_12_2019	Produit	Valais	Symptomatic	bc1050--bc1050
16_13_2019	Produit	Valais	Asymptomatic	bc1051--bc1051
16_5_2021	Produit	Valais	Asymptomatic	bc1006--bc1006
16_13_2021	Produit	Valais	Asymptomatic	bc1014--bc1014
16_10_2019	Produit	Valais	Asymptomatic	bc1048--bc1048
16_14_2019	Produit	Valais	Symptomatic	bc1052--bc1052
16_9_2021	Produit	Valais	Symptomatic	bc1010--bc1010
16_2_2021	Produit	Valais	Asymptomatic	bc1003--bc1003
16_1_2019	Produit	Valais	Asymptomatic	bc1039--bc1039
16_4_2019	Produit	Valais	Asymptomatic	bc1042--bc1042
16_3_2019	Produit	Valais	Asymptomatic	bc1041--bc1041
16_14_2021	Produit	Valais	Symptomatic	bc1015--bc1015
16_15_2019	Produit	Valais	Asymptomatic	bc1053--bc1053
16_4_2021	Produit	Valais	Asymptomatic	bc1005--bc1005
16_1_2021	Produit	Valais	Asymptomatic	bc1002--bc1002
16_15_2021	Produit	Valais	Asymptomatic	bc1016--bc1016
17_11_2019	Saillon	Valais	Symptomatic	bc1064--bc1064
17_15_2019	Saillon	Valais	Asymptomatic	bc1068--bc1068
17_4_2019	Saillon	Valais	Asymptomatic	bc1057--bc1057
17_12_2019	Saillon	Valais	Asymptomatic	bc1065--bc1065
17_2_2019	Saillon	Valais	Symptomatic	bc1055--bc1055
17_3_2019	Saillon	Valais	Asymptomatic	bc1056--bc1056
17_14_2019	Saillon	Valais	Symptomatic	bc1067--bc1067
17_5_2019	Saillon	Valais	Asymptomatic	bc1058--bc1058
17_8_2019	Saillon	Valais	Asymptomatic	bc1061--bc1061
17_13_2019	Saillon	Valais	Asymptomatic	bc1066--bc1066
17_10_2019	Saillon	Valais	Asymptomatic	bc1063--bc1063
17_9_2019	Saillon	Valais	Asymptomatic	bc1062--bc1062
17_6_2019	Saillon	Valais	Asymptomatic	bc1059--bc1059
17_1_2019	Saillon	Valais	Asymptomatic	bc1054--bc1054
19_6_2021	Villeneuve	Chablais	Asymptomatic	bc1022--bc1022
19_7_2019	Villeneuve	Chablais	Asymptomatic	bc1090--bc1090
19_9_2021	Villeneuve	Chablais	Asymptomatic	bc1025--bc1025
19_3_2021	Villeneuve	Chablais	Asymptomatic	bc1019--bc1019
19_10_2019	Villeneuve	Chablais	Symptomatic	bc1093--bc1093
19_8_2019	Villeneuve	Chablais	Symptomatic	bc1091--bc1091
19_4_2021	Villeneuve	Chablais	Asymptomatic	bc1020--bc1020
19_14_2019	Villeneuve	Chablais	Symptomatic	bc1001--bc1001
19_15_2019	Villeneuve	Chablais	Asymptomatic	bc1002--bc1002
19_2_2021	Villeneuve	Chablais	Asymptomatic	bc1018--bc1018
19_3_2019	Villeneuve	Chablais	Asymptomatic	bc1086--bc1086
19_11_2019	Villeneuve	Chablais	Asymptomatic	bc1094--bc1094
19_5_2019	Villeneuve	Chablais	Asymptomatic	bc1088--bc1088
19_12_2019	Villeneuve	Chablais	Asymptomatic	bc1095--bc1095
19_4_2019	Villeneuve	Chablais	Asymptomatic	bc1087--bc1087
19_11_2021	Villeneuve	Chablais	Asymptomatic	bc1027--bc1027
19_5_2021	Villeneuve	Chablais	Asymptomatic	bc1021--bc1021
19_1_2019	Villeneuve	Chablais	Symptomatic	bc1084--bc1084
19_13_2019	Villeneuve	Chablais	Symptomatic	bc1096--bc1096
19_10_2021	Villeneuve	Chablais	Symptomatic	bc1026--bc1026
19_15_2021	Villeneuve	Chablais	Asymptomatic	bc1031--bc1031
19_6_2019	Villeneuve	Chablais	Asymptomatic	bc1089--bc1089
19_12_2021	Villeneuve	Chablais	Asymptomatic	bc1028--bc1028
19_1_2021	Villeneuve	Chablais	Symptomatic	bc1017--bc1017
19_8_2021	Villeneuve	Chablais	Symptomatic	bc1024--bc1024
20_7_2019	Villette	Lake_Geneva	Asymptomatic	bc1009--bc1009
20_15_2019	Villette	Lake_Geneva	Symptomatic	bc1017--bc1017
20_4_2019	Villette	Lake_Geneva	Asymptomatic	bc1006--bc1006
20_11_2019	Villette	Lake_Geneva	Symptomatic	bc1013--bc1013
20_8_2019	Villette	Lake_Geneva	Asymptomatic	bc1010--bc1010
20_13_2019	Villette	Lake_Geneva	Asymptomatic	bc1015--bc1015
20_3_2019	Villette	Lake_Geneva	Asymptomatic	bc1005--bc1005
20_9_2019	Villette	Lake_Geneva	Asymptomatic	bc1011--bc1011
20_10_2019	Villette	Lake_Geneva	Symptomatic	bc1012--bc1012
20_2_2019	Villette	Lake_Geneva	Asymptomatic	bc1004--bc1004
20_1_2019	Villette	Lake_Geneva	Symptomatic	bc1003--bc1003
20_5_2019	Villette	Lake_Geneva	Symptomatic	bc1007--bc1007
20_6_2019	Villette	Lake_Geneva	Asymptomatic	bc1008--bc1008
20_12_2019	Villette	Lake_Geneva	Asymptomatic	bc1014--bc1014
20_14_2019	Villette	Lake_Geneva	Asymptomatic	bc1016--bc1016
21_8_2019	Yvorne	Chablais	Symptomatic	bc1025--bc1025
21_5_2019	Yvorne	Chablais	Asymptomatic	bc1022--bc1022
21_11_2019	Yvorne	Chablais	Asymptomatic	bc1028--bc1028
21_3_2021	Yvorne	Chablais	Symptomatic	bc1052--bc1052
21_2_2019	Yvorne	Chablais	Asymptomatic	bc1019--bc1019
21_1_2019	Yvorne	Chablais	Asymptomatic	bc1018--bc1018
21_14_2021	Yvorne	Chablais	Symptomatic	bc1063--bc1063
21_9_2021	Yvorne	Chablais	Asymptomatic	bc1058--bc1058
21_9_2019	Yvorne	Chablais	Asymptomatic	bc1026--bc1026
21_2_2021	Yvorne	Chablais	Asymptomatic	bc1051--bc1051
21_10_2021	Yvorne	Chablais	Asymptomatic	bc1059--bc1059
21_6_2021	Yvorne	Chablais	Symptomatic	bc1055--bc1055
21_13_2021	Yvorne	Chablais	Asymptomatic	bc1062--bc1062
21_5_2021	Yvorne	Chablais	Asymptomatic	bc1054--bc1054
21_14_2019	Yvorne	Chablais	Symptomatic	bc1031--bc1031
21_4_2021	Yvorne	Chablais	Asymptomatic	bc1053--bc1053
21_4_2019	Yvorne	Chablais	Asymptomatic	bc1021--bc1021
21_10_2019	Yvorne	Chablais	Asymptomatic	bc1027--bc1027
21_15_2019	Yvorne	Chablais	Asymptomatic	bc1032--bc1032
21_1_2021	Yvorne	Chablais	Asymptomatic	bc1050--bc1050
21_15_2021	Yvorne	Chablais	Asymptomatic	bc1064--bc1064
21_11_2021	Yvorne	Chablais	Asymptomatic	bc1060--bc1060
21_8_2021	Yvorne	Chablais	Symptomatic	bc1057--bc1057
21_6_2019	Yvorne	Chablais	Symptomatic	bc1023--bc1023
21_7_2019	Yvorne	Chablais	Asymptomatic	bc1024--bc1024
21_12_2021	Yvorne	Chablais	Symptomatic	bc1061--bc1061
21_7_2021	Yvorne	Chablais	Asymptomatic	bc1056--bc1056

## Sheet: Table S2
Supplementary Table S2: Amplified sequence variants (ASV) identified for each plant sample (identified by sample_ID). Read counts refer to the number of reads recovered per ASV and sample.
ASV sequence	sample_ID	Reads_count
ATATACACATTGGATCACTTGTGCAAGCATCACATCGTAGTCCTCCGCTTATTGATATGCTTAAGTTCAGCGGGTATTCCTACCTGATCCGAGGTCAACCTTAGAAGTTTGGGGTGTTTTACGGCTGGGTAACCCGCCAGGTCCTCCGCAGCGAGGTGTAAACTACTGCGCTCGGAGTCCTGGCGAGCCCGCCACTGACTTTCGGGGCCCGCGCCCGCTGAGGGGGACGCGGCGCCCCAACACCAGGCAACCAGGGCCTGAGGGTTGAAATGACGCTCGGACAGGCATGCCCGCCAGAATACTAGCGGGCGCAATGTGCGTTCAAAGATTCGATGATTCACTGAATTCTGCAATTCACATTACTTATCGCATTTCGCTGCGTTCTTCATCGATGCCAGA…	10_12_2021	8
GCAGTCGAACATGTAGCTGACTCAGGTCACCTTGGTATTCCATGGGGCATGCCTGTTCGAGCGTCATTTGTACCTTCAAGCTTTGCTTGGTGTTGGGTGTTTGTCCTCTCCTTGGTGTTTGGACTCGCCTTAAAACAATTGGCAGCCAGTGTTTTGGTATTGAAGCGCAGCACAAGTCGCGATTCTGACCTAGTAACACTTGCATCCACAAGTCTTTTTAACTTTTGACCTCGGATCAGGTAGGGATACCCGCTGAACTTAAGCATATCAATAAGCGGAGGACTACGATGTGATGCTTGCACAAGTGATCCA	4_4_2019	46
GCAGTCGAACATGTAGCTGACTCAGGTCACCTTGGTCATTAGAGGAAGTAAAAGTCGTAACAAGGTAACCGTAGGTGAACCTGCGGTTGGATCATTAAAAAAACTACTGGTGAACCCGGTGCCCCAACGGGCCCCGCGGATACTACCATACATGGGGGAACAGACGGACCACTAATTGCCTACTCACTCCCTGCGAGTGCAGTGGGAGCCGAAAGGCTCCTTTGGCAGGGGGTCTGTTCTTCCTCACTGTAAAAAACCTTTTGTGAACCGACTCGTCTCTGGCGTGGTGGGCAGTGATAAACTGCTTGTCAGCATCTCTCGAGGTGCCGTGGACAACCCGCCAACCCCCTTTTTAACATTTGTATTAACATCTCGTCTAACATTACTTGTATCAATATA…	11_4_2019	4
GCAGTCGAACATGTAGCTGACTCAGGTCACCTTGGTCATTAGAGGAAGTAAAAGTCGTAACAAGGTTTCCGTAGGTGAACCTGCGGAAGGATCATTAATGAGAGGGGCCCTTCGGCTCCGGGGGCTTCGGCCCCCAACTCAACCCCCATGTTGACGTACCTTTGTTGCTTTGGCGGGCCTTGGGGTCCGCCCCAAGGCGGCGTCGGGCTTCGCTGCCCGGGTCGTCCTGCGCCCGTCAGAGGCCCATCAAACCCCGTTTCTATCACCGTCGTCCGAGTGAAAACCACAAATAGCAAAAAACTTTCAACAACGGATCTCTTGGCTCTGGCATCGATGAAGAACGCAGCGAAATGCGATAAGTAATGTGAATTGCAGAATTCAGTGAATCATCGAGTCTTT…	11_6_2019	19
GCAGTCGAACATGTAGCTGACTCAGGTCACCTTGGTCATTAGAGGAAGTAAAAGTCGTAACAAGGTTTCCGTAGGTGAACCTGCGGAAGGATCATTACCGTTGGAGTTCGCTCCATCTGGGATAGAACCCTTGAATTTGAGTACCTTTTCGTTTCCTCGGTGGGCTCGCCCGCCGGTGGACAACTAAAACTCTTTGTAATAGCAGTATCTTCTGAGAAAAACAAATAGTCAAAACTTTCAACAACGGATCTCTTGGTTCTGGCATCGATGAAGAACGCAGCGAAATGCGATAAGTAGTGTGAATTGCAGAATTCAGTGAATCATCGAATCTTTGAACGCACATTGCGCCCTTCGGTATTCCGTTGGGCATGCCTGTTCGAGCGTCATTAGGAACTTCAA…	1_4_2021	12
GCAGTCGAACATGTAGCTGACTCAGGTCACCTTGGTCATTTAGAGATCCATTGTTGAAAGTTTTGATTTTTTGTTTGTTTTTCAGACGATTACTGTATTTACAAAGAGTTTGAGGGGTCCCCAGTAGCAGGCAAGCCTGCTGAGGAAACGAACGGTGCTCCAAAAAATAGGCAAGGACGCTATCTCGACAGGACAAAAGCCCTACGATAATGATCCTTCCGCAGGTTCACCTACGGAAACCTTGTTACGACTTTTACTTCCTCTAAATGACCAAGGTGACCTGAGTCAGCTACATGTTCGACTGC	19_6_2021	4
GCAGTCGAACATGTAGCTGACTCAGGTCACCTTGGTCATTTAGAGGAACTAAAAGTCGTAACAAGGTTTCCGTAGGTGAACCTGCGGAAGGATCATTAACGAAGAACCGGGGCGCCCCCGTCGGCGCCCCTTCTCGTCTTCCACCCTGTGCACCGAGACCTTTTTTTCGCGCTCTGCAGTCGAGGATGAGTAACTTATTATGAAAGGCACAAAATGAAGCAACGGATCTCTTGGCTCTCGCATCGATGAAGAACGCAGCGAAACGCGAAATGTAATGTGAATTGCAGAACCCCAGTGAATCATCGAATCTTTGAACGCACCTTGCGCTCTGTGGTAGTCCGCAGAGCATGCCTGTTTGAGTGTCGCGCCCCCCTCTCAAGCCCGCCTGCTTTTCCGGAA…	9_5_2021	3
GCAGTCGAACATGTAGCTGACTCAGGTCACCTTGGTCATTTAGAGGAACTAAAAGTCGTAACAAGGTTTCCGTAGGTGAACCTGCGGAAGGATCATTAACGAAGAACCGGGGCGCCCCCGTCGGCGCCCCTTCTCGTCTTCCACCCTGTGCACCGAGACCTTTTTTTTCGCGCTCTGCAGTCGAGGATGAGTAACTTATTATGAAAGGCATAAAATGAAGCAACGGATCTCTTGGCTCTCGCATCGATGAAGAACGCAGCGAAACGCGAAATGTAATGTGAATTGCAGAACCCCAGTGAATCATCGAATCTTTGAACGCACCTTGCGCTCTGTGGTAGTCCGCAGAGCATGCCTGTTTGAGTGTCGCGCCCCCCTCTCAAGCCCCCCTGCTTTTCCGGA…	2_6_2019	10
GCAGTCGAACATGTAGCTGACTCAGGTCACCTTGGTCATTTAGAGGAACTAAAAGTCGTAACAAGGTTTCCGTAGGTGAACCTGCGGAAGGATCATTAACGAAGAACCGGGGCGCCCCCGTCGGCGCCCCTTCTCGTCTTCCACCCTGTGCACCGAGACCTTTTTTTTTCGCGCTCTGCAGTCGAGGATGAGTAACGTATTATGAAAGGCACAAAATGAAGCAACGGATCTCTTGGCTCTCGCATCGATGAAGAACGCAGCGAAACGCGAAATGTAATGTGAATTGCAGAACCCCAGTGAATCATCGAATCTTTGAACGCACCTTGCGCTCTGTGGTAGTCCGCAGAGCATGCCTGTTTGAGTGTCGCGCCCCCCTCTCAAGCCCCTCTGCTTTTCCTG…	7_6_2019	6
GCAGTCGAACATGTAGCTGACTCAGGTCACCTTGGTCATTTAGAGGAACTAAAAGTCGTAACAAGGTTTCCGTAGGTGAACCTGCGGAAGGATCATTAACGAAGAACCGGGGCGCCCCCGTTGGCGCCCCTTCTCGTCTTCCACCCTGTGCATCGAGACCTTTTTTTTCGCGCTCTGCAGTCGAGGATGAGTAACTTATTATGAAAGGCACAAAATGAAGCAACGGATCTCTTGGCTCTCGCATCGATGAAGAACGCAGCGAAACGCGAAATGTAATGTGAATTGCAGAACCCCAGTGAATCATCGAATCTTTGAACGCACCTTGCGCTCTGTGGTAGTCCGCAGAGCATGCCTGTTTGAGTGTCGCGCCCCCCTCTCAAGCCCGCCTGCTTTTCCGGA…	2_6_2019	8
GCAGTCGAACATGTAGCTGACTCAGGTCACCTTGGTCATTTAGAGGAACTAAAAGTCGTAACAAGGTTTCCGTAGGTGAACCTGCGGAAGGATCATTAACGAAGAACCGGGGCGCCCCCGTTGGCGCCCCTTCTCGTCTTCCACCCTGTGCATCGAGACCTTTTTTTTCGCGCTCTGCAGTCGAGGATGAGTAACTTATTATGAAAGGCACAAAATGAAGCAACGGATCTCTTGGCTCTCGCATCGATGAAGAACGCAGCGAAACGCGAAATGTAATGTGAATTGCAGAACCCCAGTGAATCATCGAATCTTTGAACGCACCTTGCGCTCTGTGGTAGTCCGCAGAGCATGCCTGTTTGAGTGTCGCGCCCCCCTCTCAAGCCCGCCTGCTTTTCCGGA…	8_6_2021	2
GCAGTCGAACATGTAGCTGACTCAGGTCACCTTGGTCATTTAGAGGAACTAAAAGTCGTAACAAGGTTTCCGTAGGTGAACCTGCGGAAGGATCATTAACGAAGAATCATGGCGCCCCCGTCGGCGCCCCTTCTCGTCTTCCACCCTGTGCACCGAGACCTTTTTTTCGCGCTCTGCAGTCGAGGATGAGTAACGTATTATGAAAGGCACAAAATGAAGCAACGGATCTCTTGGCTCTCGCATCGATGAAGAACGCAGCGAAACGCGAAATGTAATGTGAATTGCAGAACCCCAGTGAATCATCGAATCTTTGAACGCACCTTGCGCTCTGTGGTAGTCCGCAGAGCATGCCTGTTTGAGTGTCGCGCCCCCCTCTCAAGCCCCCCTGCTTTTCCGGAA…	11_13_2019	4
GCAGTCGAACATGTAGCTGACTCAGGTCACCTTGGTCATTTAGAGGAACTAAAAGTCGTAACAAGGTTTCCGTAGGTGAACCTGCGGAAGGATCATTAACGAAGACCTGGGCGCCCGCGCCCTTCTCGTCGTCCACCCTGTGCACCGAGACCTTTTTCGCGCTCCAAATGTCGAGGATGATAACGAAATTAAAAATGGCACAAAATGAAGCAACGGATCTCTTGGCTCTCGCATCGATGAAGAACGCAGCGAAACGCGAAATGTAATGTGAATTGCAGAACCTCAGTGAATCATCGAATCTTTGAACGCACCTTGCGCTCTGTGGTAGTCCGCAGAGCATGCCTGTTTGAGTGTCGCGCCCCCCTCTCAAGCCCCGGGCTTTGATTAGCTCGGGGCCTT…	2_10_2021	12
GCAGTCGAACATGTAGCTGACTCAGGTCACCTTGGTCATTTAGAGGAACTAAAAGTCGTAACAAGGTTTCCGTAGGTGAACCTGCGGAAGGATCATTAACGAAGACTTGGGCGCCTGCGCCCTTCTCGTCGTCCACCCTGTGCACCGAGACTTTTTTCGCGCTCCAAATGTTGAGGATGATAACGAAATTAAAATGGCACAAAATGAAGCAACGGATCTCTTGGCTCTCGCATCGATGAAGAACGCAGCGAAACGCGAAATGTAATGTGAATTGCAGAACCCCAGTGAATCATCGAATCTTTGAACGCACCTTGCGCTCTGTGGTAGTCCGCAGAGCATGCCTGTTTGAGTGTCGCGCCCCCCTCTCAAGCCCCGGCTTTGATTAGCTCGGGGCCTTGG…	3_9_2019	5
GCAGTCGAACATGTAGCTGACTCAGGTCACCTTGGTCATTTAGAGGAACTAAAAGTCGTAACAAGGTTTCCGTAGGTGAACCTGCGGAAGGATCATTAGATTGAATTATCATTGTTGCTCGAGTTCTTGTTTAGATCTTTTACAATAATGTGTATCTTTACTGAAGATGTGCGCTTAATTGCGCTGCTTCTTTAGAGTGTCGCAGTGAAAGTAGTCTTGCTTGAATCTCAGTCAACGCTACACACATTGGAGTTTTTTTACTTTAATTTAATTCTTTCTGCTTTGAATCGAAAGGTTCAAGGCAAAAAACAAACACAAACAATTTTATTTTATTATAATTTTTTAAACTAAACCAAAATTCCTAACGGAAATTTTAAAATAATTTAAAACTTTCAACAA…	1_10_2021	25
GCAGTCGAACATGTAGCTGACTCAGGTCACCTTGGTCATTTAGAGGAACTAAAAGTCGTAACAAGGTTTCCGTAGGTGAACCTGCGGAAGGATCATTAGATTGAATTATCATTGTTGCTCGAGTTCTTGTTTAGATCTTTTACAATAATGTGTATCTTTACTGAAGATGTGCGCTTAATTGCGCTGCTTCTTTAGAGTGTCGCAGTGAAAGTAGTCTTGCTTGAATCTCAGTCAACGCTACACACATTGGAGTTTTTTTACTTTAATTTAATTCTTTCTGCTTTGAATCGAAAGGTTCAAGGCAAAAAACAAACACAAACAATTTTATTTTATTATAATTTTTTAAACTAAACCAAAATTCCTAACGGAAATTTTAAAATAATTTAAAACTTTCAACAA…	1_14_2021	19
GCAGTCGAACATGTAGCTGACTCAGGTCACCTTGGTCATTTAGAGGAACTAAAAGTCGTAACAAGGTTTCCGTAGGTGAACCTGCGGAAGGATCATTAGATTGAATTATCATTGTTGCTCGAGTTCTTGTTTAGATCTTTTACAATAATGTGTATCTTTACTGAAGATGTGCGCTTAATTGCGCTGCTTCTTTAGAGTGTCGCAGTGAAAGTAGTCTTGCTTGAATCTCAGTCAACGCTACACACATTGGAGTTTTTTTACTTTAATTTAATTCTTTCTGCTTTGAATCGAAAGGTTCAAGGCAAAAAACAAACACAAACAATTTTATTTTATTATAATTTTTTAAACTAAACCAAAATTCCTAACGGAAATTTTAAAATAATTTAAAACTTTCAACAA…	1_4_2021	8
GCAGTCGAACATGTAGCTGACTCAGGTCACCTTGGTCATTTAGAGGAACTAAAAGTCGTAACAAGGTTTCCGTAGGTGAACCTGCGGAAGGATCATTAGATTGAATTATCATTGTTGCTCGAGTTCTTGTTTAGATCTTTTACAATAATGTGTATCTTTACTGAAGATGTGCGCTTAATTGCGCTGCTTCTTTAGAGTGTCGCAGTGAAAGTAGTCTTGCTTGAATCTCAGTCAACGCTACACACATTGGAGTTTTTTTACTTTAATTTAATTCTTTCTGCTTTGAATCGAAAGGTTCAAGGCAAAAAACAAACACAAACAATTTTATTTTATTATAATTTTTTAAACTAAACCAAAATTCCTAACGGAAATTTTAAAATAATTTAAAACTTTCAACAA…	2_11_2021	38
GCAGTCGAACATGTAGCTGACTCAGGTCACCTTGGTCATTTAGAGGAACTAAAAGTCGTAACAAGGTTTCCGTAGGTGAACCTGCGGAAGGATCATTAGATTGAATTATCATTGTTGCTCGAGTTCTTGTTTAGATCTTTTACAATAATGTGTATCTTTACTGAAGATGTGCGCTTAATTGCGCTGCTTCTTTAGAGTGTCGCAGTGAAAGTAGTCTTGCTTGAATCTCAGTCAACGCTACACACATTGGAGTTTTTTTACTTTAATTTAATTCTTTCTGCTTTGAATCGAAAGGTTCAAGGCAAAAAACAAACACAAACAATTTTATTTTATTATAATTTTTTAAACTAAACCAAAATTCCTAACGGAAATTTTAAAATAATTTAAAACTTTCAACAA…	2_4_2021	8
GCAGTCGAACATGTAGCTGACTCAGGTCACCTTGGTCATTTAGAGGAACTAAAAGTCGTAACAAGGTTTCCGTAGGTGAACCTGCGGAAGGATCATTAGATTGAATTATCATTGTTGCTCGAGTTCTTGTTTAGATCTTTTACAATAATGTGTATCTTTACTGAAGATGTGCGCTTAATTGCGCTGCTTCTTTAGAGTGTCGCAGTGAAAGTAGTCTTGCTTGAATCTCAGTCAACGCTACACACATTGGAGTTTTTTTACTTTAATTTAATTCTTTCTGCTTTGAATCGAAAGGTTCAAGGCAAAAAACAAACACAAACAATTTTATTTTATTATAATTTTTTAAACTAAACCAAAATTCCTAACGGAAATTTTAAAATAATTTAAAACTTTCAACAA…	2_7_2021	21
GCAGTCGAACATGTAGCTGACTCAGGTCACCTTGGTCATTTAGAGGAACTAAAAGTCGTAACAAGGTTTCCGTAGGTGAACCTGCGGAAGGATCATTAGATTGAATTATCATTGTTGCTCGAGTTCTTGTTTAGATCTTTTACAATAATGTGTATCTTTACTGAAGATGTGCGCTTAATTGCGCTGCTTCTTTAGAGTGTCGCAGTGAAAGTAGTCTTGCTTGAATCTCAGTCAACGCTACACACATTGGAGTTTTTTTACTTTAATTTAATTCTTTCTGCTTTGAATCGAAAGGTTCAAGGCAAAAAACAAACACAAACAATTTTATTTTATTATAATTTTTTAAACTAAACCAAAATTCCTAACGGAAATTTTAAAATAATTTAAAACTTTCAACAA…	6_9_2021	9
GCAGTCGAACATGTAGCTGACTCAGGTCACCTTGGTCATTTAGAGGAACTAAAAGTCGTAACAAGGTTTCCGTAGGTGAACCTGCGGAAGGATCATTAGATTGAATTATCATTGTTGCTCGAGTTCTTGTTTAGATCTTTTACAATAATGTGTATCTTTATTGAAGATGTGCGCTTAATTGCGCTGCTTCTTTAGAGTGTCGCAGTAGAAGTAGTCTTGCTTGAATCTCAGTCAACGCTACACACATTGGAGTTTTTTACTTTAATTTAATTCTTTCTGCTTTGAATCGAAAGGTTCAAGGCAAAAAACAAACACAAACAATTTTATTTTATTATAATTTTTTAAACTAAACCAAAATTCCTAACGGAAATTTTAAAATAATTTAAAACTTTCAACAAC…	3_10_2019	18
GCAGTCGAACATGTAGCTGACTCAGGTCACCTTGGTCATTTAGAGGAACTAAAAGTCGTAACAAGGTTTCCGTAGGTGAACCTGCGGAAGGATCATTAGATTGAATTATCATTGTTGCTCGAGTTCTTGTTTAGATCTTTTACAATAATGTGTATCTTTATTGAAGATGTGCGCTTAATTGCGCTGCTTCTTTAGAGTGTCGCAGTGAAAGTAGTCTTGCTTGAATCTCAGTCAACGCTACACACATTGGAGTTTTTTACTTTAATTTAATTCTTTCTGCTTTGAATCGAAAGGTTCAAGGCAAAAAACAAACACAAACAATTTTATTTTATTATAATTTTTTAAACTAAACCAAAATTCCTAACGGAAATTTTAAAATAATTTAAAACTTTCAACAAC…	2_1_2021	34
GCAGTCGAACATGTAGCTGACTCAGGTCACCTTGGTCATTTAGAGGAACTAAAAGTCGTAACAAGGTTTCCGTAGGTGAACCTGCGGAAGGATCATTAGATTGAATTATCATTGTTGCTCGAGTTCTTGTTTAGATCTTTTACAATAATGTGTATCTTTATTGAAGATGTGCGCTTAATTGCGCTGCTTCTTTAGAGTGTCGCAGTGAAAGTAGTCTTGCTTGAATCTCAGTCAACGCTACACACATTGGAGTTTTTTACTTTAATTTAATTCTTTCTGCTTTGAATCGAAAGGTTCAAGGCAAAAAACAAACACAAACAATTTTATTTTATTATAATTTTTTAAACTAAACCAAAATTCCTAACGGAAATTTTAAAATAATTTAAAACTTTCAACAAC…	2_9_2019	31
GCAGTCGAACATGTAGCTGACTCAGGTCACCTTGGTCATTTAGAGGAACTAAAAGTCGTAACAAGGTTTCCGTAGGTGAACCTGCGGAAGGATCATTAGATTGAATTATCATTGTTGCTCGAGTTCTTGTTTAGATCTTTTACAATAATGTGTATCTTTATTGAAGATGTGCGCTTAATTGCGCTGCTTCTTTAGAGTGTCGCAGTGAAAGTAGTCTTGCTTGAATCTCAGTCAACGCTACACACATTGGAGTTTTTTACTTTAATTTAATTCTTTCTGCTTTGAATCGAAAGGTTCAAGGCAAAAAACAAACACAAACAATTTTATTTTATTATAATTTTTTAAACTAAACCAAAATTCCTAACGGAAATTTTAAAATAATTTAAAACTTTCAACAAC…	3_10_2019	38
GCAGTCGAACATGTAGCTGACTCAGGTCACCTTGGTCATTTAGAGGAACTAAAAGTCGTAACAAGGTTTCCGTAGGTGAACCTGCGGAAGGATCATTAGATTGAATTATCATTGTTGCTCGAGTTCTTGTTTAGATCTTTTACAATAATGTGTATCTTTATTGAAGATGTGCGCTTAATTGCGCTGCTTCTTTAGAGTGTCGCAGTGAAAGTAGTCTTGCTTGAATCTCAGTCAACGCTACACACATTGGAGTTTTTTACTTTAATTTAATTCTTTCTGCTTTGAATCGAAAGGTTCAAGGCAAAAAACAAACACAAACAATTTTATTTTATTATAATTTTTTAAACTAAACCAAAATTCCTAACGGAAATTTTAAAATAATTTAAAACTTTCAACAAC…	6_13_2021	29
GCAGTCGAACATGTAGCTGACTCAGGTCACCTTGGTCATTTAGAGGAACTAAAAGTCGTAACAAGGTTTCCGTAGGTGAACCTGCGGAAGGATCATTAGATTGAATTATCATTGTTGCTCGAGTTCTTGTTTAGATCTTTTACAATAATGTGTATCTTTATTGAAGATGTGCGCTTAATTGCGCTGCTTCTTTAGAGTGTCGCAGTGAAAGTAGTCTTGCTTGAATCTCAGTCAACGCTACACACATTGGAGTTTTTTACTTTAATTTAATTCTTTCTGCTTTGAATCGAAAGGTTCAAGGCAAAAAACAAACACAAACAATTTTATTTTATTATAATTTTTTAAACTAAACCAAAATTCCTAACGGAAATTTTAAAATAATTTAAAACTTTCAACAAC…	6_5_2021	18
GCAGTCGAACATGTAGCTGACTCAGGTCACCTTGGTCATTTAGAGGAACTAAAAGTCGTAACAAGGTTTCCGTAGGTGAACCTGCGGAAGGATCATTAGCGAAGAACCGTCCCCCGCCTAGTCTGGCAGGGACCTTCGTTCAAACCCTGTGCACCGTGACCTTTTTTCGCGCTTAATGAGTCGAGGATGTCGAAATTTAAAATTGAAAGGCACAAAATGAAGCAACGGATCTCTTGGCTCTCGCATCGATGAAGAACGCAGCGAAACGCGAAATGTAATGTGAATTGCAGAATTCCAGTGAATCATCGAATCTTTGAACGCACCTTGCGCTCCGTGGCATTCCGCGGAGCATGCCTGTTTGAGTGTCGCACCCCTCTCTCAACCCCCGTCGGCCTCTGC…	18_14_2019	15
GCAGTCGAACATGTAGCTGACTCAGGTCACCTTGGTCATTTAGAGGAACTAAAAGTCGTAACAAGGTTTCCGTAGGTGAACCTGCGGAAGGATCATTAGCGAAGAACTCGTCGCCGGGTCTCTGGACTTCCGGCGGCCTTCGTTTCCACCCTGTGCACCGTGACCTTTTTTCGCCCTAAGTTGAAAGTGAAGGATGTCAACGAAAGAAAAACTTGGCACAAAATGAAGCAACGGATCTCTTGGCTCTCGCATCGATGACGAACGCAGCGAAACGCGAAATATAATGTGAATTGCAGAATTCCAGTGAATCATCGAATCTTTGAACGCACCTTGCGCTCCGTGGTAGTCCGCGGAGCATGCCTGTTTGAGTGTCGCACCCCCTCTCACCCTCGTCCTGCC…	18_14_2019	16
GCAGTCGAACATGTAGCTGACTCAGGTCACCTTGGTCATTTAGAGGAAGCTAAAAGTCGTAACAAGGTTTCCGTAGGTGAACCTGCGGAAGGATCATTAACGAAGACTTGGGCGCCCGCGCCCTTCTCGTCGTCCACCCTGTGCACCGAGACCCTTTTCGCGCTATCAATGTCGAGGATGATAACGAAATTAAAATGGCACAAAATGAAGCAACGGATCTCTTGGCTCTCGCATCGATGAAGAACGCAGCGAAACGCGAAATGTAATGTGAATTGCAGAACCCCAGTGAATCATCGAATCTTTGAACGCACCTTGCGCTCTGTGGTAGTCCGCAGAGCATGCCTGTTTGAGTGTCGCGCCCCCCTCTCAAGCCCCGGCTTTGATTAGCTCGGGGCCTTG…	6_9_2021	8
GCAGTCGAACATGTAGCTGACTCAGGTCACCTTGGTCATTTAGAGGAAGCTAAAAGTCGTAACAAGGTTTCCGTAGGTGAACCTGCGGAAGGATCATTAGATTGAATTATCATTGTTGCTCGAGTTCTTGTTTAGATCTTTTACAATAATGTGTATCTTTACTGAAGATGTGCGCTTAATTGCGCTGCTTCTTTAGAGTGTCGCAGTGAAAGTAGTCTTGCTTGAATCTCAGTCAACGCTACACACATTGGAGTTTTTTTACTTTAATTTAATTCTTTCTGCTTTGAATCGAAAGGTTCAAGGCAAAAAACAAACACAAACAATTTTATTTTATTATAATTTTTTAAACTAAACCAAAATTCCTAACGGAAATTTTAAAATAATTTAAAACTTTCAACA…	2_2_2021	27
GCAGTCGAACATGTAGCTGACTCAGGTCACCTTGGTCATTTAGAGGAAGGAGAAGTCGTAACAAGGTTTCCGTAGGTGAACCTGCGGAAGGATCATTGCACACACAGAAATGTTGCAGCCAACCCTTTGCGAATCGTACCAATGTCCAAACAATACACGGCAGCACTTTGTGTTTGGGGGGCTGGCTGGGGCGTGCCTTCTCTCAACTCCTGCATATAATACTCTATCCCACCAACTAGTTCTTGGTGACGTGTCATTCTAGGTGGCTAGACCTATGTAATGGACGGACTAGAGTGTATGTGTATGGTTGTTGGGAGCTGACATCGCGCGCCTTAGCCCTCCTGCCACGACACAAAGTCTTGCTTGTTCCAACCCGATTGCACTATGCATCAACACAAC…	1_7_2021	5
GCAGTCGAACATGTAGCTGACTCAGGTCACCTTGGTCATTTAGAGGAAGGAGAAGTCGTAACAAGGTTTCCGTAGGTGAACCTGCGGAAGGATCATTGTCGAACCTCCGAACGACCCGCGAACACGTTACAACTCACCGAGGGGGGGCGGAGAGCGCGGGCGCGAGCCCGTCGCCTCCGTCGCCCCTCCCCCCGTTCGGGAGGCCCCGGGAGCCCCGCCCTCCGTCGCCTCAGGGGCCCCCCACGAGAACGGCCCGAGACCCTCGATCGCGACCCCAGGTCAGGCGGGACCACCCGCTGAGTTTAAGCATATCAATAAGCGGAGGACTACGATGTGATGCTTGCACAAGTGATCCA	10_6_2019	6
GCAGTCGAACATGTAGCTGACTCAGGTCACCTTGGTCATTTAGAGGAAGTAAAAGCCGTAACAAGGTCTCCGTTGGTGAACCAGCGGAGGGATCATTACAGAGTTATCTAACTCCCAAACCCATGTGAACTTACCATTGTTGCCTCGGCAGAACCTACCCGGTACCTACCCTGTAACGACCTACCCTGTAGCGAGTTACCCGGGAACGGCCTACCCTGTAGCGCGCTGCCGGTGGACTTCTAAACTCTTGTTATTTATTGTAATCTGAGCGTCTTATTTTAATAAGTCAAAACTTTCAACAACGGATCTCTTGGTTCTGGCATCGATGAAGAACGCAGCGAAATGCGATACGTAATGTGAATTGCAGAATTCAGTGAATCATCGAACCTTTGAACGCAC…	8_11_2021	4
GCAGTCGAACATGTAGCTGACTCAGGTCACCTTGGTCATTTAGAGGAAGTAAAAGTCATAACAAGGTATCTGTAGGTGAACCTGCAGATGGATCATTAGTGAATAACAAGGGGTTCCCACTCTGTGGGCCCCAACCCTATCACCATATCCACACACCTGTGCACCGCTAGTGATGACCGATGCGCGCAAGCGCATCTTGTCATTGCCGGCACCCTTTACACACACACACAAATGTAAATGAATGTCACTGTAACTACGCAAGTAGAAACAAAATACAACTTTTGACAACGGATCTCTTGGTTCTCCCATCGATGAAGAACGCAGCGAAATGCGATAAGTAATGTGAATTGCAGAATTCAGTGAATCATCGAATCTTTGAACGCACCTTGCGCTCCTTGG…	7_3_2019	3
GCAGTCGAACATGTAGCTGACTCAGGTCACCTTGGTCATTTAGAGGAAGTAAAAGTCATAACAAGGTTTCCGTAGGTGAACCTGCGGAAGGATCATTAATAATGCCCTCTGATGCAAATCATTGGGTTAGATCTGCTCTCTTCGCAAGAAGAGGGTTTCCATACACACCGTGAACTGTGGCTTCGGCCATCACAAACTGTTAGTAATGAATGTAATATCATAACAAAAACAAAACTTTTAACAACGGATCTCTTGGCTCTCGCATCGATGAAGAACGCAGCGAAATGCGATAAGTAATGTGAATTGCAGAATTCAGTGAATCATCGAATCTTTGAACGCACCTTGCGCCCTTTGGTATTCCGAAGGGCATGCCTGTTTGAGTGTCATGAAACCTCACCC…	10_1_2019	2
GCAGTCGAACATGTAGCTGACTCAGGTCACCTTGGTCATTTAGAGGAAGTAAAAGTCATAACAAGGTTTCCGTAGGTGAACCTGCGGAAGGATCATTAATAATGCCCTCTGATGCAAATCATTGGGTTAGATCTGCTCTCTTCGCAAGAAGAGGGTTTCCATACACACCGTGAACTGTGGCTTCGGCCATCACAAACTGTTAGTAATGAATGTAATATCATAACAAAAACAAAACTTTTAACAACGGATCTCTTGGCTCTCGCATCGATGAAGAACGCAGCGAAATGCGATAAGTAATGTGAATTGCAGAATTCAGTGAATCATCGAATCTTTGAACGCACCTTGCGCCCTTTGGTATTCCGAAGGGCATGCCTGTTTGAGTGTCATGAAACCTCACCC…	18_10_2019	8
GCAGTCGAACATGTAGCTGACTCAGGTCACCTTGGTCATTTAGAGGAAGTAAAAGTCATAACAAGGTTTCCGTAGGTGAACCTGCGGAAGGATCATTAATAATGCCCTCTGATGCAAATCATTGGGTTAGATCTGCTCTCTTCGCAAGAAGAGGGTTTCCATACACACCGTGAACTGTGGCTTCGGCCATCACAAACTGTTAGTAATGAATGTAATATCATAACAAAAACAAAACTTTTAACAACGGATCTCTTGGCTCTCGCATCGATGAAGAACGCAGCGAAATGCGATAAGTAATGTGAATTGCAGAATTCAGTGAATCATCGAATCTTTGAACGCACCTTGCGCCCTTTGGTATTCCGAAGGGCATGCCTGTTTGAGTGTCATGAAACCTCACCC…	7_2_2019	7
GCAGTCGAACATGTAGCTGACTCAGGTCACCTTGGTCATTTAGAGGAAGTAAAAGTCATAACAAGGTTTCCGTAGGTGAACCTGCGGAAGGATCATTAATAATGCCCTCTGATGCAAATCATTGGGTTAGATCTGCTCTCTTCGCAAGAAGAGGGTTTCCATACACACCGTGAACTGTGGCTTCGGCCATCACAAACTGTTAGTAATGAATGTAATATCATAACAAAAACAAAACTTTTAACAACGGATCTCTTGGCTCTCGCATCGATGAAGAACGCAGCGAAATGCGATAAGTAATGTGAATTGCAGAATTCAGTGAATCATCGAATCTTTGAACGCACCTTGCGCCCTTTGGTATTCCGAAGGGCATGCCTGTTTGAGTGTCATGAAACCTCACCC…	9_10_2021	9
GCAGTCGAACATGTAGCTGACTCAGGTCACCTTGGTCATTTAGAGGAAGTAAAAGTCATAACAAGGTTTCCGTAGGTGAACCTGCGGAAGGATCATTAATAATGCCCTCTGATGCAAATCATTGGGTTAGATCTGCTCTCTTCGCAAGAAGAGGGTTTCCATACACACCGTGAACTGTGGCTTCGGCCATCACAAACTGTTAGTAATGAATGTAATATCATAACAAAAACAAAACTTTTAACAACGGATCTCTTGGCTCTCGCATCGATGAAGAACGCAGCGAAATGCGATAAGTAATGTGAATTGCAGAATTCAGTGAATCATCGAATCTTTGAACGCACCTTGCGCCCTTTGGTATTCCGAAGGGCATGCCTGTTTGAGTGTCATGAAACCTCACCC…	9_13_2021	10
GCAGTCGAACATGTAGCTGACTCAGGTCACCTTGGTCATTTAGAGGAAGTAAAAGTCATAACAAGGTTTCCGTAGGTGAACCTGCGGAAGGATCATTAATAATGCTCTCTGGCTTCGGTCAGCTGAGTTCAATGAGTGCCTTCTCTTCGGAGTTGGCCATCCACACACACCGTGAACTGTGGCTTCGGCCATCACAAACTGTTAGTAATGAATGTAATATCATAACAAAAACAAAACTTTTAACAACGGATCTCTTGGCTCTCGCATCGATGAAGAACGCAGCGAAATGCGATAAGTAATGTGAATTGCAGAATTCAGTGAATCATCGAATCTTTGAACGCACCTTGCGCCCTTTGGTATTCCGAAGGGCATGCCTGTTTGAGTGTCATGAAACCTCAC…	6_10_2019	114
GCAGTCGAACATGTAGCTGACTCAGGTCACCTTGGTCATTTAGAGGAAGTAAAAGTCATAACAAGGTTTCCGTAGGTGAACCTGCGGAAGGATCATTAATAGGTCTTCAAGTGGACATCACACTTGACCCACACACACCGTGAACCGTGGCTTCGGCCCAAACTATTTGTTGTAATGAATGTATTAGATCATAACAAAAAACAACTTTCAACAACGGATCTCTTGGCTCTCGCATCGATGAAGAACGCAGCGAAATGCGATAAGTAATGTGAATTGCAGAATTCAGTGAATCATCGAATCTTTGAACGCACCTTGCGCCCTCTGGTATTCCGGAGGGCATGCCTGTTTGAGTGTCATGAACACCTCACCCCCTCGGGTTTCCGATCGGGTGGACTTGGG…	19_7_2019	55
GCAGTCGAACATGTAGCTGACTCAGGTCACCTTGGTCATTTAGAGGAAGTAAAAGTCATAACAAGGTTTCCGTAGGTGAACCTGCGGAAGGATCATTAATAGGTCTTCAAGTGGACATTACACTTGACCCACACACACTGTGAACCGTGGCTTCGGCCCAAACTATTTACTGTATTGAATGTATAACATAATAACAAAAAACAACTTTCAACAACGGATCTCTTGGCTCTCGCATCGATGAAGAACGCAGCGAAATGCGATAAGTAATGTGAATTGCAGAATTCAGTGAATCATCGAATCTTTGAACGCACCTTGCGCCCTCTGGTATTCCGGAGGGCATGCCTGTTTGAGTGTCATGAACACCTCACCCCCTCGGGTTTCCGATCGGGTGGATTTGGG…	3_12_2019	102
GCAGTCGAACATGTAGCTGACTCAGGTCACCTTGGTCATTTAGAGGAAGTAAAAGTCATAACAAGGTTTCCGTAGGTGAACCTGCGGAAGGATCATTAATAGTGCCCTCTGATGCAAATCATTGGGTTAGATCTGCTCTCTTCGCAAGAAGAGGGTTTCCATACACACCGTGAACTGTGGCTTCGGCCATCACAAACTGTTAGTAATGAATGTAATATCATAACAAAAACAAAACTTTTAACAACGGATCTCTTGGCTCTCGCATCGATGAAGAACGCAGCGAAATGCGATAAGTAATGTGAATTGCAGAATTCAGTGAATCATCGAATCTTTGAACGCACCTTGCGCCCTTTGGTATTCCGAAGGGCATGCCTGTTTGAGTGTCATGAAACCTCACCC…	15_11_2021	10
GCAGTCGAACATGTAGCTGACTCAGGTCACCTTGGTCATTTAGAGGAAGTAAAAGTCATAACAAGGTTTCCGTAGGTGAACCTGCGGAAGGATCATTAATAGTGCCCTCTGATGCAAATCATTGGGTTAGATCTGCTCTCTTCGCAAGAAGAGGGTTTCCATACACACCGTGAACTGTGGCTTCGGCCATCACAAACTGTTAGTAATGAATGTAATATCATAACAAAAACAAAACTTTTAACAACGGATCTCTTGGCTCTCGCATCGATGAAGAACGCAGCGAAATGCGATAAGTAATGTGAATTGCAGAATTCAGTGAATCATCGAATCTTTGAACGCACCTTGCGCCCTTTGGTATTCCGAAGGGCATGCCTGTTTGAGTGTCATGAAACCTCACCC…	15_13_2021	7
GCAGTCGAACATGTAGCTGACTCAGGTCACCTTGGTCATTTAGAGGAAGTAAAAGTCATAACAAGGTTTCCGTAGGTGAACCTGCGGAAGGATCATTAATAGTGCCCTCTGATGCAAATCATTGGGTTAGATCTGCTCTCTTCGCAAGAAGAGGGTTTCCATACACACCGTGAACTGTGGCTTCGGCCATCACAAACTGTTAGTAATGAATGTAATATCATAACAAAAACAAAACTTTTAACAACGGATCTCTTGGCTCTCGCATCGATGAAGAACGCAGCGAAATGCGATAAGTAATGTGAATTGCAGAATTCAGTGAATCATCGAATCTTTGAACGCACCTTGCGCCCTTTGGTATTCCGAAGGGCATGCCTGTTTGAGTGTCATGAAACCTCACCC…	8_11_2021	128
GCAGTCGAACATGTAGCTGACTCAGGTCACCTTGGTCATTTAGAGGAAGTAAAAGTCATAACAAGGTTTCCGTAGGTGAACCTGCGGAAGGATCATTAATAGTGCCCTCTGATGCAAATCATTGGGTTAGATCTGCTCTCTTCGCAAGAAGAGGGTTTCCATACACACCGTGAACTGTGGCTTCGGCCATCACAAACTGTTAGTAATGAATGTAATATCATAACAAAAACAAAACTTTTAACAACGGATCTCTTGGCTCTCGCATCGATGAAGAACGCAGCGAAATGCGATAAGTAATGTGAATTGCAGAATTCAGTGAATCATCGAATCTTTGAACGCACCTTGCGCCCTTTGGTATTCCGAAGGGCATGCCTGTTTGAGTGTCATGAAACCTCACCC…	10_14_2019	14
GCAGTCGAACATGTAGCTGACTCAGGTCACCTTGGTCATTTAGAGGAAGTAAAAGTCATAACAAGGTTTCCGTAGGTGAACCTGCGGAAGGATCATTAATAGTGCCCTCTGATGCAAATCATTGGGTTAGATCTGCTCTCTTCGCAAGAAGAGGGTTTCCATACACACCGTGAACTGTGGCTTCGGCCATCACAAACTGTTAGTAATGAATGTAATATCATAACAAAAACAAAACTTTTAACAACGGATCTCTTGGCTCTCGCATCGATGAAGAACGCAGCGAAATGCGATAAGTAATGTGAATTGCAGAATTCAGTGAATCATCGAATCTTTGAACGCACCTTGCGCCCTTTGGTATTCCGAAGGGCATGCCTGTTTGAGTGTCATGAAACCTCACCC…	10_2_2021	8
GCAGTCGAACATGTAGCTGACTCAGGTCACCTTGGTCATTTAGAGGAAGTAAAAGTCATAACAAGGTTTCCGTAGGTGAACCTGCGGAAGGATCATTAATAGTGCCCTCTGATGCAAATCATTGGGTTAGATCTGCTCTCTTCGCAAGAAGAGGGTTTCCATACACACCGTGAACTGTGGCTTCGGCCATCACAAACTGTTAGTAATGAATGTAATATCATAACAAAAACAAAACTTTTAACAACGGATCTCTTGGCTCTCGCATCGATGAAGAACGCAGCGAAATGCGATAAGTAATGTGAATTGCAGAATTCAGTGAATCATCGAATCTTTGAACGCACCTTGCGCCCTTTGGTATTCCGAAGGGCATGCCTGTTTGAGTGTCATGAAACCTCACCC…	10_3_2019	31
GCAGTCGAACATGTAGCTGACTCAGGTCACCTTGGTCATTTAGAGGAAGTAAAAGTCATAACAAGGTTTCCGTAGGTGAACCTGCGGAAGGATCATTAATAGTGCCCTCTGATGCAAATCATTGGGTTAGATCTGCTCTCTTCGCAAGAAGAGGGTTTCCATACACACCGTGAACTGTGGCTTCGGCCATCACAAACTGTTAGTAATGAATGTAATATCATAACAAAAACAAAACTTTTAACAACGGATCTCTTGGCTCTCGCATCGATGAAGAACGCAGCGAAATGCGATAAGTAATGTGAATTGCAGAATTCAGTGAATCATCGAATCTTTGAACGCACCTTGCGCCCTTTGGTATTCCGAAGGGCATGCCTGTTTGAGTGTCATGAAACCTCACCC…	10_5_2021	9
GCAGTCGAACATGTAGCTGACTCAGGTCACCTTGGTCATTTAGAGGAAGTAAAAGTCATAACAAGGTTTCCGTAGGTGAACCTGCGGAAGGATCATTAATAGTGCCCTCTGATGCAAATCATTGGGTTAGATCTGCTCTCTTCGCAAGAAGAGGGTTTCCATACACACCGTGAACTGTGGCTTCGGCCATCACAAACTGTTAGTAATGAATGTAATATCATAACAAAAACAAAACTTTTAACAACGGATCTCTTGGCTCTCGCATCGATGAAGAACGCAGCGAAATGCGATAAGTAATGTGAATTGCAGAATTCAGTGAATCATCGAATCTTTGAACGCACCTTGCGCCCTTTGGTATTCCGAAGGGCATGCCTGTTTGAGTGTCATGAAACCTCACCC…	10_6_2021	38
GCAGTCGAACATGTAGCTGACTCAGGTCACCTTGGTCATTTAGAGGAAGTAAAAGTCATAACAAGGTTTCCGTAGGTGAACCTGCGGAAGGATCATTAATAGTGCCCTCTGATGCAAATCATTGGGTTAGATCTGCTCTCTTCGCAAGAAGAGGGTTTCCATACACACCGTGAACTGTGGCTTCGGCCATCACAAACTGTTAGTAATGAATGTAATATCATAACAAAAACAAAACTTTTAACAACGGATCTCTTGGCTCTCGCATCGATGAAGAACGCAGCGAAATGCGATAAGTAATGTGAATTGCAGAATTCAGTGAATCATCGAATCTTTGAACGCACCTTGCGCCCTTTGGTATTCCGAAGGGCATGCCTGTTTGAGTGTCATGAAACCTCACCC…	10_8_2019	9
GCAGTCGAACATGTAGCTGACTCAGGTCACCTTGGTCATTTAGAGGAAGTAAAAGTCATAACAAGGTTTCCGTAGGTGAACCTGCGGAAGGATCATTAATAGTGCCCTCTGATGCAAATCATTGGGTTAGATCTGCTCTCTTCGCAAGAAGAGGGTTTCCATACACACCGTGAACTGTGGCTTCGGCCATCACAAACTGTTAGTAATGAATGTAATATCATAACAAAAACAAAACTTTTAACAACGGATCTCTTGGCTCTCGCATCGATGAAGAACGCAGCGAAATGCGATAAGTAATGTGAATTGCAGAATTCAGTGAATCATCGAATCTTTGAACGCACCTTGCGCCCTTTGGTATTCCGAAGGGCATGCCTGTTTGAGTGTCATGAAACCTCACCC…	10_8_2021	30
GCAGTCGAACATGTAGCTGACTCAGGTCACCTTGGTCATTTAGAGGAAGTAAAAGTCATAACAAGGTTTCCGTAGGTGAACCTGCGGAAGGATCATTAATAGTGCCCTCTGATGCAAATCATTGGGTTAGATCTGCTCTCTTCGCAAGAAGAGGGTTTCCATACACACCGTGAACTGTGGCTTCGGCCATCACAAACTGTTAGTAATGAATGTAATATCATAACAAAAACAAAACTTTTAACAACGGATCTCTTGGCTCTCGCATCGATGAAGAACGCAGCGAAATGCGATAAGTAATGTGAATTGCAGAATTCAGTGAATCATCGAATCTTTGAACGCACCTTGCGCCCTTTGGTATTCCGAAGGGCATGCCTGTTTGAGTGTCATGAAACCTCACCC…	11_13_2019	72
GCAGTCGAACATGTAGCTGACTCAGGTCACCTTGGTCATTTAGAGGAAGTAAAAGTCATAACAAGGTTTCCGTAGGTGAACCTGCGGAAGGATCATTAATAGTGCCCTCTGATGCAAATCATTGGGTTAGATCTGCTCTCTTCGCAAGAAGAGGGTTTCCATACACACCGTGAACTGTGGCTTCGGCCATCACAAACTGTTAGTAATGAATGTAATATCATAACAAAAACAAAACTTTTAACAACGGATCTCTTGGCTCTCGCATCGATGAAGAACGCAGCGAAATGCGATAAGTAATGTGAATTGCAGAATTCAGTGAATCATCGAATCTTTGAACGCACCTTGCGCCCTTTGGTATTCCGAAGGGCATGCCTGTTTGAGTGTCATGAAACCTCACCC…	12_13_2019	2
GCAGTCGAACATGTAGCTGACTCAGGTCACCTTGGTCATTTAGAGGAAGTAAAAGTCATAACAAGGTTTCCGTAGGTGAACCTGCGGAAGGATCATTAATAGTGCCCTCTGATGCAAATCATTGGGTTAGATCTGCTCTCTTCGCAAGAAGAGGGTTTCCATACACACCGTGAACTGTGGCTTCGGCCATCACAAACTGTTAGTAATGAATGTAATATCATAACAAAAACAAAACTTTTAACAACGGATCTCTTGGCTCTCGCATCGATGAAGAACGCAGCGAAATGCGATAAGTAATGTGAATTGCAGAATTCAGTGAATCATCGAATCTTTGAACGCACCTTGCGCCCTTTGGTATTCCGAAGGGCATGCCTGTTTGAGTGTCATGAAACCTCACCC…	14_14_2021	78
GCAGTCGAACATGTAGCTGACTCAGGTCACCTTGGTCATTTAGAGGAAGTAAAAGTCATAACAAGGTTTCCGTAGGTGAACCTGCGGAAGGATCATTAATAGTGCCCTCTGATGCAAATCATTGGGTTAGATCTGCTCTCTTCGCAAGAAGAGGGTTTCCATACACACCGTGAACTGTGGCTTCGGCCATCACAAACTGTTAGTAATGAATGTAATATCATAACAAAAACAAAACTTTTAACAACGGATCTCTTGGCTCTCGCATCGATGAAGAACGCAGCGAAATGCGATAAGTAATGTGAATTGCAGAATTCAGTGAATCATCGAATCTTTGAACGCACCTTGCGCCCTTTGGTATTCCGAAGGGCATGCCTGTTTGAGTGTCATGAAACCTCACCC…	17_11_2019	13
GCAGTCGAACATGTAGCTGACTCAGGTCACCTTGGTCATTTAGAGGAAGTAAAAGTCATAACAAGGTTTCCGTAGGTGAACCTGCGGAAGGATCATTAATAGTGCCCTCTGATGCAAATCATTGGGTTAGATCTGCTCTCTTCGCAAGAAGAGGGTTTCCATACACACCGTGAACTGTGGCTTCGGCCATCACAAACTGTTAGTAATGAATGTAATATCATAACAAAAACAAAACTTTTAACAACGGATCTCTTGGCTCTCGCATCGATGAAGAACGCAGCGAAATGCGATAAGTAATGTGAATTGCAGAATTCAGTGAATCATCGAATCTTTGAACGCACCTTGCGCCCTTTGGTATTCCGAAGGGCATGCCTGTTTGAGTGTCATGAAACCTCACCC…	18_14_2021	43
GCAGTCGAACATGTAGCTGACTCAGGTCACCTTGGTCATTTAGAGGAAGTAAAAGTCATAACAAGGTTTCCGTAGGTGAACCTGCGGAAGGATCATTAATAGTGCCCTCTGATGCAAATCATTGGGTTAGATCTGCTCTCTTCGCAAGAAGAGGGTTTCCATACACACCGTGAACTGTGGCTTCGGCCATCACAAACTGTTAGTAATGAATGTAATATCATAACAAAAACAAAACTTTTAACAACGGATCTCTTGGCTCTCGCATCGATGAAGAACGCAGCGAAATGCGATAAGTAATGTGAATTGCAGAATTCAGTGAATCATCGAATCTTTGAACGCACCTTGCGCCCTTTGGTATTCCGAAGGGCATGCCTGTTTGAGTGTCATGAAACCTCACCC…	1_15_2021	4
GCAGTCGAACATGTAGCTGACTCAGGTCACCTTGGTCATTTAGAGGAAGTAAAAGTCATAACAAGGTTTCCGTAGGTGAACCTGCGGAAGGATCATTAATAGTGCCCTCTGATGCAAATCATTGGGTTAGATCTGCTCTCTTCGCAAGAAGAGGGTTTCCATACACACCGTGAACTGTGGCTTCGGCCATCACAAACTGTTAGTAATGAATGTAATATCATAACAAAAACAAAACTTTTAACAACGGATCTCTTGGCTCTCGCATCGATGAAGAACGCAGCGAAATGCGATAAGTAATGTGAATTGCAGAATTCAGTGAATCATCGAATCTTTGAACGCACCTTGCGCCCTTTGGTATTCCGAAGGGCATGCCTGTTTGAGTGTCATGAAACCTCACCC…	2_10_2021	8
GCAGTCGAACATGTAGCTGACTCAGGTCACCTTGGTCATTTAGAGGAAGTAAAAGTCATAACAAGGTTTCCGTAGGTGAACCTGCGGAAGGATCATTAATAGTGCCCTCTGATGCAAATCATTGGGTTAGATCTGCTCTCTTCGCAAGAAGAGGGTTTCCATACACACCGTGAACTGTGGCTTCGGCCATCACAAACTGTTAGTAATGAATGTAATATCATAACAAAAACAAAACTTTTAACAACGGATCTCTTGGCTCTCGCATCGATGAAGAACGCAGCGAAATGCGATAAGTAATGTGAATTGCAGAATTCAGTGAATCATCGAATCTTTGAACGCACCTTGCGCCCTTTGGTATTCCGAAGGGCATGCCTGTTTGAGTGTCATGAAACCTCACCC…	2_11_2021	93
GCAGTCGAACATGTAGCTGACTCAGGTCACCTTGGTCATTTAGAGGAAGTAAAAGTCATAACAAGGTTTCCGTAGGTGAACCTGCGGAAGGATCATTAATAGTGCCCTCTGATGCAAATCATTGGGTTAGATCTGCTCTCTTCGCAAGAAGAGGGTTTCCATACACACCGTGAACTGTGGCTTCGGCCATCACAAACTGTTAGTAATGAATGTAATATCATAACAAAAACAAAACTTTTAACAACGGATCTCTTGGCTCTCGCATCGATGAAGAACGCAGCGAAATGCGATAAGTAATGTGAATTGCAGAATTCAGTGAATCATCGAATCTTTGAACGCACCTTGCGCCCTTTGGTATTCCGAAGGGCATGCCTGTTTGAGTGTCATGAAACCTCACCC…	2_13_2021	15
GCAGTCGAACATGTAGCTGACTCAGGTCACCTTGGTCATTTAGAGGAAGTAAAAGTCATAACAAGGTTTCCGTAGGTGAACCTGCGGAAGGATCATTAATAGTGCCCTCTGATGCAAATCATTGGGTTAGATCTGCTCTCTTCGCAAGAAGAGGGTTTCCATACACACCGTGAACTGTGGCTTCGGCCATCACAAACTGTTAGTAATGAATGTAATATCATAACAAAAACAAAACTTTTAACAACGGATCTCTTGGCTCTCGCATCGATGAAGAACGCAGCGAAATGCGATAAGTAATGTGAATTGCAGAATTCAGTGAATCATCGAATCTTTGAACGCACCTTGCGCCCTTTGGTATTCCGAAGGGCATGCCTGTTTGAGTGTCATGAAACCTCACCC…	2_15_2021	5
GCAGTCGAACATGTAGCTGACTCAGGTCACCTTGGTCATTTAGAGGAAGTAAAAGTCATAACAAGGTTTCCGTAGGTGAACCTGCGGAAGGATCATTAATAGTGCCCTCTGATGCAAATCATTGGGTTAGATCTGCTCTCTTCGCAAGAAGAGGGTTTCCATACACACCGTGAACTGTGGCTTCGGCCATCACAAACTGTTAGTAATGAATGTAATATCATAACAAAAACAAAACTTTTAACAACGGATCTCTTGGCTCTCGCATCGATGAAGAACGCAGCGAAATGCGATAAGTAATGTGAATTGCAGAATTCAGTGAATCATCGAATCTTTGAACGCACCTTGCGCCCTTTGGTATTCCGAAGGGCATGCCTGTTTGAGTGTCATGAAACCTCACCC…	2_8_2019	3
GCAGTCGAACATGTAGCTGACTCAGGTCACCTTGGTCATTTAGAGGAAGTAAAAGTCATAACAAGGTTTCCGTAGGTGAACCTGCGGAAGGATCATTAATAGTGCCCTCTGATGCAAATCATTGGGTTAGATCTGCTCTCTTCGCAAGAAGAGGGTTTCCATACACACCGTGAACTGTGGCTTCGGCCATCACAAACTGTTAGTAATGAATGTAATATCATAACAAAAACAAAACTTTTAACAACGGATCTCTTGGCTCTCGCATCGATGAAGAACGCAGCGAAATGCGATAAGTAATGTGAATTGCAGAATTCAGTGAATCATCGAATCTTTGAACGCACCTTGCGCCCTTTGGTATTCCGAAGGGCATGCCTGTTTGAGTGTCATGAAACCTCACCC…	3_6_2019	2
GCAGTCGAACATGTAGCTGACTCAGGTCACCTTGGTCATTTAGAGGAAGTAAAAGTCATAACAAGGTTTCCGTAGGTGAACCTGCGGAAGGATCATTAATAGTGCCCTCTGATGCAAATCATTGGGTTAGATCTGCTCTCTTCGCAAGAAGAGGGTTTCCATACACACCGTGAACTGTGGCTTCGGCCATCACAAACTGTTAGTAATGAATGTAATATCATAACAAAAACAAAACTTTTAACAACGGATCTCTTGGCTCTCGCATCGATGAAGAACGCAGCGAAATGCGATAAGTAATGTGAATTGCAGAATTCAGTGAATCATCGAATCTTTGAACGCACCTTGCGCCCTTTGGTATTCCGAAGGGCATGCCTGTTTGAGTGTCATGAAACCTCACCC…	3_9_2019	7
GCAGTCGAACATGTAGCTGACTCAGGTCACCTTGGTCATTTAGAGGAAGTAAAAGTCATAACAAGGTTTCCGTAGGTGAACCTGCGGAAGGATCATTAATAGTGCCCTCTGATGCAAATCATTGGGTTAGATCTGCTCTCTTCGCAAGAAGAGGGTTTCCATACACACCGTGAACTGTGGCTTCGGCCATCACAAACTGTTAGTAATGAATGTAATATCATAACAAAAACAAAACTTTTAACAACGGATCTCTTGGCTCTCGCATCGATGAAGAACGCAGCGAAATGCGATAAGTAATGTGAATTGCAGAATTCAGTGAATCATCGAATCTTTGAACGCACCTTGCGCCCTTTGGTATTCCGAAGGGCATGCCTGTTTGAGTGTCATGAAACCTCACCC…	5_10_2021	5
GCAGTCGAACATGTAGCTGACTCAGGTCACCTTGGTCATTTAGAGGAAGTAAAAGTCATAACAAGGTTTCCGTAGGTGAACCTGCGGAAGGATCATTAATAGTGCCCTCTGATGCAAATCATTGGGTTAGATCTGCTCTCTTCGCAAGAAGAGGGTTTCCATACACACCGTGAACTGTGGCTTCGGCCATCACAAACTGTTAGTAATGAATGTAATATCATAACAAAAACAAAACTTTTAACAACGGATCTCTTGGCTCTCGCATCGATGAAGAACGCAGCGAAATGCGATAAGTAATGTGAATTGCAGAATTCAGTGAATCATCGAATCTTTGAACGCACCTTGCGCCCTTTGGTATTCCGAAGGGCATGCCTGTTTGAGTGTCATGAAACCTCACCC…	5_2_2021	43
GCAGTCGAACATGTAGCTGACTCAGGTCACCTTGGTCATTTAGAGGAAGTAAAAGTCATAACAAGGTTTCCGTAGGTGAACCTGCGGAAGGATCATTAATAGTGCCCTCTGATGCAAATCATTGGGTTAGATCTGCTCTCTTCGCAAGAAGAGGGTTTCCATACACACCGTGAACTGTGGCTTCGGCCATCACAAACTGTTAGTAATGAATGTAATATCATAACAAAAACAAAACTTTTAACAACGGATCTCTTGGCTCTCGCATCGATGAAGAACGCAGCGAAATGCGATAAGTAATGTGAATTGCAGAATTCAGTGAATCATCGAATCTTTGAACGCACCTTGCGCCCTTTGGTATTCCGAAGGGCATGCCTGTTTGAGTGTCATGAAACCTCACCC…	5_4_2021	9
GCAGTCGAACATGTAGCTGACTCAGGTCACCTTGGTCATTTAGAGGAAGTAAAAGTCATAACAAGGTTTCCGTAGGTGAACCTGCGGAAGGATCATTAATAGTGCCCTCTGATGCAAATCATTGGGTTAGATCTGCTCTCTTCGCAAGAAGAGGGTTTCCATACACACCGTGAACTGTGGCTTCGGCCATCACAAACTGTTAGTAATGAATGTAATATCATAACAAAAACAAAACTTTTAACAACGGATCTCTTGGCTCTCGCATCGATGAAGAACGCAGCGAAATGCGATAAGTAATGTGAATTGCAGAATTCAGTGAATCATCGAATCTTTGAACGCACCTTGCGCCCTTTGGTATTCCGAAGGGCATGCCTGTTTGAGTGTCATGAAACCTCACCC…	6_10_2019	68
GCAGTCGAACATGTAGCTGACTCAGGTCACCTTGGTCATTTAGAGGAAGTAAAAGTCATAACAAGGTTTCCGTAGGTGAACCTGCGGAAGGATCATTAATAGTGCCCTCTGATGCAAATCATTGGGTTAGATCTGCTCTCTTCGCAAGAAGAGGGTTTCCATACACACCGTGAACTGTGGCTTCGGCCATCACAAACTGTTAGTAATGAATGTAATATCATAACAAAAACAAAACTTTTAACAACGGATCTCTTGGCTCTCGCATCGATGAAGAACGCAGCGAAATGCGATAAGTAATGTGAATTGCAGAATTCAGTGAATCATCGAATCTTTGAACGCACCTTGCGCCCTTTGGTATTCCGAAGGGCATGCCTGTTTGAGTGTCATGAAACCTCACCC…	6_15_2019	5
GCAGTCGAACATGTAGCTGACTCAGGTCACCTTGGTCATTTAGAGGAAGTAAAAGTCATAACAAGGTTTCCGTAGGTGAACCTGCGGAAGGATCATTAATAGTGCCCTCTGATGCAAATCATTGGGTTAGATCTGCTCTCTTCGCAAGAAGAGGGTTTCCATACACACCGTGAACTGTGGCTTCGGCCATCACAAACTGTTAGTAATGAATGTAATATCATAACAAAAACAAAACTTTTAACAACGGATCTCTTGGCTCTCGCATCGATGAAGAACGCAGCGAAATGCGATAAGTAATGTGAATTGCAGAATTCAGTGAATCATCGAATCTTTGAACGCACCTTGCGCCCTTTGGTATTCCGAAGGGCATGCCTGTTTGAGTGTCATGAAACCTCACCC…	6_8_2021	7
GCAGTCGAACATGTAGCTGACTCAGGTCACCTTGGTCATTTAGAGGAAGTAAAAGTCATAACAAGGTTTCCGTAGGTGAACCTGCGGAAGGATCATTAATAGTGCCCTCTGATGCAAATCATTGGGTTAGATCTGCTCTCTTCGCAAGAAGAGGGTTTCCATACACACCGTGAACTGTGGCTTCGGCCATCACAAACTGTTAGTAATGAATGTAATATCATAACAAAAACAAAACTTTTAACAACGGATCTCTTGGCTCTCGCATCGATGAAGAACGCAGCGAAATGCGATAAGTAATGTGAATTGCAGAATTCAGTGAATCATCGAATCTTTGAACGCACCTTGCGCCCTTTGGTATTCCGAAGGGCATGCCTGTTTGAGTGTCATGAAACCTCACCC…	7_14_2019	12
GCAGTCGAACATGTAGCTGACTCAGGTCACCTTGGTCATTTAGAGGAAGTAAAAGTCATAACAAGGTTTCCGTAGGTGAACCTGCGGAAGGATCATTAATAGTGCCCTCTGATGCAAATCATTGGGTTAGATCTGCTCTCTTCGCAAGAAGAGGGTTTCCATACACACCGTGAACTGTGGCTTCGGCCATCACAAACTGTTAGTAATGAATGTAATATCATAACAAAAACAAAACTTTTAACAACGGATCTCTTGGCTCTCGCATCGATGAAGAACGCAGCGAAATGCGATAAGTAATGTGAATTGCAGAATTCAGTGAATCATCGAATCTTTGAACGCACCTTGCGCCCTTTGGTATTCCGAAGGGCATGCCTGTTTGAGTGTCATGAAACCTCACCC…	8_12_2021	16
GCAGTCGAACATGTAGCTGACTCAGGTCACCTTGGTCATTTAGAGGAAGTAAAAGTCATAACAAGGTTTCCGTAGGTGAACCTGCGGAAGGATCATTAATAGTGCCCTCTGATGCAAATCATTGGGTTAGATCTGCTCTCTTCGCAAGAAGAGGGTTTCCATACACACCGTGAACTGTGGCTTCGGCCATCACAAACTGTTAGTAATGAATGTAATATCATAACAAAAACAAAACTTTTAACAACGGATCTCTTGGCTCTCGCATCGATGAAGAACGCAGCGAAATGCGATAAGTAATGTGAATTGCAGAATTCAGTGAATCATCGAATCTTTGAACGCACCTTGCGCCCTTTGGTATTCCGAAGGGCATGCCTGTTTGAGTGTCATGAAACCTCACCC…	8_13_2021	38
GCAGTCGAACATGTAGCTGACTCAGGTCACCTTGGTCATTTAGAGGAAGTAAAAGTCATAACAAGGTTTCCGTAGGTGAACCTGCGGAAGGATCATTAATAGTGCCCTCTGATGCAAATCATTGGGTTAGATCTGCTCTCTTCGCAAGAAGAGGGTTTCCATACACACCGTGAACTGTGGCTTCGGCCATCACAAACTGTTAGTAATGAATGTAATATCATAACAAAAACAAAACTTTTAACAACGGATCTCTTGGCTCTCGCATCGATGAAGAACGCAGCGAAATGCGATAAGTAATGTGAATTGCAGAATTCAGTGAATCATCGAATCTTTGAACGCACCTTGCGCCCTTTGGTATTCCGAAGGGCATGCCTGTTTGAGTGTCATGAAACCTCACCC…	8_14_2021	3
GCAGTCGAACATGTAGCTGACTCAGGTCACCTTGGTCATTTAGAGGAAGTAAAAGTCATAACAAGGTTTCCGTAGGTGAACCTGCGGAAGGATCATTAATAGTGCCCTCTGATGCAAATCATTGGGTTAGATCTGCTCTCTTCGCAAGAAGAGGGTTTCCATACACACCGTGAACTGTGGCTTCGGCCATCACAAACTGTTAGTAATGAATGTAATATCATAACAAAAACAAAACTTTTAACAACGGATCTCTTGGCTCTCGCATCGATGAAGAACGCAGCGAAATGCGATAAGTAATGTGAATTGCAGAATTCAGTGAATCATCGAATCTTTGAACGCACCTTGCGCCCTTTGGTATTCCGAAGGGCATGCCTGTTTGAGTGTCATGAAACCTCACCC…	8_1_2021	9
GCAGTCGAACATGTAGCTGACTCAGGTCACCTTGGTCATTTAGAGGAAGTAAAAGTCATAACAAGGTTTCCGTAGGTGAACCTGCGGAAGGATCATTAATAGTGCCCTCTGATGCAAATCATTGGGTTAGATCTGCTCTCTTCGCAAGAAGAGGGTTTCCATACACACCGTGAACTGTGGCTTCGGCCATCACAAACTGTTAGTAATGAATGTAATATCATAACAAAAACAAAACTTTTAACAACGGATCTCTTGGCTCTCGCATCGATGAAGAACGCAGCGAAATGCGATAAGTAATGTGAATTGCAGAATTCAGTGAATCATCGAATCTTTGAACGCACCTTGCGCCCTTTGGTATTCCGAAGGGCATGCCTGTTTGAGTGTCATGAAACCTCACCC…	9_11_2021	16
GCAGTCGAACATGTAGCTGACTCAGGTCACCTTGGTCATTTAGAGGAAGTAAAAGTCATAACAAGGTTTCCGTAGGTGAACCTGCGGAAGGATCATTAATAGTGCCCTCTGATGCAAATCATTGGGTTAGATCTGCTCTCTTCGCAAGAAGAGGGTTTCCATACACACCGTGAACTGTGGCTTCGGCCATCACAAACTGTTAGTAATGAATGTAATATCATAACAAAAACAAAACTTTTAACAACGGATCTCTTGGCTCTCGCATCGATGAAGAACGCAGCGAAATGCGATAAGTAATGTGAATTGCAGAATTCAGTGAATCATCGAATCTTTGAACGCACCTTGCGCCCTTTGGTATTCCGAAGGGCATGCCTGTTTGAGTGTCATGAAACCTCACCC…	9_12_2021	27
GCAGTCGAACATGTAGCTGACTCAGGTCACCTTGGTCATTTAGAGGAAGTAAAAGTCATAACAAGGTTTCCGTAGGTGAACCTGCGGAAGGATCATTAATAGTGCCCTCTGATGCAAATCATTGGGTTAGATCTGCTCTCTTCGCAAGAAGAGGGTTTCCATACACACCGTGAACTGTGGCTTCGGCCATCACAAACTGTTAGTAATGAATGTAATATCATAACAAAAACAAAACTTTTAACAACGGATCTCTTGGCTCTCGCATCGATGAAGAACGCAGCGAAATGCGATAAGTAATGTGAATTGCAGAATTCAGTGAATCATCGAATCTTTGAACGCACCTTGCGCCCTTTGGTATTCCGAAGGGCATGCCTGTTTGAGTGTCATGAAACCTCACCC…	9_9_2021	10
GCAGTCGAACATGTAGCTGACTCAGGTCACCTTGGTCATTTAGAGGAAGTAAAAGTCATAACAAGGTTTCCGTAGGTGAACCTGCGGAAGGATCATTAATAGTGCCCTCTGATGCAAATCATTGGGTTAGATCTGCTCTCTTCGCAAGAAGAGGGTTTCCATACACACCGTGAACTGTGGCTTCGGCCATCACAAACTGTTAGTAATGAATGTAATATCATAACAAAAACAAAACTTTTAACAACGGATCTCTTGGCTCTCGCATCGATGAAGAACGCAGCGAAATGCGATAAGTAATGTGAATTGCAGAATTCAGTGAATCATCGAATCTTTGAACGCACCTTGCGCCCTTTGGTATTCCGAAGGGCATGCCTGTTTGAGTGTCATGAAACCTCACCC…	13_14_2021	13
GCAGTCGAACATGTAGCTGACTCAGGTCACCTTGGTCATTTAGAGGAAGTAAAAGTCATAACAAGGTTTCCGTAGGTGAACCTGCGGAAGGATCATTAATAGTGCCCTCTGATGCAAATCATTGGGTTAGATCTGCTCTCTTCGCAAGAAGAGGGTTTCCATACACACCGTGAACTGTGGCTTCGGCCATCACAAACTGTTAGTAATGAATGTAATATCATAACAAAAACAAAACTTTTAACAACGGATCTCTTGGCTCTCGCATCGATGAAGAACGCAGCGAAATGCGATAAGTAATGTGAATTGCAGAATTCAGTGAATCATCGAATCTTTGAACGCACCTTGCGCCCTTTGGTATTCCGAAGGGCATGCCTGTTTGAGTGTCATGAAACCTCACCC…	17_15_2019	9
GCAGTCGAACATGTAGCTGACTCAGGTCACCTTGGTCATTTAGAGGAAGTAAAAGTCATAACAAGGTTTCCGTAGGTGAACCTGCGGAAGGATCATTAATAGTGCCCTCTGATGCAAGTCATTGGGTTAGATCTGCTCTCCTCGCAAGAGGAGGGTTTCCATACACACCGTGAACTGTGGCTTCGGCCATCACAAACTGTTAGTAATGAATGTAAAATCATAACAAAAACAAAACTTTTAACAACGGATCTCTTGGCTCTCGCATCGATGAAGAACGCAGCGAAATGCGATAAGTAATGTGAATTGCAGAATTCAGTGAATCATCGAATCTTTGAACGCACCTTGCGCCCTTTGGTATTCCGAAGGGCATGCCTGTTTGAGTGTCATGAAACCTCACCC…	12_1_2019	2
GCAGTCGAACATGTAGCTGACTCAGGTCACCTTGGTCATTTAGAGGAAGTAAAAGTCATAACAAGGTTTCCGTAGGTGAACCTGCGGAAGGATCATTAATAGTGCCCTTTGATGCAAATCATTGGGTTAGATCTGCTCTCTTCGCAAGAAGAGGGTTTCCATACACACCGTGAACTGTGGCTTCGGCCATCACAAACTGTTAGTAATGAATGTAATATCATAACAAAAACAAAACTTTTAACAACGGATCTCTTGGCTCTCGCATCGATGAAGAACGCAGCGAAATGCGATAAGTAATGTGAATTGCAGAATTCAGTGAATCATCGAATCTTTGAACGCACCTTGCGCCCTTTGGTATTCCGAAGGGCATGCCTGTTTGAGTGTCATGAAACCTCACCC…	10_3_2019	34
GCAGTCGAACATGTAGCTGACTCAGGTCACCTTGGTCATTTAGAGGAAGTAAAAGTCATAACAAGGTTTCCGTAGGTGAACCTGCGGAAGGATCATTAATAGTGCTCATTGACGCAAGTCAGTGAGTTAGATCTGCTCTCCTCGCAAGAGGAGGGTTTCCATACACACCGTGAACTGTGGCTTCGGCCATTACAAACTGTTAGTAATGAATGTAATATCATAACAAAAACAAAACTTTTAACAACGGATCTCTTGGCTCTCGCATCGATGAAGAACGCAGCGAAATGCGATAAGTAATGTGAATTGCAGAATTCAGTGAATCATCGAATCTTTGAACGCACCTTGCGCCCTTTGGTATTCCGAAGGGCATGCCTGTTTGAGTGTCATGAAACCTCACTC…	13_14_2021	134
GCAGTCGAACATGTAGCTGACTCAGGTCACCTTGGTCATTTAGAGGAAGTAAAAGTCATAACAAGGTTTCCGTAGGTGAACCTGCGGAAGGATCATTAATAGTGCTCATTGACGCAAGTCAGTGAGTTAGATCTGCTCTCCTCGCAAGAGGAGGGTTTCCATACACACCGTGAACTGTGGCTTCGGCCATTACAAACTGTTAGTAATGAATGTAATATCATAACAAAAACAAAACTTTTAACAACGGATCTCTTGGCTCTCGCATCGATGAAGAACGCAGCGAAATGCGATAAGTAATGTGAATTGCAGAATTCAGTGAATCATCGAATCTTTGAACGCACCTTGCGCCCTTTGGTATTCCGAAGGGCATGCCTGTTTGAGTGTCATGAAACCTCACTC…	13_7_2019	4
GCAGTCGAACATGTAGCTGACTCAGGTCACCTTGGTCATTTAGAGGAAGTAAAAGTCATAACAAGGTTTCCGTAGGTGAACCTGCGGAAGGATCATTAATGATGCCCTCGAAGTCTTTGGACTGGTAGGGTTTGTGTCGCTCTCTTCGGAGTCGACCTTATCTCACACACCGTGAACTGTGGCTTCGGCCATTTACACAAACTGTTAGTAATGAATGTAACATCATAACAAACATAAAACTTTTAACAACGGATCTCTTGGCTCTCGCATCGATGAAGAACGCAGCGAAATGCGATAAGTAATGTGAATTGCAGAATTCAGTGAATCATCGAATCTTTGAACGCACCTTGCGCCCTTTGGTATTCCGAAGGGCATGCCTGTTTGAGTGTCATGAAACCT…	11_1_2019	3
GCAGTCGAACATGTAGCTGACTCAGGTCACCTTGGTCATTTAGAGGAAGTAAAAGTCATAACAAGGTTTCCGTAGGTGAACCTGCGGAAGGATCATTAATGATGCCCTCGAAGTCTTTGGACTGGTAGGGTTTGTGTCGCTCTCTTCGGAGTCGACCTTATCTCACACACCGTGAACTGTGGCTTCGGCCATTTACACAAACTGTTAGTAATGAATGTAACATCATAACAAACATAAAACTTTTAACAACGGATCTCTTGGCTCTCGCATCGATGAAGAACGCAGCGAAATGCGATAAGTAATGTGAATTGCAGAATTCAGTGAATCATCGAATCTTTGAACGCACCTTGCGCCCTTTGGTATTCCGAAGGGCATGCCTGTTTGAGTGTCATGAAACCT…	21_8_2019	3
GCAGTCGAACATGTAGCTGACTCAGGTCACCTTGGTCATTTAGAGGAAGTAAAAGTCATAACAAGGTTTCCGTAGGTGAACCTGCGGAAGGATCATTAATGATGCCCTCGAAGTCTTTGGACTGGTAGGGTTTGTGTCGCTCTCTTCGGAGTCGACCTTATCTCACACACCGTGAACTGTGGCTTCGGCCATTTACACAAACTGTTAGTAATGAATGTAACATCATAACAAACATAAAACTTTTAACAACGGATCTCTTGGCTCTCGCATCGATGAAGAACGCAGCGAAATGCGATAAGTAATGTGAATTGCAGAATTCAGTGAATCATCGAATCTTTGAACGCACCTTGCGCCCTTTGGTATTCCGAAGGGCATGCCTGTTTGAGTGTCATGAAACCT…	7_14_2019	5
GCAGTCGAACATGTAGCTGACTCAGGTCACCTTGGTCATTTAGAGGAAGTAAAAGTCATAACAAGGTTTCCGTAGGTGAACCTGCGGAAGGATCATTAATGATGCCCTCGAAGTCTTTGGACTGGTAGGGTTTGTGTCGCTCTCTTCGGAGTCGACCTTATCTCACACACCGTGAACTGTGGCTTCGGCCATTTACACAAACTGTTAGTAATGAATGTAATATCATAACAAACATAAAACTTTTAACAACGGATCTCTTGGCTCTCGCATCGATGAAGAACGCAGCGAAATGCGATAAGTAATGTGAATTGCAGAATTCAGTGAATCATCGAATCTTTGAACGCACCTTGCGCCCTTTGGTATTCCGAAGGGCATGCCTGTTTGAGTGTCATGAAACCT…	15_10_2019	4
GCAGTCGAACATGTAGCTGACTCAGGTCACCTTGGTCATTTAGAGGAAGTAAAAGTCATAACAAGGTTTCCGTAGGTGAACCTGCGGAAGGATCATTAATGATGCCCTCGAAGTCTTTGGACTGGTAGGGTTTGTGTCGCTCTCTTCGGAGTCGACCTTATCTCACACACCGTGAACTGTGGCTTCGGCCATTTACACAAACTGTTAGTAATGAATGTAATATCATAACAAACATAAAACTTTTAACAACGGATCTCTTGGCTCTCGCATCGATGAAGAACGCAGCGAAATGCGATAAGTAATGTGAATTGCAGAATTCAGTGAATCATCGAATCTTTGAACGCACCTTGCGCCCTTTGGTATTCCGAAGGGCATGCCTGTTTGAGTGTCATGAAACCT…	15_11_2019	10
GCAGTCGAACATGTAGCTGACTCAGGTCACCTTGGTCATTTAGAGGAAGTAAAAGTCATAACAAGGTTTCCGTAGGTGAACCTGCGGAAGGATCATTAATGATGCCCTCGAAGTCTTTGGACTGGTAGGGTTTGTGTCGCTCTCTTCGGAGTCGACCTTATCTCACACACCGTGAACTGTGGCTTCGGCCATTTACACAAACTGTTAGTAATGAATGTAATATCATAACAAACATAAAACTTTTAACAACGGATCTCTTGGCTCTCGCATCGATGAAGAACGCAGCGAAATGCGATAAGTAATGTGAATTGCAGAATTCAGTGAATCATCGAATCTTTGAACGCACCTTGCGCCCTTTGGTATTCCGAAGGGCATGCCTGTTTGAGTGTCATGAAACCT…	15_12_2019	9
GCAGTCGAACATGTAGCTGACTCAGGTCACCTTGGTCATTTAGAGGAAGTAAAAGTCATAACAAGGTTTCCGTAGGTGAACCTGCGGAAGGATCATTAATGATGCCCTCGAAGTCTTTGGACTGGTAGGGTTTGTGTCGGTCTCTTCGGAGTCGACCTTATCTCACACACCGTGAACTGTGGCTTCGGCCATTCACACAAACTGTTAGTAATGAATGTAATATCATAACAAACATAAAACTTTTAACAACGGATCTCTTGGCTCTCGCATCGATGAAGAACGCAGCGAAATGCGATAAGTAATGTGAATTGCAGAATTCAGTGAATCATCGAATCTTTGAACGCACCTTGCGCCCTTTGGTATTCCGAAGGGCATGCCTGTTTGAGTGTCATGAAACCT…	10_12_2021	26
GCAGTCGAACATGTAGCTGACTCAGGTCACCTTGGTCATTTAGAGGAAGTAAAAGTCATAACAAGGTTTCCGTAGGTGAACCTGCGGAAGGATCATTAATGATGCCCTCGAAGTCTTTGGACTGGTAGGGTTTGTGTCGGTCTCTTCGGAGTCGACCTTATCTCACACACCGTGAACTGTGGCTTCGGCCATTCACACAAACTGTTAGTAATGAATGTAATATCATAACAAACATAAAACTTTTAACAACGGATCTCTTGGCTCTCGCATCGATGAAGAACGCAGCGAAATGCGATAAGTAATGTGAATTGCAGAATTCAGTGAATCATCGAATCTTTGAACGCACCTTGCGCCCTTTGGTATTCCGAAGGGCATGCCTGTTTGAGTGTCATGAAACCT…	11_8_2019	16
GCAGTCGAACATGTAGCTGACTCAGGTCACCTTGGTCATTTAGAGGAAGTAAAAGTCATAACAAGGTTTCCGTAGGTGAACCTGCGGAAGGATCATTAATGATGCCCTCGAAGTCTTTGGACTGGTAGGGTTTGTGTCGGTCTCTTCGGAGTCGACCTTATCTCACACACCGTGAACTGTGGCTTCGGCCATTCACACAAACTGTTAGTAATGAATGTAATATCATAACAAACATAAAACTTTTAACAACGGATCTCTTGGCTCTCGCATCGATGAAGAACGCAGCGAAATGCGATAAGTAATGTGAATTGCAGAATTCAGTGAATCATCGAATCTTTGAACGCACCTTGCGCCCTTTGGTATTCCGAAGGGCATGCCTGTTTGAGTGTCATGAAACCT…	18_1_2019	37
GCAGTCGAACATGTAGCTGACTCAGGTCACCTTGGTCATTTAGAGGAAGTAAAAGTCATAACAAGGTTTCCGTAGGTGAACCTGCGGAAGGATCATTAATGATGCCCTCGAAGTCTTTGGACTGGTAGGGTTTGTGTCGGTCTCTTCGGAGTCGACCTTATCTCACACACCGTGAACTGTGGCTTCGGCCATTCACACAAACTGTTAGTAATGAATGTAATATCATAACAAACATAAAACTTTTAACAACGGATCTCTTGGCTCTCGCATCGATGAAGAACGCAGCGAAATGCGATAAGTAATGTGAATTGCAGAATTCAGTGAATCATCGAATCTTTGAACGCACCTTGCGCCCTTTGGTATTCCGAAGGGCATGCCTGTTTGAGTGTCATGAAACCT…	19_9_2021	2
GCAGTCGAACATGTAGCTGACTCAGGTCACCTTGGTCATTTAGAGGAAGTAAAAGTCATAACAAGGTTTCCGTAGGTGAACCTGCGGAAGGATCATTAATGATGCCCTCGAAGTCTTTGGACTGGTAGGGTTTGTGTCGGTCTCTTCGGAGTCGACCTTATCTCACACACCGTGAACTGTGGCTTCGGCCATTCACACAAACTGTTAGTAATGAATGTAATATCATAACAAACATAAAACTTTTAACAACGGATCTCTTGGCTCTCGCATCGATGAAGAACGCAGCGAAATGCGATAAGTAATGTGAATTGCAGAATTCAGTGAATCATCGAATCTTTGAACGCACCTTGCGCCCTTTGGTATTCCGAAGGGCATGCCTGTTTGAGTGTCATGAAACCT…	1_4_2021	5
GCAGTCGAACATGTAGCTGACTCAGGTCACCTTGGTCATTTAGAGGAAGTAAAAGTCATAACAAGGTTTCCGTAGGTGAACCTGCGGAAGGATCATTAATGATGCCCTCGAAGTCTTTGGACTGGTAGGGTTTGTGTCGGTCTCTTCGGAGTCGACCTTATCTCACACACCGTGAACTGTGGCTTCGGCCATTCACACAAACTGTTAGTAATGAATGTAATATCATAACAAACATAAAACTTTTAACAACGGATCTCTTGGCTCTCGCATCGATGAAGAACGCAGCGAAATGCGATAAGTAATGTGAATTGCAGAATTCAGTGAATCATCGAATCTTTGAACGCACCTTGCGCCCTTTGGTATTCCGAAGGGCATGCCTGTTTGAGTGTCATGAAACCT…	21_5_2019	135
GCAGTCGAACATGTAGCTGACTCAGGTCACCTTGGTCATTTAGAGGAAGTAAAAGTCATAACAAGGTTTCCGTAGGTGAACCTGCGGAAGGATCATTAATGATGCCCTCGAAGTCTTTGGACTGGTAGGGTTTGTGTCGGTCTCTTCGGAGTCGACCTTATCTCACACACCGTGAACTGTGGCTTCGGCCATTCACACAAACTGTTAGTAATGAATGTAATATCATAACAAACATAAAACTTTTAACAACGGATCTCTTGGCTCTCGCATCGATGAAGAACGCAGCGAAATGCGATAAGTAATGTGAATTGCAGAATTCAGTGAATCATCGAATCTTTGAACGCACCTTGCGCCCTTTGGTATTCCGAAGGGCATGCCTGTTTGAGTGTCATGAAACCT…	2_14_2019	5
GCAGTCGAACATGTAGCTGACTCAGGTCACCTTGGTCATTTAGAGGAAGTAAAAGTCATAACAAGGTTTCCGTAGGTGAACCTGCGGAAGGATCATTAATGATGCCCTCGAAGTCTTTGGACTGGTAGGGTTTGTGTCGGTCTCTTCGGAGTCGACCTTATCTCACACACCGTGAACTGTGGCTTCGGCCATTCACACAAACTGTTAGTAATGAATGTAATATCATAACAAACATAAAACTTTTAACAACGGATCTCTTGGCTCTCGCATCGATGAAGAACGCAGCGAAATGCGATAAGTAATGTGAATTGCAGAATTCAGTGAATCATCGAATCTTTGAACGCACCTTGCGCCCTTTGGTATTCCGAAGGGCATGCCTGTTTGAGTGTCATGAAACCT…	2_3_2021	10
GCAGTCGAACATGTAGCTGACTCAGGTCACCTTGGTCATTTAGAGGAAGTAAAAGTCATAACAAGGTTTCCGTAGGTGAACCTGCGGAAGGATCATTAATGATGCCCTCGAAGTCTTTGGACTGGTAGGGTTTGTGTCGGTCTCTTCGGAGTCGACCTTATCTCACACACCGTGAACTGTGGCTTCGGCCATTCACACAAACTGTTAGTAATGAATGTAATATCATAACAAACATAAAACTTTTAACAACGGATCTCTTGGCTCTCGCATCGATGAAGAACGCAGCGAAATGCGATAAGTAATGTGAATTGCAGAATTCAGTGAATCATCGAATCTTTGAACGCACCTTGCGCCCTTTGGTATTCCGAAGGGCATGCCTGTTTGAGTGTCATGAAACCT…	2_4_2019	8
GCAGTCGAACATGTAGCTGACTCAGGTCACCTTGGTCATTTAGAGGAAGTAAAAGTCATAACAAGGTTTCCGTAGGTGAACCTGCGGAAGGATCATTAATGATGCCCTCGAAGTCTTTGGACTGGTAGGGTTTGTGTCGGTCTCTTCGGAGTCGACCTTATCTCACACACCGTGAACTGTGGCTTCGGCCATTCACACAAACTGTTAGTAATGAATGTAATATCATAACAAACATAAAACTTTTAACAACGGATCTCTTGGCTCTCGCATCGATGAAGAACGCAGCGAAATGCGATAAGTAATGTGAATTGCAGAATTCAGTGAATCATCGAATCTTTGAACGCACCTTGCGCCCTTTGGTATTCCGAAGGGCATGCCTGTTTGAGTGTCATGAAACCT…	8_14_2021	136
GCAGTCGAACATGTAGCTGACTCAGGTCACCTTGGTCATTTAGAGGAAGTAAAAGTCATAACAAGGTTTCCGTAGGTGAACCTGCGGAAGGATCATTAATGATGCCCTCGAAGTCTTTGGACTGGTAGGGTTTGTGTCGGTCTCTTCGGAGTCGACCTTATCTCACACACCGTGAACTGTGGCTTCGGCCATTCACACAAACTGTTAGTAATGAATGTAATATCATAACAAACATAAAACTTTTAACAACGGATCTCTTGGCTCTCGCATCGATGAAGAACGCAGCGAAATGCGATAAGTAATGTGAATTGCAGAATTCAGTGAATCATCGAATCTTTGAACGCACCTTGCGCCCTTTGGTATTCCGAAGGGCATGCCTGTTTGAGTGTCATGAAACCT…	8_1_2021	58
GCAGTCGAACATGTAGCTGACTCAGGTCACCTTGGTCATTTAGAGGAAGTAAAAGTCATAACAAGGTTTCCGTAGGTGAACCTGCGGAAGGATCATTAATGATGCCCTCGAAGTCTTTGGACTGGTAGGGTTTGTGTCGGTCTCTTCGGAGTCGACCTTATCTCACACACCGTGAACTGTGGCTTCGGCCATTCACACAAACTGTTAGTAATGAATGTAATATCATAACAAACATAAAACTTTTAACAACGGATCTCTTGGCTCTCGCATCGATGAAGAACGCAGCGAAATGCGATAAGTAATGTGAATTGCAGAATTCAGTGAATCATCGAATCTTTGAACGCACCTTGCGCCCTTTGGTATTCCGAAGGGCATGCCTGTTTGAGTGTCATGAAACCT…	8_6_2019	11
GCAGTCGAACATGTAGCTGACTCAGGTCACCTTGGTCATTTAGAGGAAGTAAAAGTCATAACAAGGTTTCCGTAGGTGAACCTGCGGAAGGATCATTAATGATGCCCTCGAAGTCTTTGGACTGGTAGGGTTTGTGTCGGTCTCTTCGGAGTCGACCTTATCTCACACACCGTGAACTGTGGCTTCGGCCATTTACACAAACTGTTAGTAATGAATGTAACATCATAACAAACATAAAACTTTTAACAACGGATCTCTTGGCTCTCGCATCGATGAAGAACGCAGCGAAATGCGATAAGTAATGTGAATTGCAGAATTCAGTGAATCATCGAATCTTTGAACGCACCTTGCGCCCTTTGGTATTCCGAAGGGCATGCCTGTTTGAGTGTCATGAAACCT…	19_3_2021	16
GCAGTCGAACATGTAGCTGACTCAGGTCACCTTGGTCATTTAGAGGAAGTAAAAGTCATAACAAGGTTTCCGTAGGTGAACCTGCGGAAGGATCATTAATGATGCCCTCGAAGTCTTTGGACTGGTAGGGTTTGTGTCGGTCTCTTCGGAGTCGACCTTATCTCACACACCGTGAACTGTGGCTTCGGCCATTTACACAAACTGTTAGTAATGAATGTAACATCATAACAAACATAAAACTTTTAACAACGGATCTCTTGGCTCTCGCATCGATGAAGAACGCAGCGAAATGCGATAAGTAATGTGAATTGCAGAATTCAGTGAATCATCGAATCTTTGAACGCACCTTGCGCCCTTTGGTATTCCGAAGGGCATGCCTGTTTGAGTGTCATGAAACCT…	5_12_2019	14
GCAGTCGAACATGTAGCTGACTCAGGTCACCTTGGTCATTTAGAGGAAGTAAAAGTCATAACAAGGTTTCCGTAGGTGAACCTGCGGAAGGATCATTAATGATGCCCTCGACGCCTTTACCGGCTGGTAGGGTTTGTGCCGGTCTCTTTTGGGAGCCGGCCCTAATCTCACACACCGTGAACTGTGGCCTCGGCCATTTACACAAACTGTTAGTAATGAATGTAACATCATAACAAAACAAAAAACTTTTAACAACGGATCTCTTGGCTCTCGCATCGATGAAGAACGCAGCGAAATGCGATAAGTAATGTGAATTGCAGAATTCAGTGAATCATCGAATCTTTGAACGCACCTTGCGCCCTTTGGTATTCCGAAGGGCATGCCTGTTTGAGTGTCATG…	11_8_2019	6
GCAGTCGAACATGTAGCTGACTCAGGTCACCTTGGTCATTTAGAGGAAGTAAAAGTCATAACAAGGTTTCCGTAGGTGAACCTGCGGAAGGATCATTAATGATGCCCTCGACGCCTTTACCGGCTGGTAGGGTTTGTGCCGGTCTCTTTTGGGAGCCGGCCCTAATCTCACACACCGTGAACTGTGGCCTCGGCCATTTACACAAACTGTTAGTAATGAATGTAACATCATAACAAAACAAAAAACTTTTAACAACGGATCTCTTGGCTCTCGCATCGATGAAGAACGCAGCGAAATGCGATAAGTAATGTGAATTGCAGAATTCAGTGAATCATCGAATCTTTGAACGCACCTTGCGCCCTTTGGTATTCCGAAGGGCATGCCTGTTTGAGTGTCATG…	13_4_2021	208
GCAGTCGAACATGTAGCTGACTCAGGTCACCTTGGTCATTTAGAGGAAGTAAAAGTCATAACAAGGTTTCCGTAGGTGAACCTGCGGAAGGATCATTAATGATGCCCTCGACGCCTTTACCGGCTGGTAGGGTTTGTGCCGGTCTCTTTTGGGAGCCGGCCCTAATCTCACACACCGTGAACTGTGGCCTCGGCCATTTACACAAACTGTTAGTAATGAATGTAACATCATAACAAAACAAAAAACTTTTAACAACGGATCTCTTGGCTCTCGCATCGATGAAGAACGCAGCGAAATGCGATAAGTAATGTGAATTGCAGAATTCAGTGAATCATCGAATCTTTGAACGCACCTTGCGCCCTTTGGTATTCCGAAGGGCATGCCTGTTTGAGTGTCATG…	15_12_2019	9
GCAGTCGAACATGTAGCTGACTCAGGTCACCTTGGTCATTTAGAGGAAGTAAAAGTCATAACAAGGTTTCCGTAGGTGAACCTGCGGAAGGATCATTAATGATGCCCTCGACGCCTTTACCGGCTGGTAGGGTTTGTGCCGGTCTCTTTTGGGAGCCGGCCCTAATCTCACACACCGTGAACTGTGGCCTCGGCCATTTACACAAACTGTTAGTAATGAATGTAACATCATAACAAAACAAAAAACTTTTAACAACGGATCTCTTGGCTCTCGCATCGATGAAGAACGCAGCGAAATGCGATAAGTAATGTGAATTGCAGAATTCAGTGAATCATCGAATCTTTGAACGCACCTTGCGCCCTTTGGTATTCCGAAGGGCATGCCTGTTTGAGTGTCATG…	15_12_2021	15
GCAGTCGAACATGTAGCTGACTCAGGTCACCTTGGTCATTTAGAGGAAGTAAAAGTCATAACAAGGTTTCCGTAGGTGAACCTGCGGAAGGATCATTAATGATGCCCTCGACGCCTTTACCGGCTGGTAGGGTTTGTGCCGGTCTCTTTTGGGAGCCGGCCCTAATCTCACACACCGTGAACTGTGGCCTCGGCCATTTACACAAACTGTTAGTAATGAATGTAACATCATAACAAAACAAAAAACTTTTAACAACGGATCTCTTGGCTCTCGCATCGATGAAGAACGCAGCGAAATGCGATAAGTAATGTGAATTGCAGAATTCAGTGAATCATCGAATCTTTGAACGCACCTTGCGCCCTTTGGTATTCCGAAGGGCATGCCTGTTTGAGTGTCATG…	16_2_2019	7
GCAGTCGAACATGTAGCTGACTCAGGTCACCTTGGTCATTTAGAGGAAGTAAAAGTCATAACAAGGTTTCCGTAGGTGAACCTGCGGAAGGATCATTAATGATGCCCTCGACGCCTTTACCGGCTGGTAGGGTTTGTGCCGGTCTCTTTTGGGAGCCGGCCCTAATCTCACACACCGTGAACTGTGGCCTCGGCCATTTACACAAACTGTTAGTAATGAATGTAACATCATAACAAAACAAAAAACTTTTAACAACGGATCTCTTGGCTCTCGCATCGATGAAGAACGCAGCGAAATGCGATAAGTAATGTGAATTGCAGAATTCAGTGAATCATCGAATCTTTGAACGCACCTTGCGCCCTTTGGTATTCCGAAGGGCATGCCTGTTTGAGTGTCATG…	17_15_2019	3
GCAGTCGAACATGTAGCTGACTCAGGTCACCTTGGTCATTTAGAGGAAGTAAAAGTCATAACAAGGTTTCCGTAGGTGAACCTGCGGAAGGATCATTAATGATGCCCTCGACGCCTTTACCGGCTGGTAGGGTTTGTGCCGGTCTCTTTTGGGAGCCGGCCCTAATCTCACACACCGTGAACTGTGGCCTCGGCCATTTACACAAACTGTTAGTAATGAATGTAACATCATAACAAAACAAAAAACTTTTAACAACGGATCTCTTGGCTCTCGCATCGATGAAGAACGCAGCGAAATGCGATAAGTAATGTGAATTGCAGAATTCAGTGAATCATCGAATCTTTGAACGCACCTTGCGCCCTTTGGTATTCCGAAGGGCATGCCTGTTTGAGTGTCATG…	18_14_2019	7
GCAGTCGAACATGTAGCTGACTCAGGTCACCTTGGTCATTTAGAGGAAGTAAAAGTCATAACAAGGTTTCCGTAGGTGAACCTGCGGAAGGATCATTAATGATGCCCTCGACGCCTTTACCGGCTGGTAGGGTTTGTGCCGGTCTCTTTTGGGAGCCGGCCCTAATCTCACACACCGTGAACTGTGGCCTCGGCCATTTACACAAACTGTTAGTAATGAATGTAACATCATAACAAAACAAAAAACTTTTAACAACGGATCTCTTGGCTCTCGCATCGATGAAGAACGCAGCGAAATGCGATAAGTAATGTGAATTGCAGAATTCAGTGAATCATCGAATCTTTGAACGCACCTTGCGCCCTTTGGTATTCCGAAGGGCATGCCTGTTTGAGTGTCATG…	18_6_2019	12
GCAGTCGAACATGTAGCTGACTCAGGTCACCTTGGTCATTTAGAGGAAGTAAAAGTCATAACAAGGTTTCCGTAGGTGAACCTGCGGAAGGATCATTAATGATGCCCTCGACGCCTTTACCGGCTGGTAGGGTTTGTGCCGGTCTCTTTTGGGAGCCGGCCCTAATCTCACACACCGTGAACTGTGGCCTCGGCCATTTACACAAACTGTTAGTAATGAATGTAACATCATAACAAAACAAAAAACTTTTAACAACGGATCTCTTGGCTCTCGCATCGATGAAGAACGCAGCGAAATGCGATAAGTAATGTGAATTGCAGAATTCAGTGAATCATCGAATCTTTGAACGCACCTTGCGCCCTTTGGTATTCCGAAGGGCATGCCTGTTTGAGTGTCATG…	20_7_2019	4
GCAGTCGAACATGTAGCTGACTCAGGTCACCTTGGTCATTTAGAGGAAGTAAAAGTCATAACAAGGTTTCCGTAGGTGAACCTGCGGAAGGATCATTAATGATGCCCTCGACGCCTTTACCGGCTGGTAGGGTTTGTGCCGGTCTCTTTTGGGAGCCGGCCCTAATCTCACACACCGTGAACTGTGGCCTCGGCCATTTACACAAACTGTTAGTAATGAATGTAACATCATAACAAAACAAAAAACTTTTAACAACGGATCTCTTGGCTCTCGCATCGATGAAGAACGCAGCGAAATGCGATAAGTAATGTGAATTGCAGAATTCAGTGAATCATCGAATCTTTGAACGCACCTTGCGCCCTTTGGTATTCCGAAGGGCATGCCTGTTTGAGTGTCATG…	2_6_2019	10
GCAGTCGAACATGTAGCTGACTCAGGTCACCTTGGTCATTTAGAGGAAGTAAAAGTCATAACAAGGTTTCCGTAGGTGAACCTGCGGAAGGATCATTAATGATGCCCTCGACGCCTTTACCGGCTGGTAGGGTTTGTGCCGGTCTCTTTTGGGAGCCGGCCCTAATCTCACACACCGTGAACTGTGGCCTCGGCCATTTACACAAACTGTTAGTAATGAATGTAACATCATAACAAAACAAAAAACTTTTAACAACGGATCTCTTGGCTCTCGCATCGATGAAGAACGCAGCGAAATGCGATAAGTAATGTGAATTGCAGAATTCAGTGAATCATCGAATCTTTGAACGCACCTTGCGCCCTTTGGTATTCCGAAGGGCATGCCTGTTTGAGTGTCATG…	4_8_2019	14
GCAGTCGAACATGTAGCTGACTCAGGTCACCTTGGTCATTTAGAGGAAGTAAAAGTCATAACAAGGTTTCCGTAGGTGAACCTGCGGAAGGATCATTAATGATGCCCTCGACGCCTTTACCGGCTGGTAGGGTTTGTGCCGGTCTCTTTTGGGAGCCGGCCCTAATCTCACACACCGTGAACTGTGGCCTCGGCCATTTACACAAACTGTTAGTAATGAATGTAACATCATAACAAAACAAAAAACTTTTAACAACGGATCTCTTGGCTCTCGCATCGATGAAGAACGCAGCGAAATGCGATAAGTAATGTGAATTGCAGAATTCAGTGAATCATCGAATCTTTGAACGCACCTTGCGCCCTTTGGTATTCCGAAGGGCATGCCTGTTTGAGTGTCATG…	8_8_2019	11
GCAGTCGAACATGTAGCTGACTCAGGTCACCTTGGTCATTTAGAGGAAGTAAAAGTCATAACAAGGTTTCCGTAGGTGAACCTGCGGAAGGATCATTAATGATGCCCTCGACGCCTTTACCGGCTGGTAGGGTTTGTGCCGGTCTCTTTTGGGAGCCGGCCCTAATCTCACACACCGTGAACTGTGGCCTCGGCCATTTACACAAACTGTTAGTAATGAATGTAACATCATAACAAAACAAAAAACTTTTAACAACGGATCTCTTGGCTCTCGCATCGATGAAGAACGCAGCGAAATGCGATAAGTAATGTGAATTGCAGAATTCAGTGAATCATCGAATCTTTGAACGCACCTTGCGCCCTTTGGTATTCCGAAGGGCATGCCTGTTTGAGTGTCATG…	9_14_2019	5
GCAGTCGAACATGTAGCTGACTCAGGTCACCTTGGTCATTTAGAGGAAGTAAAAGTCATAACAAGGTTTCCGTAGGTGAACCTGCGGAAGGATCATTAGAGAATGGCCGAAAGGCTTAAATCTATCCACACACACCGTGAACTGTTGGGGCTCAGGCCCTCTATTTCAATACTTTGTGTATGAATGTAAAATATTATAACTAAAACAACTTTCAACAACGGATCTCTTGGCTCTCGCATCGATGAAGAACGCAGCGAAATGCGATAAGTAATGTGAATTGCAGAATTCAGTGAATCATCGAATCTTTGAACGCAACTTGCGCCCTTTGGTATTCCGAAGGGCATGCCTGTTTGAGTGTCATGTAGACTCATCTAATCAGATTTCTTGTCTGATCAAGGT…	9_14_2019	10
GCAGTCGAACATGTAGCTGACTCAGGTCACCTTGGTCATTTAGAGGAAGTAAAAGTCATAACAAGGTTTCCGTAGGTGAACCTGCGGAAGGATCATTAGTGATTTGGCCGAGAGGCCTCTTAATCCAATCCTCACACCTGTGAACTCGTCGGTGGGCTTCGGCCCGCCGGACACTTACAATACTATGTGTAATGAACGTCATATAACATAACAAAAACAAAACTTTCAACAACGGATCTCTTGGCTCTCGCATCGATGAAGAACGCAGCGAAATGCGATAAGTAATGTGAATTGCAGAATTCAGTGAATCGTCGAATCTTTGAACGCACCTTGCGCCTCTTGGTATTCCGAGAGGCATGCCTGTTTGAGTGTCATGAATCATCAATCCCACGGGTTTTT…	8_2_2021	18
GCAGTCGAACATGTAGCTGACTCAGGTCACCTTGGTCATTTAGAGGAAGTAAAAGTCATAACAAGGTTTCCGTAGGTGAACCTGCGGAAGGATCATTAGTGATTTGGCCGAGAGGCCTTAATACAAATCCTCACACCTGTGAACTTGTCGGTGGGCTCACGCCCGCCGTACACCACAAACTATGTGTAATGAACGTCATAAAACATAACAAAACAAAACTTTCAACAACGGATCTCTTGGCTCTCGCATCGATGAAGAACGCAGCGAAATGCGATAAGTAATGTGAATTGCAGAATTCAGTGAATCATCGAATCTTTGAACGCACCTTGCGCCTCTTGGTATTCCGAGAGGCATGCCTGTTTGAGTGTCATGAAACCTCACTCCCCATGGGTTTTTCGA…	18_3_2021	31
GCAGTCGAACATGTAGCTGACTCAGGTCACCTTGGTCATTTAGAGGAAGTAAAAGTCATAACAAGGTTTCCGTAGGTGAACCTGCGGAAGGATCATTAGTGATTTGGCCGAGAGGCCTTAATACAAATCCTCACACCTGTGAACTTGTCGGTGGGCTCACGCCCGCCGTACACCACAAACTATGTGTAATGAACGTCATAAAACATAACAAAACAAAACTTTCAACAACGGATCTCTTGGCTCTCGCATCGATGAAGAACGCAGCGAAATGCGATAAGTAATGTGAATTGCAGAATTCAGTGAATCATCGAATCTTTGAACGCACCTTGCGCCTCTTGGTATTCCGAGAGGCATGCCTGTTTGAGTGTCATGAAACCTCACTCCCCATGGGTTTTTCGA…	19_10_2019	45
GCAGTCGAACATGTAGCTGACTCAGGTCACCTTGGTCATTTAGAGGAAGTAAAAGTCATAACAAGGTTTCCGTAGGTGAACCTGCGGAAGGATCATTAGTGATTTGGCCGAGAGGCCTTAATACAAATCCTCACACCTGTGAACTTGTCGGTGGGCTCACGCCCGCCGTACACCACAAACTATGTGTAATGAACGTCATAAAACATAACAAAACAAAACTTTCAACAACGGATCTCTTGGCTCTCGCATCGATGAAGAACGCAGCGAAATGCGATAAGTAATGTGAATTGCAGAATTCAGTGAATCATCGAATCTTTGAACGCACCTTGCGCCTCTTGGTATTCCGAGAGGCATGCCTGTTTGAGTGTCATGAAACCTCACTCCCCATGGGTTTTTCGA…	4_11_2019	7
GCAGTCGAACATGTAGCTGACTCAGGTCACCTTGGTCATTTAGAGGAAGTAAAAGTCATAACAAGGTTTCCGTAGGTGAACCTGCGGAAGGATCATTAGTGATTTGGCCGAGAGGCCTTAATACAAATCCTCACACCTGTGAACTTGTCGGTGGGCTCACGCCCGCCGTACACCACAAACTATGTGTAATGAACGTCATATAACATAACAAAAACAAAACTTTCAACAACGGATCTCTTGGCTCTCGCATCGATGAAGAACGCAGCGAAATGCGATAAGTAATGTGAATTGCAGAATTCAGTGAATCATCGAATCTTTGAACGCACCTTGCGCCTCTTGGTATTCCGAGAGGCATGCCTGTTTGAGTGTCATGAAACCTCAATCCCCATGGGTTTTTCG…	11_10_2019	6
GCAGTCGAACATGTAGCTGACTCAGGTCACCTTGGTCATTTAGAGGAAGTAAAAGTCATAACAAGGTTTCCGTAGGTGAACCTGCGGAAGGATCATTAGTGATTTGGCCGAGAGGCCTTAATACAAATCCTCACACCTGTGAACTTGTCGGTGGGCTCACGCCCGCCGTACACCACAAACTATGTGTAATGAACGTCATATAACATAACAAAAACAAAACTTTCAACAACGGATCTCTTGGCTCTCGCATCGATGAAGAACGCAGCGAAATGCGATAAGTAATGTGAATTGCAGAATTCAGTGAATCATCGAATCTTTGAACGCACCTTGCGCCTCTTGGTATTCCGAGAGGCATGCCTGTTTGAGTGTCATGAAACCTCAATCCCCATGGGTTTTTCG…	11_13_2019	24
GCAGTCGAACATGTAGCTGACTCAGGTCACCTTGGTCATTTAGAGGAAGTAAAAGTCATAACAAGGTTTCCGTAGGTGAACCTGCGGAAGGATCATTAGTGATTTGGCCGAGAGGCCTTAATACAAATCCTCACACCTGTGAACTTGTCGGTGGGCTCACGCCCGCCGTACACCACAAACTATGTGTAATGAACGTCATATAACATAACAAAAACAAAACTTTCAACAACGGATCTCTTGGCTCTCGCATCGATGAAGAACGCAGCGAAATGCGATAAGTAATGTGAATTGCAGAATTCAGTGAATCATCGAATCTTTGAACGCACCTTGCGCCTCTTGGTATTCCGAGAGGCATGCCTGTTTGAGTGTCATGAAACCTCAATCCCCATGGGTTTTTCG…	11_6_2021	46
GCAGTCGAACATGTAGCTGACTCAGGTCACCTTGGTCATTTAGAGGAAGTAAAAGTCATAACAAGGTTTCCGTAGGTGAACCTGCGGAAGGATCATTAGTGATTTGGCCGAGAGGCCTTAATACAAATCCTCACACCTGTGAACTTGTCGGTGGGCTCACGCCCGCCGTACACCACAAACTATGTGTAATGAACGTCATATAACATAACAAAAACAAAACTTTCAACAACGGATCTCTTGGCTCTCGCATCGATGAAGAACGCAGCGAAATGCGATAAGTAATGTGAATTGCAGAATTCAGTGAATCATCGAATCTTTGAACGCACCTTGCGCCTCTTGGTATTCCGAGAGGCATGCCTGTTTGAGTGTCATGAAACCTCAATCCCCATGGGTTTTTCG…	13_14_2021	16
GCAGTCGAACATGTAGCTGACTCAGGTCACCTTGGTCATTTAGAGGAAGTAAAAGTCATAACAAGGTTTCCGTAGGTGAACCTGCGGAAGGATCATTAGTGATTTGGCCGAGAGGCCTTAATACAAATCCTCACACCTGTGAACTTGTCGGTGGGCTCACGCCCGCCGTACACCACAAACTATGTGTAATGAACGTCATATAACATAACAAAAACAAAACTTTCAACAACGGATCTCTTGGCTCTCGCATCGATGAAGAACGCAGCGAAATGCGATAAGTAATGTGAATTGCAGAATTCAGTGAATCATCGAATCTTTGAACGCACCTTGCGCCTCTTGGTATTCCGAGAGGCATGCCTGTTTGAGTGTCATGAAACCTCAATCCCCATGGGTTTTTCG…	14_4_2021	3
GCAGTCGAACATGTAGCTGACTCAGGTCACCTTGGTCATTTAGAGGAAGTAAAAGTCATAACAAGGTTTCCGTAGGTGAACCTGCGGAAGGATCATTAGTGATTTGGCCGAGAGGCCTTAATACAAATCCTCACACCTGTGAACTTGTCGGTGGGCTCACGCCCGCCGTACACCACAAACTATGTGTAATGAACGTCATATAACATAACAAAAACAAAACTTTCAACAACGGATCTCTTGGCTCTCGCATCGATGAAGAACGCAGCGAAATGCGATAAGTAATGTGAATTGCAGAATTCAGTGAATCATCGAATCTTTGAACGCACCTTGCGCCTCTTGGTATTCCGAGAGGCATGCCTGTTTGAGTGTCATGAAACCTCAATCCCCATGGGTTTTTCG…	18_11_2019	6
GCAGTCGAACATGTAGCTGACTCAGGTCACCTTGGTCATTTAGAGGAAGTAAAAGTCATAACAAGGTTTCCGTAGGTGAACCTGCGGAAGGATCATTAGTGATTTGGCCGAGAGGCCTTAATACAAATCCTCACACCTGTGAACTTGTCGGTGGGCTCACGCCCGCCGTACACCACAAACTATGTGTAATGAACGTCATATAACATAACAAAAACAAAACTTTCAACAACGGATCTCTTGGCTCTCGCATCGATGAAGAACGCAGCGAAATGCGATAAGTAATGTGAATTGCAGAATTCAGTGAATCATCGAATCTTTGAACGCACCTTGCGCCTCTTGGTATTCCGAGAGGCATGCCTGTTTGAGTGTCATGAAACCTCAATCCCCATGGGTTTTTCG…	19_8_2019	5
GCAGTCGAACATGTAGCTGACTCAGGTCACCTTGGTCATTTAGAGGAAGTAAAAGTCATAACAAGGTTTCCGTAGGTGAACCTGCGGAAGGATCATTAGTGATTTGGCCGAGAGGCCTTAATACAAATCCTCACACCTGTGAACTTGTCGGTGGGCTCACGCCCGCCGTACACCACAAACTATGTGTAATGAACGTCATATAACATAACAAAAACAAAACTTTCAACAACGGATCTCTTGGCTCTCGCATCGATGAAGAACGCAGCGAAATGCGATAAGTAATGTGAATTGCAGAATTCAGTGAATCATCGAATCTTTGAACGCACCTTGCGCCTCTTGGTATTCCGAGAGGCATGCCTGTTTGAGTGTCATGAAACCTCAATCCCCATGGGTTTTTCG…	20_7_2019	2
GCAGTCGAACATGTAGCTGACTCAGGTCACCTTGGTCATTTAGAGGAAGTAAAAGTCATAACAAGGTTTCCGTAGGTGAACCTGCGGAAGGATCATTAGTGATTTGGCCGAGAGGCCTTAATACAAATCCTCACACCTGTGAACTTGTCGGTGGGCTCACGCCCGCCGTACACCACAAACTATGTGTAATGAACGTCATATAACATAACAAAAACAAAACTTTCAACAACGGATCTCTTGGCTCTCGCATCGATGAAGAACGCAGCGAAATGCGATAAGTAATGTGAATTGCAGAATTCAGTGAATCATCGAATCTTTGAACGCACCTTGCGCCTCTTGGTATTCCGAGAGGCATGCCTGTTTGAGTGTCATGAAACCTCAATCCCCATGGGTTTTTCG…	5_10_2019	4
GCAGTCGAACATGTAGCTGACTCAGGTCACCTTGGTCATTTAGAGGAAGTAAAAGTCATAACAAGGTTTCCGTAGGTGAACCTGCGGAAGGATCATTAGTGATTTGGCCGAGAGGCCTTAATACAAATCCTCACACCTGTGAACTTGTCGGTGGGCTCACGCCCGCCGTACACCACAAACTATGTGTAATGAACGTCATATAACATAACAAAAACAAAACTTTCAACAACGGATCTCTTGGCTCTCGCATCGATGAAGAACGCAGCGAAATGCGATAAGTAATGTGAATTGCAGAATTCAGTGAATCATCGAATCTTTGAACGCACCTTGCGCCTCTTGGTATTCCGAGAGGCATGCCTGTTTGAGTGTCATGAAACCTCAATCCCCATGGGTTTTTCG…	6_10_2021	8
GCAGTCGAACATGTAGCTGACTCAGGTCACCTTGGTCATTTAGAGGAAGTAAAAGTCATAACAAGGTTTCCGTAGGTGAACCTGCGGAAGGATCATTAGTGATTTGGCCGAGAGGCCTTAATACAAATCCTCACACCTGTGAACTTGTCGGTGGGCTCACGCCCGCCGTACACCACAAACTATGTGTAATGAACGTCATATAACATAACAAAAACAAAACTTTCAACAACGGATCTCTTGGCTCTCGCATCGATGAAGAACGCAGCGAAATGCGATAAGTAATGTGAATTGCAGAATTCAGTGAATCATCGAATCTTTGAACGCACCTTGCGCCTCTTGGTATTCCGAGAGGCATGCCTGTTTGAGTGTCATGAAACCTCAATCCCCATGGGTTTTTCG…	9_14_2019	44
GCAGTCGAACATGTAGCTGACTCAGGTCACCTTGGTCATTTAGAGGAAGTAAAAGTCATAACAAGGTTTCCGTAGGTGAACCTGCGGAAGGATCATTAGTGATTTGGCCGAGAGGCCTTATAACATCATCCTCACACCTGTGAACTCGTTCGGGCCGGGTAAGACCGGTCCGAAACCTTTACAAACATATGTGTAATGAACGTGTAAACCTATAACAAAACAAAACTTTCAACAACGGATCTCTTGGCTCTCGCATCGATGAAGAACGCAGCGAAATGCGATAAGTAATGTGAATTGCAGAATTCAGTGAATCATCGAATCTTTGAACGCACCTTGCGCCTCTTGGTATTCCGAGAGGCATGCCTGTTTGAGTGTCATGAAATCTCAATCCCCGAGGGT…	11_10_2019	19
GCAGTCGAACATGTAGCTGACTCAGGTCACCTTGGTCATTTAGAGGAAGTAAAAGTCATAACAAGGTTTCCGTAGGTGAACCTGCGGAAGGATCATTAGTGATTTGGCCGAGAGGCCTTCAATCCAAATCCTCACACCTGTGAACTCGTCGGTGGGCTTCGTGCCCGCCGGTCTTTACAATACTATGTGTAATGAACGTCATATAACATAAAAAAAACAAAACTTTCAACAACGGATCTCTTGGCTCTCGCATCGATGAAGAACGCAGCGAAATGCGATAAGTAATGTGAATTGCAGAATTCAGTGAATCATCGAATCTTTGAACGCACCTTGCGCCTCTTGGTATTCCGAGAGGCATGCCTGTTTGAGTGTCATGAATCATCAATCCCATGGGTTTTC…	20_15_2019	2
GCAGTCGAACATGTAGCTGACTCAGGTCACCTTGGTCATTTAGAGGAAGTAAAAGTCATAACAAGGTTTCCGTAGGTGAACCTGCGGAAGGATCATTAGTGATTTGGCCGAGAGGCCTTCAATCCAAATCCTCACACCTGTGAACTTGTCGGTGGGCTTTGTGCCCGCCGGTCTTTACAATACTATGTGTAATGAACGTCATATAACATAACAAAAACAAAACTTTCAACAACGGATCTCTTGGCTCTCGCATCGATGAAGAACGCAGCGAAATGCGATAAGTAATGTGAATTGCAGAATTCAGTGAATCATCGAATCTTTGAACGCACCTTGCGCCTCTTGGTATTCCGAGAGGCATGCCTGTTTGAGTGTCATGAATCATCAATCCCACGGGTTTTC…	15_11_2021	18
GCAGTCGAACATGTAGCTGACTCAGGTCACCTTGGTCATTTAGAGGAAGTAAAAGTCATAACAAGGTTTCCGTAGGTGAACCTGCGGAAGGATCATTAGTGATTTGGCCGAGAGGCCTTCAATCCAAATCCTCACACCTGTGAACTTGTCGGTGGGCTTTGTGCCCGCCGGTCTTTACAATACTATGTGTAATGAACGTCATATAACATAACAAAAACAAAACTTTCAACAACGGATCTCTTGGCTCTCGCATCGATGAAGAACGCAGCGAAATGCGATAAGTAATGTGAATTGCAGAATTCAGTGAATCATCGAATCTTTGAACGCACCTTGCGCCTCTTGGTATTCCGAGAGGCATGCCTGTTTGAGTGTCATGAATCATCAATCCCACGGGTTTTC…	15_12_2021	14
GCAGTCGAACATGTAGCTGACTCAGGTCACCTTGGTCATTTAGAGGAAGTAAAAGTCATAACAAGGTTTCCGTAGGTGAACCTGCGGAAGGATCATTAGTGATTTGGCCGAGAGGCCTTCAATCCAAATCCTCACACCTGTGAACTTGTCGGTGGGCTTTGTGCCCGCCGGTCTTTACAATACTATGTGTAATGAACGTCATATAACATAACAAAAACAAAACTTTCAACAACGGATCTCTTGGCTCTCGCATCGATGAAGAACGCAGCGAAATGCGATAAGTAATGTGAATTGCAGAATTCAGTGAATCATCGAATCTTTGAACGCACCTTGCGCCTCTTGGTATTCCGAGAGGCATGCCTGTTTGAGTGTCATGAATCATCAATCCCACGGGTTTTC…	15_13_2021	7
GCAGTCGAACATGTAGCTGACTCAGGTCACCTTGGTCATTTAGAGGAAGTAAAAGTCATAACAAGGTTTCCGTAGGTGAACCTGCGGAAGGATCATTAGTGATTTGGCCGAGAGGCCTTTATCCAATCCTCACACCTGTGAACTCGTCGGTGGGACTAGCTCCCGCTGGACATTTACAAACCATGTGTAAAGAACGTCATGTATAACAATACAAACAAAACTTTCAACAACGGATCTCTTGGCTCTCGCATCGATGAAGAACGCAGCGAAATGCGATAAGTAATGTGAATTGCAGAATTCAGTGAATCATCGAATCTTTGAACGCACCTCGCGCCTCTTGGTATTCCGAGAGGCATGCCTGTTTGAGTGTCATGAAATATCAATCCTCCAGGGTTTTCT…	11_15_2019	2
GCAGTCGAACATGTAGCTGACTCAGGTCACCTTGGTCATTTAGAGGAAGTAAAAGTCATAACAAGGTTTCCGTAGGTGAACCTGCGGAAGGATCATTAGTGATTTGGCCGAGAGGCCTTTGTCCAATCCTCACACCTGTGAACTTGTCGGTGGGTCTAGGCCCGCCGGTCAACCAAACTACAAACATTGTGTAATGAACGTCATACAAACATAAACAAAACAAAACTTTCAACAACGGATCTCTTGGCTCTCGCATCGATGAAGAACGCAGCGAAATGCGATAAGTAATGTGAATTGCAGAATTCAGTGAATCATCGAATCTTTGAACGCACCTTGCGCCTCTTGGTATTCCGAGAGGCATGCCTGTTTGAGTGTCATGAAACATCAATCCTCCGGGTT…	11_14_2019	3
GCAGTCGAACATGTAGCTGACTCAGGTCACCTTGGTCATTTAGAGGAAGTAAAAGTCATAACAAGGTTTCCGTAGGTGAACCTGCGGAAGGATCATTAGTGATTTGGCCGAGAGGCCTTTGTCCAATCCTCACACCTGTGAACTTGTCGGTGGGTCTAGGCCCGCCGGTCAACCAAACTACAAACATTGTGTAATGAACGTCATACAAACATAAACAAAACAAAACTTTCAACAACGGATCTCTTGGCTCTCGCATCGATGAAGAACGCAGCGAAATGCGATAAGTAATGTGAATTGCAGAATTCAGTGAATCATCGAATCTTTGAACGCACCTTGCGCCTCTTGGTATTCCGAGAGGCATGCCTGTTTGAGTGTCATGAAACATCAATCCTCCGGGTT…	16_2_2019	12
GCAGTCGAACATGTAGCTGACTCAGGTCACCTTGGTCATTTAGAGGAAGTAAAAGTCATAACAAGGTTTCCGTAGGTGAACCTGCGGAAGGATCATTAGTGATTTGGCCGAGAGGCCTTTGTCCAATCCTCACACCTGTGAACTTGTCGGTGGGTCTCGGCCCGCCGGTCGACAAACTACAAACATTGTGTAATGAACGTCATACAAACATAAACAAAACAAAACTTTCAACAACGGATCTCTTGGCTCTCGCATCGATGAAGAACGCAGCGAAATGCGATAAGTAATGTGAATTGCAGAATTCAGTGAATCATCGAATCTTTGAACGCACCTTGCGCCTCTTGGTATTCCGAGAGGCATGCCTGTTTGAGTGTCATGAAACATCAATCCTCCGGGTTT…	11_6_2021	26
GCAGTCGAACATGTAGCTGACTCAGGTCACCTTGGTCATTTAGAGGAAGTAAAAGTCATAACAAGGTTTCCGTAGGTGAACCTGCGGAAGGATCATTAGTGATTTGGTCGAGAGACCTTTAATCCAATCCTCACACCTGTGAACTCGTCGGTGGGACTCTGTCCCGCCGGACATCTACAAACTATGTGTAATGAACGTCATGTATAACAATACAAACAAAACTTTCAACAACGGATCTCTTGGCTCTCGCATCGATGAAGAACGCAGCGAAATGCGATAAGTAATGTGAATTGCAGAATTCAGTGAATCATCGAATCTTTGAACGCACCTTGCGCCTCTTGGTATTCCGAGAGGCATGCCTGTTTGAGTGTCATGAAATATCAATCCCCTCGGGTTTTT…	11_10_2019	13
GCAGTCGAACATGTAGCTGACTCAGGTCACCTTGGTCATTTAGAGGAAGTAAAAGTCATAACAAGGTTTCCGTAGGTGAACCTGCGGAAGGATCATTAGTGATTTGGTCGAGAGACCTTTAATCTAATCCTCACACCTGTGAACTCGTCGGTGGGACTCTGTCCTGCCGGACATCTACAAACTATTTGTAATGAACGTCATGTATAACAATACAAACAAAACTTTCAACAACGGATCTCTTGGCTCTCGCATCGATGAAGAACGCAGCGAAATGCGATAAGTAATGTGAATTGCAGAATTCAGTGAATCATCGAATCTTTGAACGCACCTTGCGCCTCTTGGTATTCCGAGAGGCATGCCTGTTTGAGTGTCATGAAATATCAATCCCCTCGGGTTTTT…	11_6_2021	13
GCAGTCGAACATGTAGCTGACTCAGGTCACCTTGGTCATTTAGAGGAAGTAAAAGTCATAACAAGGTTTCCGTAGGTGAACCTGCGGAAGGATCATTAGTGATTTGGTCGAGAGACCTTTATCCAATCCTCACACCTGTGAACTTGTCGGTGGGCTCAGGCCCGCCGGTCTTCATATACTATGTGTCATGAACGTGATGTATATCAAAACAAAAACAAAACTTTCAACAACGGATCTCTTGGCTCTCGCATCGATGAAGAACGCAGCGAAATGCGATAAGTAATGTGAATTGCAGAATTCAGTGAATCATCGAATCTTTGAACGCACCTTGCGCCTCTTGGTATTCCGAGAGGCATGCCTGTTTGAGTGTCATGAAATATCAATCCCCGGTGGTTTCTG…	11_6_2021	51
GCAGTCGAACATGTAGCTGACTCAGGTCACCTTGGTCATTTAGAGGAAGTAAAAGTCATAACAAGGTTTCCGTAGGTGAACCTGCGGAAGGATCATTAGTGATTTGGTCGAGAGACCTTTATCCAATCCTCACACCTGTGAACTTGTCGGTGGGCTCAGGCCCGCCGGTCTTCATATACTATGTGTCATGAACGTGATGTATATCAAAACAAAAACAAAACTTTCAACAACGGATCTCTTGGCTCTCGCATCGATGAAGAACGCAGCGAAATGCGATAAGTAATGTGAATTGCAGAATTCAGTGAATCATCGAATCTTTGAACGCACCTTGCGCCTCTTGGTATTCCGAGAGGCATGCCTGTTTGAGTGTCATGAAATATCAATCCCCGGTGGTTTCTG…	16_2_2019	57
GCAGTCGAACATGTAGCTGACTCAGGTCACCTTGGTCATTTAGAGGAAGTAAAAGTCATAACAAGGTTTCCGTAGGTGAACCTGCGGAAGGATCATTAGTGATTTGGTCGAGAGACCTTTATCCAATCCTCACACCTGTGAACTTGTCGGTGGGCTCAGGCCCGCCGGTCTTCATATACTATGTGTCATGAACGTGATGTATATCAAAACAAAAACAAAACTTTCAACAACGGATCTCTTGGCTCTCGCATCGATGAAGAACGCAGCGAAATGCGATAAGTAATGTGAATTGCAGAATTCAGTGAATCATCGAATCTTTGAACGCACCTTGCGCCTCTTGGTATTCCGAGAGGCATGCCTGTTTGAGTGTCATGAAATATCAATCCCCGGTGGTTTCTG…	19_6_2021	5
GCAGTCGAACATGTAGCTGACTCAGGTCACCTTGGTCATTTAGAGGAAGTAAAAGTCATAACAAGGTTTCCGTAGGTGAACCTGCGGAAGGATCATTAGTGATTTGGTCGAGAGACCTTTATCCAATCCTCACACCTGTGAACTTGTCGGTGGGCTCAGGCCCGCCGGTCTTCATATACTATGTGTCATGAACGTGATGTATATCAAAACAAAAACAAAACTTTCAACAACGGATCTCTTGGCTCTCGCATCGATGAAGAACGCAGCGAAATGCGATAAGTAATGTGAATTGCAGAATTCAGTGAATCATCGAATCTTTGAACGCACCTTGCGCCTCTTGGTATTCCGAGAGGCATGCCTGTTTGAGTGTCATGAAATATCAATCCCCGGTGGTTTCTG…	11_10_2019	18
GCAGTCGAACATGTAGCTGACTCAGGTCACCTTGGTCATTTAGAGGAAGTAAAAGTCATAACAAGGTTTCCGTAGGTGAACCTGCGGAAGGATCATTAGTGATTTGGTCGAGAGACCTTTATCCAATCCTCACACCTGTGAACTTGTCGGTGGGCTCAGGCCCGCCGGTCTTCATATACTATGTGTCATGAACGTGATGTATATCAAAACAAAAACAAAACTTTCAACAACGGATCTCTTGGCTCTCGCATCGATGAAGAACGCAGCGAAATGCGATAAGTAATGTGAATTGCAGAATTCAGTGAATCATCGAATCTTTGAACGCACCTTGCGCCTCTTGGTATTCCGAGAGGCATGCCTGTTTGAGTGTCATGAAATATCAATCCCCGGTGGTTTCTG…	11_12_2019	4
GCAGTCGAACATGTAGCTGACTCAGGTCACCTTGGTCATTTAGAGGAAGTAAAAGTCATAACAAGGTTTCCGTAGGTGAACCTGCGGAAGGATCATTAGTGATTTGGTCGAGAGACCTTTATCCAATCCTCACACCTGTGAACTTGTCGGTGGGCTCAGGCCCGCCGGTCTTCATATACTATGTGTCATGAACGTGATGTATATCAAAACAAAAACAAAACTTTCAACAACGGATCTCTTGGCTCTCGCATCGATGAAGAACGCAGCGAAATGCGATAAGTAATGTGAATTGCAGAATTCAGTGAATCATCGAATCTTTGAACGCACCTTGCGCCTCTTGGTATTCCGAGAGGCATGCCTGTTTGAGTGTCATGAAATATCAATCCCCGGTGGTTTCTG…	11_13_2019	10
GCAGTCGAACATGTAGCTGACTCAGGTCACCTTGGTCATTTAGAGGAAGTAAAAGTCATAACAAGGTTTCCGTAGGTGAACCTGCGGAAGGATCATTAGTGATTTGGTCGAGAGACCTTTATCCAATCCTCACACCTGTGAACTTGTCGGTGGGCTCAGGCCCGCCGGTCTTCATATACTATGTGTCATGAACGTGATGTATATCAAAACAAAAACAAAACTTTCAACAACGGATCTCTTGGCTCTCGCATCGATGAAGAACGCAGCGAAATGCGATAAGTAATGTGAATTGCAGAATTCAGTGAATCATCGAATCTTTGAACGCACCTTGCGCCTCTTGGTATTCCGAGAGGCATGCCTGTTTGAGTGTCATGAAATATCAATCCCCGGTGGTTTCTG…	18_11_2019	9
GCAGTCGAACATGTAGCTGACTCAGGTCACCTTGGTCATTTAGAGGAAGTAAAAGTCATAACAAGGTTTCCGTAGGTGAACCTGCGGAAGGATCATTAGTGATTTGGTCGAGAGACCTTTATCCAATCCTCACACCTGTGAACTTGTCGGTGGGCTCAGGCCCGCCGGTCTTCATATACTATGTGTCATGAACGTGATGTATATCAAAACAAAAACAAAACTTTCAACAACGGATCTCTTGGCTCTCGCATCGATGAAGAACGCAGCGAAATGCGATAAGTAATGTGAATTGCAGAATTCAGTGAATCATCGAATCTTTGAACGCACCTTGCGCCTCTTGGTATTCCGAGAGGCATGCCTGTTTGAGTGTCATGAAATATCAATCCCCGGTGGTTTCTG…	5_10_2019	8
GCAGTCGAACATGTAGCTGACTCAGGTCACCTTGGTCATTTAGAGGAAGTAAAAGTCATAACAAGGTTTCCGTAGGTGAACCTGCGGAAGGATCATTAGTGATTTGGTCGAGAGACCTTTATCCAATCCTCACACCTGTGAACTTGTCGGTGGGCTCAGGCCCGCCGGTCTTCATATACTATGTGTCATGAACGTGATGTATATCAAAACAAAAACAAAACTTTCAACAACGGATCTCTTGGCTCTCGCATCGATGAAGAACGCAGCGAAATGCGATAAGTAATGTGAATTGCAGAATTCAGTGAATCATCGAATCTTTGAACGCACCTTGCGCCTCTTGGTATTCCGAGAGGCATGCCTGTTTGAGTGTCATGAAATATCAATCCCCGGTGGTTTCTG…	4_1_2019	247
GCAGTCGAACATGTAGCTGACTCAGGTCACCTTGGTCATTTAGAGGAAGTAAAAGTCATAACAAGGTTTCCGTAGGTGAACCTGCGGAAGGATCATTAGTGATTTGGTCGATAGACCTTTATCCAATCCTCACACCTGTGAACTTGTCGGTGGGCTCAGGCCCGCCGGTCTTCATATACTATGTGTCATGAACGTGATGTATATCAAAACAAAAACAAAACTTTCAACAACGGATCTCTTGGCTCTCGCATCGATGAAGAACGCAGCGAAATGCGATAAGTAATGTGAATTGCAGAATTCAGTGAATCATCGAATCTTTGAACGCACCTTGCGCCTCTTGGTATTCCGAGAGGCATGCCTGTTTGAGTGTCATGAAACATCAATCCCCGGTGGTTTCTG…	4_13_2019	28
GCAGTCGAACATGTAGCTGACTCAGGTCACCTTGGTCATTTAGAGGAAGTAAAAGTCATAACAAGGTTTCCGTAGGTGAACCTGCGGAAGGATCATTAGTGATTTGGTCGATAGACCTTTATCCAATCCTCACACCTGTGAACTTGTCGGTGGGCTCAGGCCCGCCGGTCTTCATATACTATGTGTCATGAACGTGATGTATATCAAAACAAAAACAAAACTTTCAACAACGGATCTCTTGGCTCTCGCATCGATGAAGAACGCAGCGAAATGCGATAAGTAATGTGAATTGCAGAATTCAGTGAATCATCGAATCTTTGAACGCACCTTGCGCCTCTTGGTATTCCGAGAGGCATGCCTGTTTGAGTGTCATGAAATATCAATCCCCGGTGGTTTCTG…	18_1_2019	2
GCAGTCGAACATGTAGCTGACTCAGGTCACCTTGGTCATTTAGAGGAAGTAAAAGTCATAACAAGGTTTCCGTAGGTGAACCTGCGGAAGGATCATTATTGAATAGCCGAAAGGCTTTTATCCACACACACTGTGAACCGTGGCTTCGGCCCTTTTCTAAACTATGTGTATGAATGTAACATATTATAATCAAAATAACTTTCAACAACGGATCTCTTGGCTCTCGCATCGATGAAGAACGCAGCGAAATGCGATAAGTAATGTGAATTGCAGAATTCAGTGAATCATCGAATCTTTGAACGCAACTTGCGCCCTCTGGTATTCCGGAGGGCATGCCTGTTTGAGTGTCATGTAGACTCATCTAATCAGATTTTCTGATCTAGGTGGATGTGGGAGTTT…	3_12_2019	3
GCAGTCGAACATGTAGCTGACTCAGGTCACCTTGGTCATTTAGAGGAAGTAAAAGTCATAACAAGGTTTCCGTAGGTGAACCTGCGGAAGGATCATTATTGAATAGCCGAAAGGCTTTTATCCACACACACTGTGAACCGTGGCTTCGGCCCTTTTTCTAAACTATGTGTATGAATGTAACATATTATAATCAAAATAACTTTCAACAACGGATCTCTTGGCTCTCGCATCGATGAAGAACGCAGCGAAATGCGATAAGTAATGTGAATTGCAGAATTCAGTGAATCATCGAATCTTTGAACGCAACTTGCGCCCTCTGGTATTCCGGAGGGCATGCCTGTTTGAGTGTCATGTAGACTCATCTAATCAGATTTTCTGATCTAGGTGGATGTGGGAGTT…	19_4_2021	33
GCAGTCGAACATGTAGCTGACTCAGGTCACCTTGGTCATTTAGAGGAAGTAAAAGTCATAACAAGGTTTCCGTAGGTGAACCTGCGGAAGGATCATTATTGAATAGCCGAAAGGCTTTTATCCACACACACTGTGAACCGTGGCTTCGGCCCTTTTTCTAAACTATGTGTATGAATGTAACATATTATAATCAAAATAACTTTCAACAACGGATCTCTTGGCTCTCGCATCGATGAAGAACGCAGCGAAATGCGATAAGTAATGTGAATTGCAGAATTCAGTGAATCATCGAATCTTTGAACGCAACTTGCGCCCTCTGGTATTCCGGAGGGCATGCCTGTTTGAGTGTCATGTAGACTCATCTAATCAGATTTTCTGATCTAGGTGGATGTGGGAGTT…	1_7_2021	9
GCAGTCGAACATGTAGCTGACTCAGGTCACCTTGGTCATTTAGAGGAAGTAAAAGTCATAACAAGGTTTCCGTAGGTGAACCTGCGGAAGGATCATTATTGAATAGCCGAAAGGCTTTTATCCACACACACTGTGAACCGTGGCTTCGGCCCTTTTTCTAAACTATGTGTATGAATGTAACATATTATAATCAAAATAACTTTCAACAACGGATCTCTTGGCTCTCGCATCGATGAAGAACGCAGCGAAATGCGATAAGTAATGTGAATTGCAGAATTCAGTGAATCATCGAATCTTTGAACGCAACTTGCGCCCTCTGGTATTCCGGAGGGCATGCCTGTTTGAGTGTCATGTAGACTCATCTAATCAGATTTTCTGATCTAGGTGGATGTGGGAGTT…	2_1_2021	6
GCAGTCGAACATGTAGCTGACTCAGGTCACCTTGGTCATTTAGAGGAAGTAAAAGTCATAACAAGGTTTCCGTAGGTGAACCTGCGGAAGGATCATTATTGAATAGCCGAAAGGCTTTTATCCACACACACTGTGAACCGTGGCTTCGGCCCTTTTTCTAAACTATGTGTATGAATGTAACATATTATAATCAAAATAACTTTCAACAACGGATCTCTTGGCTCTCGCATCGATGAAGAACGCAGCGAAATGCGATAAGTAATGTGAATTGCAGAATTCAGTGAATCATCGAATCTTTGAACGCAACTTGCGCCCTCTGGTATTCCGGAGGGCATGCCTGTTTGAGTGTCATGTAGACTCATCTAATCAGATTTTCTGATCTAGGTGGATGTGGGAGTT…	2_4_2019	11
GCAGTCGAACATGTAGCTGACTCAGGTCACCTTGGTCATTTAGAGGAAGTAAAAGTCATAACAAGGTTTCCGTAGGTGAACCTGCGGAAGGATCATTATTGAATAGCCGAAAGGCTTTTATCCACACACACTGTGAACCGTGGCTTCGGCCCTTTTTCTAAACTATGTGTATGAATGTAACATATTATAATCAAAATAACTTTCAACAACGGATCTCTTGGCTCTCGCATCGATGAAGAACGCAGCGAAATGCGATAAGTAATGTGAATTGCAGAATTCAGTGAATCATCGAATCTTTGAACGCAACTTGCGCCCTCTGGTATTCCGGAGGGCATGCCTGTTTGAGTGTCATGTAGACTCATCTAATCAGATTTTCTGATCTAGGTGGATGTGGGAGTT…	2_7_2019	14
GCAGTCGAACATGTAGCTGACTCAGGTCACCTTGGTCATTTAGAGGAAGTAAAAGTCATAACAAGGTTTCCGTAGGTGAACCTGCGGAAGGATCATTATTGAATAGCCGAAAGGCTTTTATCCACACACACTGTGAACCGTGGCTTCGGCCCTTTTTCTAAACTATGTGTATGAATGTAACATATTATAATCAAAATAACTTTCAACAACGGATCTCTTGGCTCTCGCATCGATGAAGAACGCAGCGAAATGCGATAAGTAATGTGAATTGCAGAATTCAGTGAATCATCGAATCTTTGAACGCAACTTGCGCCCTCTGGTATTCCGGAGGGCATGCCTGTTTGAGTGTCATGTAGACTCATCTAATCAGATTTTCTGATCTAGGTGGATGTGGGAGTT…	3_8_2019	7
GCAGTCGAACATGTAGCTGACTCAGGTCACCTTGGTCATTTAGAGGAAGTAAAAGTCATAACAAGGTTTCCGTAGGTGAACCTGCGGAAGGATCATTATTGAATAGCCGAAAGGCTTTTATCCACACACACTGTGAACCGTGGCTTCGGCCCTTTTTCTAAACTATGTGTATGAATGTAACATATTATAATCAAAATAACTTTCAACAACGGATCTCTTGGCTCTCGCATCGATGAAGAACGCAGCGAAATGCGATAAGTAATGTGAATTGCAGAATTCAGTGAATCATCGAATCTTTGAACGCAACTTGCGCCCTCTGGTATTCCGGAGGGCATGCCTGTTTGAGTGTCATGTAGACTCATCTAATCAGATTTTCTGATCTAGGTGGATGTGGGAGTT…	8_2_2021	25
GCAGTCGAACATGTAGCTGACTCAGGTCACCTTGGTCATTTAGAGGAAGTAAAAGTCATAACAAGGTTTCCGTAGGTGAACCTGCGGAAGGATCATTATTGAATTCGGCCTTTGGCCTTATACACATAATATAACACTGTGAACCGTGGCTTCGGCCCAAACTATAAGTCTTGAATGTAATATATCATAACAAAATACAACTTTTAACAACGGATCTCTTGGCTCTCGCATCGATGAAGAACGCAGCGAAATGCGATAAGTAATGTGAATTGCAGAATTCAGTGAATCATCGAATCTTTGAACGCACCTTGCGCCCTCTGGTATTCCGGAGGGCATGCCTGTTTGAGTGTCATGAACACCTCACCCCCTCGGGTTTCCGATCGGGTGGATTTGGGTGCT…	8_13_2021	107
GCAGTCGAACATGTAGCTGACTCAGGTCACCTTGGTCATTTAGAGGAAGTAAAAGTCATAACAAGGTTTCCGTAGGTGAACCTGCGGAAGGATCATTATTGAATTCGGCCTTTGGCCTTATACACATAATATAACACTGTGAACCGTGGCTTCGGCCCAAACTATAAGTCTTGAATGTAATATATCATAACAAAATACAACTTTTAACAACGGATCTCTTGGCTCTCGCATCGATGAAGAACGCAGCGAAATGCGATAAGTAATGTGAATTGCAGAATTCAGTGAATCATCGAATCTTTGAACGCACCTTGCGCCCTCTGGTATTCCGGAGGGCATGCCTGTTTGAGTGTCATGAACACCTCACCCCCTCGGGTTTCCGATCGGGTGGATTTGGGTGCT…	10_2_2021	8
GCAGTCGAACATGTAGCTGACTCAGGTCACCTTGGTCATTTAGAGGAAGTAAAAGTCATAACAAGGTTTCCGTAGGTGAACCTGCGGAAGGATCATTATTGAATTCGGCCTTTGGCCTTATACACATAATATAACACTGTGAACCGTGGCTTCGGCCCAAACTATAAGTCTTGAATGTAATATATCATAACAAAATACAACTTTTAACAACGGATCTCTTGGCTCTCGCATCGATGAAGAACGCAGCGAAATGCGATAAGTAATGTGAATTGCAGAATTCAGTGAATCATCGAATCTTTGAACGCACCTTGCGCCCTCTGGTATTCCGGAGGGCATGCCTGTTTGAGTGTCATGAACACCTCACCCCCTCGGGTTTCCGATCGGGTGGATTTGGGTGCT…	12_11_2019	10
GCAGTCGAACATGTAGCTGACTCAGGTCACCTTGGTCATTTAGAGGAAGTAAAAGTCATAACAAGGTTTCCGTAGGTGAACCTGCGGAAGGATCATTATTGAATTCGGCCTTTGGCCTTATACACATAATATAACACTGTGAACCGTGGCTTCGGCCCAAACTATAAGTCTTGAATGTAATATATCATAACAAAATACAACTTTTAACAACGGATCTCTTGGCTCTCGCATCGATGAAGAACGCAGCGAAATGCGATAAGTAATGTGAATTGCAGAATTCAGTGAATCATCGAATCTTTGAACGCACCTTGCGCCCTCTGGTATTCCGGAGGGCATGCCTGTTTGAGTGTCATGAACACCTCACCCCCTCGGGTTTCCGATCGGGTGGATTTGGGTGCT…	12_12_2019	4
GCAGTCGAACATGTAGCTGACTCAGGTCACCTTGGTCATTTAGAGGAAGTAAAAGTCATAACAAGGTTTCCGTAGGTGAACCTGCGGAAGGATCATTATTGAATTCGGCCTTTGGCCTTATACACATAATATAACACTGTGAACCGTGGCTTCGGCCCAAACTATAAGTCTTGAATGTAATATATCATAACAAAATACAACTTTTAACAACGGATCTCTTGGCTCTCGCATCGATGAAGAACGCAGCGAAATGCGATAAGTAATGTGAATTGCAGAATTCAGTGAATCATCGAATCTTTGAACGCACCTTGCGCCCTCTGGTATTCCGGAGGGCATGCCTGTTTGAGTGTCATGAACACCTCACCCCCTCGGGTTTCCGATCGGGTGGATTTGGGTGCT…	12_13_2019	4
GCAGTCGAACATGTAGCTGACTCAGGTCACCTTGGTCATTTAGAGGAAGTAAAAGTCATAACAAGGTTTCCGTAGGTGAACCTGCGGAAGGATCATTATTGAATTCGGCCTTTGGCCTTATACACATAATATAACACTGTGAACCGTGGCTTCGGCCCAAACTATAAGTCTTGAATGTAATATATCATAACAAAATACAACTTTTAACAACGGATCTCTTGGCTCTCGCATCGATGAAGAACGCAGCGAAATGCGATAAGTAATGTGAATTGCAGAATTCAGTGAATCATCGAATCTTTGAACGCACCTTGCGCCCTCTGGTATTCCGGAGGGCATGCCTGTTTGAGTGTCATGAACACCTCACCCCCTCGGGTTTCCGATCGGGTGGATTTGGGTGCT…	12_9_2019	10
GCAGTCGAACATGTAGCTGACTCAGGTCACCTTGGTCATTTAGAGGAAGTAAAAGTCATAACAAGGTTTCCGTAGGTGAACCTGCGGAAGGATCATTATTGAATTCGGCCTTTGGCCTTATACACATAATATAACACTGTGAACCGTGGCTTCGGCCCAAACTATAAGTCTTGAATGTAATATATCATAACAAAATACAACTTTTAACAACGGATCTCTTGGCTCTCGCATCGATGAAGAACGCAGCGAAATGCGATAAGTAATGTGAATTGCAGAATTCAGTGAATCATCGAATCTTTGAACGCACCTTGCGCCCTCTGGTATTCCGGAGGGCATGCCTGTTTGAGTGTCATGAACACCTCACCCCCTCGGGTTTCCGATCGGGTGGATTTGGGTGCT…	14_13_2019	12
GCAGTCGAACATGTAGCTGACTCAGGTCACCTTGGTCATTTAGAGGAAGTAAAAGTCATAACAAGGTTTCCGTAGGTGAACCTGCGGAAGGATCATTATTGAATTCGGCCTTTGGCCTTATACACATAATATAACACTGTGAACCGTGGCTTCGGCCCAAACTATAAGTCTTGAATGTAATATATCATAACAAAATACAACTTTTAACAACGGATCTCTTGGCTCTCGCATCGATGAAGAACGCAGCGAAATGCGATAAGTAATGTGAATTGCAGAATTCAGTGAATCATCGAATCTTTGAACGCACCTTGCGCCCTCTGGTATTCCGGAGGGCATGCCTGTTTGAGTGTCATGAACACCTCACCCCCTCGGGTTTCCGATCGGGTGGATTTGGGTGCT…	14_15_2019	3
GCAGTCGAACATGTAGCTGACTCAGGTCACCTTGGTCATTTAGAGGAAGTAAAAGTCATAACAAGGTTTCCGTAGGTGAACCTGCGGAAGGATCATTATTGAATTCGGCCTTTGGCCTTATACACATAATATAACACTGTGAACCGTGGCTTCGGCCCAAACTATAAGTCTTGAATGTAATATATCATAACAAAATACAACTTTTAACAACGGATCTCTTGGCTCTCGCATCGATGAAGAACGCAGCGAAATGCGATAAGTAATGTGAATTGCAGAATTCAGTGAATCATCGAATCTTTGAACGCACCTTGCGCCCTCTGGTATTCCGGAGGGCATGCCTGTTTGAGTGTCATGAACACCTCACCCCCTCGGGTTTCCGATCGGGTGGATTTGGGTGCT…	14_3_2021	26
GCAGTCGAACATGTAGCTGACTCAGGTCACCTTGGTCATTTAGAGGAAGTAAAAGTCATAACAAGGTTTCCGTAGGTGAACCTGCGGAAGGATCATTATTGAATTCGGCCTTTGGCCTTATACACATAATATAACACTGTGAACCGTGGCTTCGGCCCAAACTATAAGTCTTGAATGTAATATATCATAACAAAATACAACTTTTAACAACGGATCTCTTGGCTCTCGCATCGATGAAGAACGCAGCGAAATGCGATAAGTAATGTGAATTGCAGAATTCAGTGAATCATCGAATCTTTGAACGCACCTTGCGCCCTCTGGTATTCCGGAGGGCATGCCTGTTTGAGTGTCATGAACACCTCACCCCCTCGGGTTTCCGATCGGGTGGATTTGGGTGCT…	16_11_2021	20
GCAGTCGAACATGTAGCTGACTCAGGTCACCTTGGTCATTTAGAGGAAGTAAAAGTCATAACAAGGTTTCCGTAGGTGAACCTGCGGAAGGATCATTATTGAATTCGGCCTTTGGCCTTATACACATAATATAACACTGTGAACCGTGGCTTCGGCCCAAACTATAAGTCTTGAATGTAATATATCATAACAAAATACAACTTTTAACAACGGATCTCTTGGCTCTCGCATCGATGAAGAACGCAGCGAAATGCGATAAGTAATGTGAATTGCAGAATTCAGTGAATCATCGAATCTTTGAACGCACCTTGCGCCCTCTGGTATTCCGGAGGGCATGCCTGTTTGAGTGTCATGAACACCTCACCCCCTCGGGTTTCCGATCGGGTGGATTTGGGTGCT…	16_12_2021	10
GCAGTCGAACATGTAGCTGACTCAGGTCACCTTGGTCATTTAGAGGAAGTAAAAGTCATAACAAGGTTTCCGTAGGTGAACCTGCGGAAGGATCATTATTGAATTCGGCCTTTGGCCTTATACACATAATATAACACTGTGAACCGTGGCTTCGGCCCAAACTATAAGTCTTGAATGTAATATATCATAACAAAATACAACTTTTAACAACGGATCTCTTGGCTCTCGCATCGATGAAGAACGCAGCGAAATGCGATAAGTAATGTGAATTGCAGAATTCAGTGAATCATCGAATCTTTGAACGCACCTTGCGCCCTCTGGTATTCCGGAGGGCATGCCTGTTTGAGTGTCATGAACACCTCACCCCCTCGGGTTTCCGATCGGGTGGATTTGGGTGCT…	16_5_2019	23
GCAGTCGAACATGTAGCTGACTCAGGTCACCTTGGTCATTTAGAGGAAGTAAAAGTCATAACAAGGTTTCCGTAGGTGAACCTGCGGAAGGATCATTATTGAATTCGGCCTTTGGCCTTATACACATAATATAACACTGTGAACCGTGGCTTCGGCCCAAACTATAAGTCTTGAATGTAATATATCATAACAAAATACAACTTTTAACAACGGATCTCTTGGCTCTCGCATCGATGAAGAACGCAGCGAAATGCGATAAGTAATGTGAATTGCAGAATTCAGTGAATCATCGAATCTTTGAACGCACCTTGCGCCCTCTGGTATTCCGGAGGGCATGCCTGTTTGAGTGTCATGAACACCTCACCCCCTCGGGTTTCCGATCGGGTGGATTTGGGTGCT…	18_10_2019	482
GCAGTCGAACATGTAGCTGACTCAGGTCACCTTGGTCATTTAGAGGAAGTAAAAGTCATAACAAGGTTTCCGTAGGTGAACCTGCGGAAGGATCATTATTGAATTCGGCCTTTGGCCTTATACACATAATATAACACTGTGAACCGTGGCTTCGGCCCAAACTATAAGTCTTGAATGTAATATATCATAACAAAATACAACTTTTAACAACGGATCTCTTGGCTCTCGCATCGATGAAGAACGCAGCGAAATGCGATAAGTAATGTGAATTGCAGAATTCAGTGAATCATCGAATCTTTGAACGCACCTTGCGCCCTCTGGTATTCCGGAGGGCATGCCTGTTTGAGTGTCATGAACACCTCACCCCCTCGGGTTTCCGATCGGGTGGATTTGGGTGCT…	18_11_2019	8
GCAGTCGAACATGTAGCTGACTCAGGTCACCTTGGTCATTTAGAGGAAGTAAAAGTCATAACAAGGTTTCCGTAGGTGAACCTGCGGAAGGATCATTATTGAATTCGGCCTTTGGCCTTATACACATAATATAACACTGTGAACCGTGGCTTCGGCCCAAACTATAAGTCTTGAATGTAATATATCATAACAAAATACAACTTTTAACAACGGATCTCTTGGCTCTCGCATCGATGAAGAACGCAGCGAAATGCGATAAGTAATGTGAATTGCAGAATTCAGTGAATCATCGAATCTTTGAACGCACCTTGCGCCCTCTGGTATTCCGGAGGGCATGCCTGTTTGAGTGTCATGAACACCTCACCCCCTCGGGTTTCCGATCGGGTGGATTTGGGTGCT…	1_10_2021	4
GCAGTCGAACATGTAGCTGACTCAGGTCACCTTGGTCATTTAGAGGAAGTAAAAGTCATAACAAGGTTTCCGTAGGTGAACCTGCGGAAGGATCATTATTGAATTCGGCCTTTGGCCTTATACACATAATATAACACTGTGAACCGTGGCTTCGGCCCAAACTATAAGTCTTGAATGTAATATATCATAACAAAATACAACTTTTAACAACGGATCTCTTGGCTCTCGCATCGATGAAGAACGCAGCGAAATGCGATAAGTAATGTGAATTGCAGAATTCAGTGAATCATCGAATCTTTGAACGCACCTTGCGCCCTCTGGTATTCCGGAGGGCATGCCTGTTTGAGTGTCATGAACACCTCACCCCCTCGGGTTTCCGATCGGGTGGATTTGGGTGCT…	1_13_2019	4
GCAGTCGAACATGTAGCTGACTCAGGTCACCTTGGTCATTTAGAGGAAGTAAAAGTCATAACAAGGTTTCCGTAGGTGAACCTGCGGAAGGATCATTATTGAATTCGGCCTTTGGCCTTATACACATAATATAACACTGTGAACCGTGGCTTCGGCCCAAACTATAAGTCTTGAATGTAATATATCATAACAAAATACAACTTTTAACAACGGATCTCTTGGCTCTCGCATCGATGAAGAACGCAGCGAAATGCGATAAGTAATGTGAATTGCAGAATTCAGTGAATCATCGAATCTTTGAACGCACCTTGCGCCCTCTGGTATTCCGGAGGGCATGCCTGTTTGAGTGTCATGAACACCTCACCCCCTCGGGTTTCCGATCGGGTGGATTTGGGTGCT…	1_15_2021	11
GCAGTCGAACATGTAGCTGACTCAGGTCACCTTGGTCATTTAGAGGAAGTAAAAGTCATAACAAGGTTTCCGTAGGTGAACCTGCGGAAGGATCATTATTGAATTCGGCCTTTGGCCTTATACACATAATATAACACTGTGAACCGTGGCTTCGGCCCAAACTATAAGTCTTGAATGTAATATATCATAACAAAATACAACTTTTAACAACGGATCTCTTGGCTCTCGCATCGATGAAGAACGCAGCGAAATGCGATAAGTAATGTGAATTGCAGAATTCAGTGAATCATCGAATCTTTGAACGCACCTTGCGCCCTCTGGTATTCCGGAGGGCATGCCTGTTTGAGTGTCATGAACACCTCACCCCCTCGGGTTTCCGATCGGGTGGATTTGGGTGCT…	20_11_2019	6
GCAGTCGAACATGTAGCTGACTCAGGTCACCTTGGTCATTTAGAGGAAGTAAAAGTCATAACAAGGTTTCCGTAGGTGAACCTGCGGAAGGATCATTATTGAATTCGGCCTTTGGCCTTATACACATAATATAACACTGTGAACCGTGGCTTCGGCCCAAACTATAAGTCTTGAATGTAATATATCATAACAAAATACAACTTTTAACAACGGATCTCTTGGCTCTCGCATCGATGAAGAACGCAGCGAAATGCGATAAGTAATGTGAATTGCAGAATTCAGTGAATCATCGAATCTTTGAACGCACCTTGCGCCCTCTGGTATTCCGGAGGGCATGCCTGTTTGAGTGTCATGAACACCTCACCCCCTCGGGTTTCCGATCGGGTGGATTTGGGTGCT…	20_4_2019	232
GCAGTCGAACATGTAGCTGACTCAGGTCACCTTGGTCATTTAGAGGAAGTAAAAGTCATAACAAGGTTTCCGTAGGTGAACCTGCGGAAGGATCATTATTGAATTCGGCCTTTGGCCTTATACACATAATATAACACTGTGAACCGTGGCTTCGGCCCAAACTATAAGTCTTGAATGTAATATATCATAACAAAATACAACTTTTAACAACGGATCTCTTGGCTCTCGCATCGATGAAGAACGCAGCGAAATGCGATAAGTAATGTGAATTGCAGAATTCAGTGAATCATCGAATCTTTGAACGCACCTTGCGCCCTCTGGTATTCCGGAGGGCATGCCTGTTTGAGTGTCATGAACACCTCACCCCCTCGGGTTTCCGATCGGGTGGATTTGGGTGCT…	21_11_2019	7
GCAGTCGAACATGTAGCTGACTCAGGTCACCTTGGTCATTTAGAGGAAGTAAAAGTCATAACAAGGTTTCCGTAGGTGAACCTGCGGAAGGATCATTATTGAATTCGGCCTTTGGCCTTATACACATAATATAACACTGTGAACCGTGGCTTCGGCCCAAACTATAAGTCTTGAATGTAATATATCATAACAAAATACAACTTTTAACAACGGATCTCTTGGCTCTCGCATCGATGAAGAACGCAGCGAAATGCGATAAGTAATGTGAATTGCAGAATTCAGTGAATCATCGAATCTTTGAACGCACCTTGCGCCCTCTGGTATTCCGGAGGGCATGCCTGTTTGAGTGTCATGAACACCTCACCCCCTCGGGTTTCCGATCGGGTGGATTTGGGTGCT…	2_10_2021	28
GCAGTCGAACATGTAGCTGACTCAGGTCACCTTGGTCATTTAGAGGAAGTAAAAGTCATAACAAGGTTTCCGTAGGTGAACCTGCGGAAGGATCATTATTGAATTCGGCCTTTGGCCTTATACACATAATATAACACTGTGAACCGTGGCTTCGGCCCAAACTATAAGTCTTGAATGTAATATATCATAACAAAATACAACTTTTAACAACGGATCTCTTGGCTCTCGCATCGATGAAGAACGCAGCGAAATGCGATAAGTAATGTGAATTGCAGAATTCAGTGAATCATCGAATCTTTGAACGCACCTTGCGCCCTCTGGTATTCCGGAGGGCATGCCTGTTTGAGTGTCATGAACACCTCACCCCCTCGGGTTTCCGATCGGGTGGATTTGGGTGCT…	2_11_2021	12
GCAGTCGAACATGTAGCTGACTCAGGTCACCTTGGTCATTTAGAGGAAGTAAAAGTCATAACAAGGTTTCCGTAGGTGAACCTGCGGAAGGATCATTATTGAATTCGGCCTTTGGCCTTATACACATAATATAACACTGTGAACCGTGGCTTCGGCCCAAACTATAAGTCTTGAATGTAATATATCATAACAAAATACAACTTTTAACAACGGATCTCTTGGCTCTCGCATCGATGAAGAACGCAGCGAAATGCGATAAGTAATGTGAATTGCAGAATTCAGTGAATCATCGAATCTTTGAACGCACCTTGCGCCCTCTGGTATTCCGGAGGGCATGCCTGTTTGAGTGTCATGAACACCTCACCCCCTCGGGTTTCCGATCGGGTGGATTTGGGTGCT…	2_12_2021	7
GCAGTCGAACATGTAGCTGACTCAGGTCACCTTGGTCATTTAGAGGAAGTAAAAGTCATAACAAGGTTTCCGTAGGTGAACCTGCGGAAGGATCATTATTGAATTCGGCCTTTGGCCTTATACACATAATATAACACTGTGAACCGTGGCTTCGGCCCAAACTATAAGTCTTGAATGTAATATATCATAACAAAATACAACTTTTAACAACGGATCTCTTGGCTCTCGCATCGATGAAGAACGCAGCGAAATGCGATAAGTAATGTGAATTGCAGAATTCAGTGAATCATCGAATCTTTGAACGCACCTTGCGCCCTCTGGTATTCCGGAGGGCATGCCTGTTTGAGTGTCATGAACACCTCACCCCCTCGGGTTTCCGATCGGGTGGATTTGGGTGCT…	2_13_2021	23
GCAGTCGAACATGTAGCTGACTCAGGTCACCTTGGTCATTTAGAGGAAGTAAAAGTCATAACAAGGTTTCCGTAGGTGAACCTGCGGAAGGATCATTATTGAATTCGGCCTTTGGCCTTATACACATAATATAACACTGTGAACCGTGGCTTCGGCCCAAACTATAAGTCTTGAATGTAATATATCATAACAAAATACAACTTTTAACAACGGATCTCTTGGCTCTCGCATCGATGAAGAACGCAGCGAAATGCGATAAGTAATGTGAATTGCAGAATTCAGTGAATCATCGAATCTTTGAACGCACCTTGCGCCCTCTGGTATTCCGGAGGGCATGCCTGTTTGAGTGTCATGAACACCTCACCCCCTCGGGTTTCCGATCGGGTGGATTTGGGTGCT…	2_14_2021	17
GCAGTCGAACATGTAGCTGACTCAGGTCACCTTGGTCATTTAGAGGAAGTAAAAGTCATAACAAGGTTTCCGTAGGTGAACCTGCGGAAGGATCATTATTGAATTCGGCCTTTGGCCTTATACACATAATATAACACTGTGAACCGTGGCTTCGGCCCAAACTATAAGTCTTGAATGTAATATATCATAACAAAATACAACTTTTAACAACGGATCTCTTGGCTCTCGCATCGATGAAGAACGCAGCGAAATGCGATAAGTAATGTGAATTGCAGAATTCAGTGAATCATCGAATCTTTGAACGCACCTTGCGCCCTCTGGTATTCCGGAGGGCATGCCTGTTTGAGTGTCATGAACACCTCACCCCCTCGGGTTTCCGATCGGGTGGATTTGGGTGCT…	2_15_2019	143
GCAGTCGAACATGTAGCTGACTCAGGTCACCTTGGTCATTTAGAGGAAGTAAAAGTCATAACAAGGTTTCCGTAGGTGAACCTGCGGAAGGATCATTATTGAATTCGGCCTTTGGCCTTATACACATAATATAACACTGTGAACCGTGGCTTCGGCCCAAACTATAAGTCTTGAATGTAATATATCATAACAAAATACAACTTTTAACAACGGATCTCTTGGCTCTCGCATCGATGAAGAACGCAGCGAAATGCGATAAGTAATGTGAATTGCAGAATTCAGTGAATCATCGAATCTTTGAACGCACCTTGCGCCCTCTGGTATTCCGGAGGGCATGCCTGTTTGAGTGTCATGAACACCTCACCCCCTCGGGTTTCCGATCGGGTGGATTTGGGTGCT…	2_1_2021	3
GCAGTCGAACATGTAGCTGACTCAGGTCACCTTGGTCATTTAGAGGAAGTAAAAGTCATAACAAGGTTTCCGTAGGTGAACCTGCGGAAGGATCATTATTGAATTCGGCCTTTGGCCTTATACACATAATATAACACTGTGAACCGTGGCTTCGGCCCAAACTATAAGTCTTGAATGTAATATATCATAACAAAATACAACTTTTAACAACGGATCTCTTGGCTCTCGCATCGATGAAGAACGCAGCGAAATGCGATAAGTAATGTGAATTGCAGAATTCAGTGAATCATCGAATCTTTGAACGCACCTTGCGCCCTCTGGTATTCCGGAGGGCATGCCTGTTTGAGTGTCATGAACACCTCACCCCCTCGGGTTTCCGATCGGGTGGATTTGGGTGCT…	2_7_2021	10
GCAGTCGAACATGTAGCTGACTCAGGTCACCTTGGTCATTTAGAGGAAGTAAAAGTCATAACAAGGTTTCCGTAGGTGAACCTGCGGAAGGATCATTATTGAATTCGGCCTTTGGCCTTATACACATAATATAACACTGTGAACCGTGGCTTCGGCCCAAACTATAAGTCTTGAATGTAATATATCATAACAAAATACAACTTTTAACAACGGATCTCTTGGCTCTCGCATCGATGAAGAACGCAGCGAAATGCGATAAGTAATGTGAATTGCAGAATTCAGTGAATCATCGAATCTTTGAACGCACCTTGCGCCCTCTGGTATTCCGGAGGGCATGCCTGTTTGAGTGTCATGAACACCTCACCCCCTCGGGTTTCCGATCGGGTGGATTTGGGTGCT…	2_8_2021	7
GCAGTCGAACATGTAGCTGACTCAGGTCACCTTGGTCATTTAGAGGAAGTAAAAGTCATAACAAGGTTTCCGTAGGTGAACCTGCGGAAGGATCATTATTGAATTCGGCCTTTGGCCTTATACACATAATATAACACTGTGAACCGTGGCTTCGGCCCAAACTATAAGTCTTGAATGTAATATATCATAACAAAATACAACTTTTAACAACGGATCTCTTGGCTCTCGCATCGATGAAGAACGCAGCGAAATGCGATAAGTAATGTGAATTGCAGAATTCAGTGAATCATCGAATCTTTGAACGCACCTTGCGCCCTCTGGTATTCCGGAGGGCATGCCTGTTTGAGTGTCATGAACACCTCACCCCCTCGGGTTTCCGATCGGGTGGATTTGGGTGCT…	3_12_2019	6
GCAGTCGAACATGTAGCTGACTCAGGTCACCTTGGTCATTTAGAGGAAGTAAAAGTCATAACAAGGTTTCCGTAGGTGAACCTGCGGAAGGATCATTATTGAATTCGGCCTTTGGCCTTATACACATAATATAACACTGTGAACCGTGGCTTCGGCCCAAACTATAAGTCTTGAATGTAATATATCATAACAAAATACAACTTTTAACAACGGATCTCTTGGCTCTCGCATCGATGAAGAACGCAGCGAAATGCGATAAGTAATGTGAATTGCAGAATTCAGTGAATCATCGAATCTTTGAACGCACCTTGCGCCCTCTGGTATTCCGGAGGGCATGCCTGTTTGAGTGTCATGAACACCTCACCCCCTCGGGTTTCCGATCGGGTGGATTTGGGTGCT…	3_14_2019	28
GCAGTCGAACATGTAGCTGACTCAGGTCACCTTGGTCATTTAGAGGAAGTAAAAGTCATAACAAGGTTTCCGTAGGTGAACCTGCGGAAGGATCATTATTGAATTCGGCCTTTGGCCTTATACACATAATATAACACTGTGAACCGTGGCTTCGGCCCAAACTATAAGTCTTGAATGTAATATATCATAACAAAATACAACTTTTAACAACGGATCTCTTGGCTCTCGCATCGATGAAGAACGCAGCGAAATGCGATAAGTAATGTGAATTGCAGAATTCAGTGAATCATCGAATCTTTGAACGCACCTTGCGCCCTCTGGTATTCCGGAGGGCATGCCTGTTTGAGTGTCATGAACACCTCACCCCCTCGGGTTTCCGATCGGGTGGATTTGGGTGCT…	3_15_2019	61
GCAGTCGAACATGTAGCTGACTCAGGTCACCTTGGTCATTTAGAGGAAGTAAAAGTCATAACAAGGTTTCCGTAGGTGAACCTGCGGAAGGATCATTATTGAATTCGGCCTTTGGCCTTATACACATAATATAACACTGTGAACCGTGGCTTCGGCCCAAACTATAAGTCTTGAATGTAATATATCATAACAAAATACAACTTTTAACAACGGATCTCTTGGCTCTCGCATCGATGAAGAACGCAGCGAAATGCGATAAGTAATGTGAATTGCAGAATTCAGTGAATCATCGAATCTTTGAACGCACCTTGCGCCCTCTGGTATTCCGGAGGGCATGCCTGTTTGAGTGTCATGAACACCTCACCCCCTCGGGTTTCCGATCGGGTGGATTTGGGTGCT…	3_2_2019	3
GCAGTCGAACATGTAGCTGACTCAGGTCACCTTGGTCATTTAGAGGAAGTAAAAGTCATAACAAGGTTTCCGTAGGTGAACCTGCGGAAGGATCATTATTGAATTCGGCCTTTGGCCTTATACACATAATATAACACTGTGAACCGTGGCTTCGGCCCAAACTATAAGTCTTGAATGTAATATATCATAACAAAATACAACTTTTAACAACGGATCTCTTGGCTCTCGCATCGATGAAGAACGCAGCGAAATGCGATAAGTAATGTGAATTGCAGAATTCAGTGAATCATCGAATCTTTGAACGCACCTTGCGCCCTCTGGTATTCCGGAGGGCATGCCTGTTTGAGTGTCATGAACACCTCACCCCCTCGGGTTTCCGATCGGGTGGATTTGGGTGCT…	4_14_2021	4
GCAGTCGAACATGTAGCTGACTCAGGTCACCTTGGTCATTTAGAGGAAGTAAAAGTCATAACAAGGTTTCCGTAGGTGAACCTGCGGAAGGATCATTATTGAATTCGGCCTTTGGCCTTATACACATAATATAACACTGTGAACCGTGGCTTCGGCCCAAACTATAAGTCTTGAATGTAATATATCATAACAAAATACAACTTTTAACAACGGATCTCTTGGCTCTCGCATCGATGAAGAACGCAGCGAAATGCGATAAGTAATGTGAATTGCAGAATTCAGTGAATCATCGAATCTTTGAACGCACCTTGCGCCCTCTGGTATTCCGGAGGGCATGCCTGTTTGAGTGTCATGAACACCTCACCCCCTCGGGTTTCCGATCGGGTGGATTTGGGTGCT…	5_10_2021	371
GCAGTCGAACATGTAGCTGACTCAGGTCACCTTGGTCATTTAGAGGAAGTAAAAGTCATAACAAGGTTTCCGTAGGTGAACCTGCGGAAGGATCATTATTGAATTCGGCCTTTGGCCTTATACACATAATATAACACTGTGAACCGTGGCTTCGGCCCAAACTATAAGTCTTGAATGTAATATATCATAACAAAATACAACTTTTAACAACGGATCTCTTGGCTCTCGCATCGATGAAGAACGCAGCGAAATGCGATAAGTAATGTGAATTGCAGAATTCAGTGAATCATCGAATCTTTGAACGCACCTTGCGCCCTCTGGTATTCCGGAGGGCATGCCTGTTTGAGTGTCATGAACACCTCACCCCCTCGGGTTTCCGATCGGGTGGATTTGGGTGCT…	5_13_2021	23
GCAGTCGAACATGTAGCTGACTCAGGTCACCTTGGTCATTTAGAGGAAGTAAAAGTCATAACAAGGTTTCCGTAGGTGAACCTGCGGAAGGATCATTATTGAATTCGGCCTTTGGCCTTATACACATAATATAACACTGTGAACCGTGGCTTCGGCCCAAACTATAAGTCTTGAATGTAATATATCATAACAAAATACAACTTTTAACAACGGATCTCTTGGCTCTCGCATCGATGAAGAACGCAGCGAAATGCGATAAGTAATGTGAATTGCAGAATTCAGTGAATCATCGAATCTTTGAACGCACCTTGCGCCCTCTGGTATTCCGGAGGGCATGCCTGTTTGAGTGTCATGAACACCTCACCCCCTCGGGTTTCCGATCGGGTGGATTTGGGTGCT…	5_3_2021	22
GCAGTCGAACATGTAGCTGACTCAGGTCACCTTGGTCATTTAGAGGAAGTAAAAGTCATAACAAGGTTTCCGTAGGTGAACCTGCGGAAGGATCATTATTGAATTCGGCCTTTGGCCTTATACACATAATATAACACTGTGAACCGTGGCTTCGGCCCAAACTATAAGTCTTGAATGTAATATATCATAACAAAATACAACTTTTAACAACGGATCTCTTGGCTCTCGCATCGATGAAGAACGCAGCGAAATGCGATAAGTAATGTGAATTGCAGAATTCAGTGAATCATCGAATCTTTGAACGCACCTTGCGCCCTCTGGTATTCCGGAGGGCATGCCTGTTTGAGTGTCATGAACACCTCACCCCCTCGGGTTTCCGATCGGGTGGATTTGGGTGCT…	6_13_2021	30
GCAGTCGAACATGTAGCTGACTCAGGTCACCTTGGTCATTTAGAGGAAGTAAAAGTCATAACAAGGTTTCCGTAGGTGAACCTGCGGAAGGATCATTATTGAATTCGGCCTTTGGCCTTATACACATAATATAACACTGTGAACCGTGGCTTCGGCCCAAACTATAAGTCTTGAATGTAATATATCATAACAAAATACAACTTTTAACAACGGATCTCTTGGCTCTCGCATCGATGAAGAACGCAGCGAAATGCGATAAGTAATGTGAATTGCAGAATTCAGTGAATCATCGAATCTTTGAACGCACCTTGCGCCCTCTGGTATTCCGGAGGGCATGCCTGTTTGAGTGTCATGAACACCTCACCCCCTCGGGTTTCCGATCGGGTGGATTTGGGTGCT…	6_14_2021	8
GCAGTCGAACATGTAGCTGACTCAGGTCACCTTGGTCATTTAGAGGAAGTAAAAGTCATAACAAGGTTTCCGTAGGTGAACCTGCGGAAGGATCATTATTGAATTCGGCCTTTGGCCTTATACACATAATATAACACTGTGAACCGTGGCTTCGGCCCAAACTATAAGTCTTGAATGTAATATATCATAACAAAATACAACTTTTAACAACGGATCTCTTGGCTCTCGCATCGATGAAGAACGCAGCGAAATGCGATAAGTAATGTGAATTGCAGAATTCAGTGAATCATCGAATCTTTGAACGCACCTTGCGCCCTCTGGTATTCCGGAGGGCATGCCTGTTTGAGTGTCATGAACACCTCACCCCCTCGGGTTTCCGATCGGGTGGATTTGGGTGCT…	6_3_2021	11
GCAGTCGAACATGTAGCTGACTCAGGTCACCTTGGTCATTTAGAGGAAGTAAAAGTCATAACAAGGTTTCCGTAGGTGAACCTGCGGAAGGATCATTATTGAATTCGGCCTTTGGCCTTATACACATAATATAACACTGTGAACCGTGGCTTCGGCCCAAACTATAAGTCTTGAATGTAATATATCATAACAAAATACAACTTTTAACAACGGATCTCTTGGCTCTCGCATCGATGAAGAACGCAGCGAAATGCGATAAGTAATGTGAATTGCAGAATTCAGTGAATCATCGAATCTTTGAACGCACCTTGCGCCCTCTGGTATTCCGGAGGGCATGCCTGTTTGAGTGTCATGAACACCTCACCCCCTCGGGTTTCCGATCGGGTGGATTTGGGTGCT…	8_13_2021	266
GCAGTCGAACATGTAGCTGACTCAGGTCACCTTGGTCATTTAGAGGAAGTAAAAGTCATAACAAGGTTTCCGTAGGTGAACCTGCGGAAGGATCATTATTGAATTCGGCCTTTGGCCTTATACACATAATATAACACTGTGAACCGTGGCTTCGGCCCAAACTATAAGTCTTGAATGTAATATATCATAACAAAATACAACTTTTAACAACGGATCTCTTGGCTCTCGCATCGATGAAGAACGCAGCGAAATGCGATAAGTAATGTGAATTGCAGAATTCAGTGAATCATCGAATCTTTGAACGCACCTTGCGCCCTCTGGTATTCCGGAGGGCATGCCTGTTTGAGTGTCATGAACACCTCACCCCCTCGGGTTTCCGATCGGGTGGATTTGGGTGCT…	9_6_2021	5
GCAGTCGAACATGTAGCTGACTCAGGTCACCTTGGTCATTTAGAGGAAGTAAAAGTCATAACAAGGTTTCCGTAGGTGAACCTGCGGAAGGATCATTATTGAATTCGGCCTTTGGCCTTATACACATAATATAACACTGTGAACCGTGGCTTCGGCCCAAACTATAAGTCTTGAATGTAATATATCATAACAAAATACAACTTTTAACAACGGATCTCTTGGCTCTCGCATCGATGAAGAACGCAGCGAAATGCGATAAGTAATGTGAATTGCAGAATTCAGTGAATCATCGAATCTTTGAACGCACCTTGTGCCCTCTGGTATTCCGGAGGGCATGCCTGTTTGAGTGTCATGAACACCTCACCCCCTCGGGTTTCCGATCGGGTGGATTTGGGTGCT…	1_7_2021	8
GCAGTCGAACATGTAGCTGACTCAGGTCACCTTGGTCATTTAGAGGAAGTAAAAGTCATAACAAGGTTTCTGTAGGTGAACCTGCAGAAGGATCATTAGGGAATTATAAAATCGGCTTGCCCCTCTCGAGGGTGCTCGCCGTAATTTCTATCCACAAAACACCGTGAACCCTCGAAAGAGGCGTAATTTTTTTTCTATAAAAACACAAAGTCTATGAAAGTAACAAAACATTAAAAACAAAATAAAACTTTTGACAACGGATCTCTTGGTTCTCCCATCGATGAAGAACGCAGCGAAACGCGATAGGTATTGTGAATTGCAGAATCAGGGAATCATCGAATTTTTGAACGCACCTTGCGCTCCCTGGTATTCCTAGGAGCATGCCTGTTTGAGTGTTGA…	18_11_2019	11
GCAGTCGAACATGTAGCTGACTCAGGTCACCTTGGTCATTTAGAGGAAGTAAAAGTCATAACAAGGTTTCTGTAGGTGAACCTGCAGAAGGATCATTAGGGAATTATAAAATCGGCTTGCCCCTCTCGAGGGTGCTCGCCGTAATTTCTATCCACAAAACACCGTGAACCCTCGAAAGAGGCGTAATTTTTTTTCTATAAAAACACAAAGTCTATGAAAGTAACAAAACATTAAAAACAAAATAAAACTTTTGACAACGGATCTCTTGGTTCTCCCATCGATGAAGAACGCAGCGAAACGCGATAGGTATTGTGAATTGCAGAATCAGGGAATCATCGAATTTTTGAACGCACCTTGCGCTCCCTGGTATTCCTAGGAGCATGCCTGTTTGAGTGTTGA…	18_7_2019	5
GCAGTCGAACATGTAGCTGACTCAGGTCACCTTGGTCATTTAGAGGAAGTAAAAGTCATAACAAGGTTTCTGTAGGTGAACCTGCAGAAGGATCATTAGGGAATTATAAAATCGGCTTGCCCCTCTCGAGGGTGCTCGCCGTAATTTCTATCCACAAAACACCGTGAACCCTCGAAAGAGGCGTAATTTTTTTTCTATAAAAACACAAAGTCTATGAAAGTAACAAAACATTAAAAACAAAATAAAACTTTTGACAACGGATCTCTTGGTTCTCCCATCGATGAAGAACGCAGCGAAACGCGATAGGTATTGTGAATTGCAGAATCAGGGAATCATCGAATTTTTGAACGCACCTTGCGCTCCCTGGTATTCCTAGGAGCATGCCTGTTTGAGTGTTGA…	1_2_2021	3
GCAGTCGAACATGTAGCTGACTCAGGTCACCTTGGTCATTTAGAGGAAGTAAAAGTCATAACAAGGTTTCTGTAGGTGAACCTGCAGAAGGATCATTAGGGAATTATAAAATCGGCTTGCCCCTCTCGAGGGTGCTCGCCGTAATTTCTATCCACAAAACACCGTGAACCCTCGAAAGAGGCGTAATTTTTTTTCTATAAAAACACAAAGTCTATGAAAGTAACAAAACATTAAAAACAAAATAAAACTTTTGACAACGGATCTCTTGGTTCTCCCATCGATGAAGAACGCAGCGAAACGCGATAGGTATTGTGAATTGCAGAATCAGGGAATCATCGAATTTTTGAACGCACCTTGCGCTCCCTGGTATTCCTAGGAGCATGCCTGTTTGAGTGTTGA…	20_15_2019	6
GCAGTCGAACATGTAGCTGACTCAGGTCACCTTGGTCATTTAGAGGAAGTAAAAGTCATAACAAGGTTTCTGTAGGTGAACCTGCAGAAGGATCATTAGGGAATTATAAAATCGGCTTGCCCCTCTCGAGGGTGCTCGCCGTAATTTCTATCCACAAAACACCGTGAACCCTCGAAAGAGGCGTAATTTTTTTTCTATAAAAACACAAAGTCTATGAAAGTAACAAAACATTAAAAACAAAATAAAACTTTTGACAACGGATCTCTTGGTTCTCCCATCGATGAAGAACGCAGCGAAACGCGATAGGTATTGTGAATTGCAGAATCAGGGAATCATCGAATTTTTGAACGCACCTTGCGCTCCCTGGTATTCCTAGGAGCATGCCTGTTTGAGTGTTGA…	20_7_2019	10
GCAGTCGAACATGTAGCTGACTCAGGTCACCTTGGTCATTTAGAGGAAGTAAAAGTCATAACAAGGTTTCTGTAGGTGAACCTGCAGAAGGATCATTAGGGAATTATAAAATCGGCTTGCCCCTCTCGAGGGTGCTCGCCGTAATTTCTATCCACAAAACACCGTGAACCCTCGAAAGAGGCGTAATTTTTTTTCTATAAAAACACAAAGTCTATGAAAGTAACAAAACATTAAAAACAAAATAAAACTTTTGACAACGGATCTCTTGGTTCTCCCATCGATGAAGAACGCAGCGAAACGCGATAGGTATTGTGAATTGCAGAATCAGGGAATCATCGAATTTTTGAACGCACCTTGCGCTCCCTGGTATTCCTAGGAGCATGCCTGTTTGAGTGTTGA…	2_5_2019	40
GCAGTCGAACATGTAGCTGACTCAGGTCACCTTGGTCATTTAGAGGAAGTAAAAGTCATAACAAGGTTTCTGTAGGTGAACCTGCAGAAGGATCATTAGGGAATTATAAAATCGGCTTGCCCCTCTCGAGGGTGCTCGCCGTAATTTCTATCCACAAAACACCGTGAACCCTCGAAAGAGGCGTAATTTTTTTTCTATAAAAACACAAAGTCTATGAAAGTAACAAAACATTAAAAACAAAATAAAACTTTTGACAACGGATCTCTTGGTTCTCCCATCGATGAAGAACGCAGCGAAACGCGATAGGTATTGTGAATTGCAGAATCAGGGAATCATCGAATTTTTGAACGCACCTTGCGCTCCCTGGTATTCCTAGGAGCATGCCTGTTTGAGTGTTGA…	3_6_2019	30
GCAGTCGAACATGTAGCTGACTCAGGTCACCTTGGTCATTTAGAGGAAGTAAAAGTCATAACAAGGTTTCTGTAGGTGAACCTGCAGAAGGATCATTATTGAATTGTAAAAATGGGGAAGTCGCTTTCGAGCACTCCTCTACCTTTCTTTATTCCTAAACACCTGTGAATCGTTGCTGAGTTCGCTCAGTGGCACCAATTTAAACACATTTATAGTTTTGAACGTAAAAAAAACAAAAAACAAAAATATAACTTTTGACAACGGATCTCTTGGTTCTCCCATCGATGAAGAACGCAGCGAAATGCGATAAGTAATGTGAATTGCAGAATTCAGTGAATCATCGAATCTTTGAACGCACCTTGCGCTCCTTGGTATTCCTTGGAGCATGCCTGTTTGAGT…	4_13_2019	24
GCAGTCGAACATGTAGCTGACTCAGGTCACCTTGGTCATTTAGAGGAAGTAAAAGTCATAACAAGGTTTCTGTAGGTGAACCTGCAGAAGGATCATTATTGAATTGTAAAAATGGGGAGTCGCTTTCGAGCACTCCTCTACCTTTCTTTATTCCTAAACACCTGTGAATCGTTGCTGAGTTCGCTCAGTGGCACCAATTTAAACACATTTATAGTTTTGAACGTAAAAAAAACAAAAAAACAAAAATATAACTTTTGACAACGGATCTCTTGGTTCTCCCATCGATGAAGAACGCAGCGAAATGCGATAAGTAATGTGAATTGCAGAATTCAGTGAATCATCGAATCTTTGAACGCACCTTGCGCTCCTTGGTATTCCTTGGAGCATGCCTGTTTGAGT…	4_1_2019	6
GCAGTCGAACATGTAGCTGACTCAGGTCACCTTGGTCATTTAGAGGAAGTAAAAGTCGATAACAAGGTTTCCGTAGGTGAACCTGCGGAAGGATCATTAATAGTGCCCTCTGATGCAAATCATTGGGTTAGATCTGCTCTCTTCGCAAGAAGAGGGTTTCCATACACACCGTGAACTGTGGCTTCGGCCATCACAAACTGTTAGTAATGAATGTAATATCATAACAAAAACAAAACTTTTAACAACGGATCTCTTGGCTCTCGCATCGATGAAGAACGCAGCGAAATGCGATAAGTAATGTGAATTGCAGAATTCAGTGAATCATCGAATCTTTGAACGCACCTTGCGCCCTTTGGTATTCCGAAGGGCATGCCTGTTTGAGTGTCATGAAACCTCACC…	5_7_2019	4
GCAGTCGAACATGTAGCTGACTCAGGTCACCTTGGTCATTTAGAGGAAGTAAAAGTCGATAACAAGGTTTCCGTAGGTGAACCTGCGGAAGGATCATTAATGATGCCCTCGACGCCTTTACCGGCTGGTAGGGTTTGTGCCGGTCTCTTTTGGGAGCCGGCCCTAATCTCACACACCGTGAACTGTGGCCTCGGCCATTTACACAAACTGTTAGTAATGAATGTAACATCATAACAAAACAAAAAACTTTTAACAACGGATCTCTTGGCTCTCGCATCGATGAAGAACGCAGCGAAATGCGATAAGTAATGTGAATTGCAGAATTCAGTGAATCATCGAATCTTTGAACGCACCTTGCGCCCTTTGGTATTCCGAAGGGCATGCCTGTTTGAGTGTCAT…	5_13_2019	4
GCAGTCGAACATGTAGCTGACTCAGGTCACCTTGGTCATTTAGAGGAAGTAAAAGTCGCAACAAGGTCTCCGTTGGTGAACCAGCGGAGGGATCATTACCGAGTGTAAAAACTCCCAAACCATTGTGAACCTACCACTGTTGCTTCGGCGGCCTCGCCCCGGGCGCGTTCGCGCGGCCCGGACCCAGGCGTCCGCCGGAGGCTCCAAACTCTTGTCTTTTAGTGTATTTCTGAGTGGCATAAGCAAATAAATCAAAACTTTCAGCAACGGATCTCTTGGTTCTGGCATCGATGAAGAACGCAGCAAAATGCGATAAGTAATGTGAATTGCAGAATTCAGTGAATCACCGAATCTTTGAACGCACATTGCGCCCGCCAGTATTCTGGCGGGCATGCCTGT…	5_5_2021	11
GCAGTCGAACATGTAGCTGACTCAGGTCACCTTGGTCATTTAGAGGAAGTAAAAGTCGTAACAAGGTAACCGTAGGTGAACCTGCGGTTGGACCATTACAAAAACACCTGGTGATCCCGGTGCCCCCAACGGGGCCCTGCGGATGCTACCATATACATGGGGAGCAGATGGAACTCTCAGTTGGCTGCCGGACGGTTCCAGGTTTAGCTTTTACAGCCCTGAATCGCGGTCCACAAGACTCAGATGCTGGAAAGCATCTACGGCAGTATCTAGTTTGTTCCGTTCCTCCCCAGTGTAAAAAACCTCTTGTGAACCGACTCGTCTCTGGCGTGGTGGGCAGTGATAAACTGCTTGTCAGCATCTCTTGAGGTGCCGTGGACAACCCGTCAACCCCTTTAA…	1_2_2021	9
GCAGTCGAACATGTAGCTGACTCAGGTCACCTTGGTCATTTAGAGGAAGTAAAAGTCGTAACAAGGTAACCGTAGGTGAACCTGCGGTTGGATCATTAAAAAAACTACAAAGGTGTGCATCCCGGGTATACTGGGGTGCCCTACCTTGACATTGGCATGTAGTGGCTTCAAGAGGCGTCAGCTGCATGCTTTTAAATGTTAACCTCTTGTGAACCGACTCGTCTCTGGCGTGGAGGGCAGTTGAGAAACTGCTTGTCAGCATCCAAATGTAAATTTGCAGGTGCCGTGGACAACCCGTCAACCCTTTACAACTTATACAACTACAATTCCTGTCTAACATTACTTGTATCAATTAATACAAAACAACTTTTGGCAACGGATCTCTTGGCTCTCGCAACG…	17_4_2019	2
GCAGTCGAACATGTAGCTGACTCAGGTCACCTTGGTCATTTAGAGGAAGTAAAAGTCGTAACAAGGTAACCGTAGGTGAACCTGCGGTTGGATCATTAAAAAAACTACATAGGTGCGCATCCCGGGTGTCAGTAAGCCTAGCACGTAACCGGGGTGTTTGACCTGAACATTGGCATGCTGATAGCCTTAAACGGTACAAGTGGCTTTCTACCGTCATAGCCTATCATGTGTACAGATTTTCGAATCGTGCAAAGCTGTGTGCCTACATATGTTAACCTCTTGTGAACCGACTCGTCTCTGGCGTGGAGGGCAGTTGAGAAACTGCTTGTCAGCATCCAAATGTAAATTTGCAGGTGCCGTGGACAACCCGTCAACCCTTTACAACATATACAACTAAAC…	11_14_2019	4
GCAGTCGAACATGTAGCTGACTCAGGTCACCTTGGTCATTTAGAGGAAGTAAAAGTCGTAACAAGGTAACCGTAGGTGAACCTGCGGTTGGATCATTAAAAAAACTACTGGTGAACCCGGTGCCCCAACGGGCCCCGCGGATACTACCATACATGGGGGAACAGACGGACCACTAACTGCCTACTCACTCCCTGCGAGTGCAGTGGGAGCCGAAAGGCTCCTTTGGCAGGGGGTCTGTTCTTCCTCACTGTAAAAAACCTTTTGTGAACCGACTCGTCTCTGGCGTGGTGGGCAGTGATAAACTGCTTGTCAGCATCTCTCGAGGTGCCGTGGACAACCCGCCAACCCCCTTTTTAACATTTGTATTAACATCTCGTCTAACATTACTTGTATCAATAT…	11_7_2019	9
GCAGTCGAACATGTAGCTGACTCAGGTCACCTTGGTCATTTAGAGGAAGTAAAAGTCGTAACAAGGTAACCGTAGGTGAACCTGCGGTTGGATCATTAAAAAAACTACTGGTGAACCCGGTGCCCCAACGGGCCCCGCGGATACTACCATACATGGGGGAACAGACGGACCACTAATTGCCTACTCACTCCCTGCGAGTGCAGTGGGAGCCGAAAGGCTCCTTTGGCAGGGGGTCTGTTCTTCCTCACTGTAAAAAACCTCTTGTGAACCGACTCGTCTCTGGCGTGGTGGGCAGTGATAAACTGCTTGTCAGCATCTCTTGAGGTGCCGTGGACAACCCGTCAACCCCTTTAAACATTTGTATTAACATCTCGTCTAACATTACTTGTATCAATATAC…	15_15_2021	59
GCAGTCGAACATGTAGCTGACTCAGGTCACCTTGGTCATTTAGAGGAAGTAAAAGTCGTAACAAGGTAACCGTAGGTGAACCTGCGGTTGGATCATTAAAAAAACTACTGGTGAACCCGGTGCCCCAACGGGCCCCGCGGATACTACCATACATGGGGGAACAGACGGACCACTAATTGCCTACTCACTCCCTGCGAGTGCAGTGGGAGCCGAAAGGCTCCTTTGGCAGGGGGTCTGTTCTTCCTCACTGTAAAAAACCTTTTGTGAACCGACTCGTCTCTGGCGTGGTGGGCAGTGATAAACTGCTTGTCAGCATCTCTCGAGGTGCCGTGGACAACCCGCCAACCCCCTTTTTAACATTTGTATTAACATCTCGTCTAACATTACTTGTATCAATAT…	15_15_2021	546
GCAGTCGAACATGTAGCTGACTCAGGTCACCTTGGTCATTTAGAGGAAGTAAAAGTCGTAACAAGGTAACCGTAGGTGAACCTGCGGTTGGATCATTAAAAAAACTACTGGTGAACCCGGTGCCCCAACGGGCCCCGCGGATACTACCATACATGGGGGAACAGACGGACCACTAATTGCCTACTCACTCCCTGCGAGTGCAGTGGGAGCCGAAAGGCTCCTTTGGCAGGGGGTCTGTTCTTCCTCACTGTAAAAAACCTTTTGTGAACCGACTCGTCTCTGGCGTGGTGGGCAGTGATAAACTGCTTGTCAGCATCTCTCGAGGTGCCGTGGACAACCCGCCAACCCCCTTTTTAACATTTGTATTAACATCTCGTCTAACATTACTTGTATCAATAT…	15_15_2021	331
GCAGTCGAACATGTAGCTGACTCAGGTCACCTTGGTCATTTAGAGGAAGTAAAAGTCGTAACAAGGTAACCGTAGGTGAACCTGCGGTTGGATCATTAAAAAAACTACTGGTGAACCCGGTGCCCCAACGGGCCCCGCGGATACTACCATACATGGGGGAACAGACGGACCACTAATTGCCTACTCACTCCCTGCGAGTGCAGTGGGAGCCGAAAGGCTCCTTTGGCAGGGGGTCTGTTCTTCCTCACTGTAAAAAACCTTTTGTGAACCGACTCGTCTCTGGCGTGGTGGGCAGTGATAAACTGCTTGTCAGCATCTCTCGAGGTGCCGTGGACAACCCGCCAACCCCCTTTTTAACATTTGTATTAACATCTCGTCTAACATTACTTGTATCAATAT…	1_14_2021	8
GCAGTCGAACATGTAGCTGACTCAGGTCACCTTGGTCATTTAGAGGAAGTAAAAGTCGTAACAAGGTAACCGTAGGTGAACCTGCGGTTGGATCATTAAAAAAACTACTGGTGAACCCGGTGCCCCAACGGGCCCCGCGGATACTACCATACATGGGGGAACAGACGGACCACTAATTGCCTACTCACTCCCTGCGAGTGCAGTGGGAGCCGAAAGGCTCCTTTGGCAGGGGGTCTGTTCTTCCTCACTGTAAAAAACCTTTTGTGAACCGACTCGTCTCTGGCGTGGTGGGCAGTGATAAACTGCTTGTCAGCATCTCTCGAGGTGCCGTGGACAACCCGCCAACCCCCTTTTTAACATTTGTATTAACATCTCGTCTAACATTACTTGTATCAATAT…	15_14_2021	6
GCAGTCGAACATGTAGCTGACTCAGGTCACCTTGGTCATTTAGAGGAAGTAAAAGTCGTAACAAGGTAACCGTAGGTGAACCTGCGGTTGGATCATTAAAAAAACTACTGGTGAACCCGGTGCCCCAACGGGCCCCGCGGATACTACCATACATGGGGGAACAGACGGACCACTAATTGCCTACTCACTCCCTGCGAGTGCAGTGGGAGCCGAAAGGCTCCTTTGGCAGGGGGTCTGTTCTTCCTCACTGTAAAAAACCTTTTGTGAACCGACTCGTCTCTGGCGTGGTGGGCAGTGATAAACTGCTTGTCAGCATCTCTCGAGGTGCCGTGGACAACCCGCCAACCCCCTTTTTAACATTTGTATTAACATCTCGTCTAACATTACTTGTATCAATAT…	15_15_2021	506
GCAGTCGAACATGTAGCTGACTCAGGTCACCTTGGTCATTTAGAGGAAGTAAAAGTCGTAACAAGGTAACCGTAGGTGAACCTGCGGTTGGATCATTAAAAAAACTACTGGTGAACCCGGTGCCCCAACGGGCCCCGCGGATACTACCATACATGGGGGAACAGACGGACCACTAATTGCCTACTCACTCCCTGCGAGTGCAGTGGGAGCCGAAAGGCTCCTTTGGCAGGGGGTCTGTTCTTCCTCACTGTAAAAAACCTTTTGTGAACCGACTCGTCTCTGGCGTGGTGGGCAGTGATAAACTGCTTGTCAGCATCTCTTGAGGTGCCGTGGACAACCCGTCAACCCCTTTAAACATTTGTATTAACATCTCGTCTAACATTACTTGTATCAATATAC…	15_15_2021	161
GCAGTCGAACATGTAGCTGACTCAGGTCACCTTGGTCATTTAGAGGAAGTAAAAGTCGTAACAAGGTAACCGTAGGTGAACCTGCGGTTGGATCATTAAAAAATATTATGGGTGGGACCATACATAGCCTGCCCTCTTCGGCATGCGCGATTCACTCATGTTTGCGGTCCACCTTATACCCACGGGCCAGCCAAAACTGGCCCGTGGGTATAAAACACATTTTGTGCACCGAAAACCGTCCCTGGCGGGCGGGCAGCGCAAGCTGCTTGTCAACCATGATTCATCATGGGTGTGGACAACCCGCCAAACACTTCTTTACCTATGTCTCTTGTTAATTTGTCTGACATTACTTGTACAAAAAATACAAAACAACTTTTGGCAACGGATCTCTTGGCTCTC…	15_14_2021	4
GCAGTCGAACATGTAGCTGACTCAGGTCACCTTGGTCATTTAGAGGAAGTAAAAGTCGTAACAAGGTAACCGTAGGTGAACCTGCGGTTGGATCATTAAAAAATGTTTTGGTCTCGTGCCAAATCAACACCTGTGTGCACCATTGTCTGTATTTGGTAGTCTAGGAGGGGGGCGACCCGAAAGGGTCCGCTCATTTTCCTCCGTGACCCCAATCTTCGCAAGTTGGTTGGGTTCGGGCTACCGCCTTTTTTGAAAAACCTTATGTTTGTTTTTGTTTTTGTCTGAACGAAGAGTTAATCTTCATTGATTAATGATTTGAATACAACTTTTGACAACGGATCTCTTGGCTCTCGCAACGATGAAGAACGCAGCGAAATGCGATAAGTAATGTGAATTGCA…	15_13_2021	8998
GCAGTCGAACATGTAGCTGACTCAGGTCACCTTGGTCATTTAGAGGAAGTAAAAGTCGTAACAAGGTAACCGTAGGTGAACCTGCGGTTGGATCATTAAAAAATGTTTTGGTCTCGTGCCAAATCAACACCTGTGTGCACCATTGTCTGTATTTGGTAGTCTAGGAGGGGGGCGACCCGAAAGGGTCCGCTCATTTTCCTCCGTGACCCCAATCTTCGCAAGTTGGTTGGGTTCGGGCTACCGCCTTTTTTGAAAAACCTTATGTTTGTTTTTGTTTTTGTCTGAACGAAGAGTTAATCTTCATTGATTAATGATTTGAATACAACTTTTGACAACGGATCTCTTGGCTCTCGCAACGATGAAGAACGCAGCGAAATGCGATAAGTAATGTGAATTGCA…	2_10_2021	17
GCAGTCGAACATGTAGCTGACTCAGGTCACCTTGGTCATTTAGAGGAAGTAAAAGTCGTAACAAGGTAACCGTAGGTGAACCTGCGGTTGGATCATTAAAAAATGTTTTGGTCTCGTGCCAAATCAACACCTGTGTGCACCATTGTCTGTATTTGGTAGTCTAGGAGGGGGGCGACCCGAAAGGGTCCGCTCATTTTCCTCCGTGACCCCAATCTTCGCAAGTTGGTTGGGTTCGGGCTACCGCCTTTTTTGAAAAACCTTATGTTTGTTTTTGTTTTTGTCTGAACGAAGAGTTAATCTTCATTGATTAATGATTTGAATACAACTTTTGACAACGGATCTCTTGGCTCTCGCAACGATGAAGAACGCAGCGAAATGCGATAAGTAATGTGAATTGCA…	6_9_2021	6
GCAGTCGAACATGTAGCTGACTCAGGTCACCTTGGTCATTTAGAGGAAGTAAAAGTCGTAACAAGGTAACCGTAGGTGAACCTGCGGTTGGATCATTAAAAAATTGCTTTTGCACCTCCTGCTAGAGAAATCTGACAGGGGTGCAAAGAAAACACCGTGTGCATCATATCTGTCTCTGGCAATGTGTTTCTTGTGCGTCTGTACTGTCCTGGAACATCCTTAATTGGAAGTGAAAGGGGAGCTGATGCCTTGGATCCTTGCCGAATGTGTTTTTTTAACTTTATGTTTTTTTTTGTCTGATTTCATTCAGCTCTTCTCTTTGGAGGAGGTCTTGAAAATTAAGAAACAACTTTTGACAACGGATCTCTTGGCTCTCGCAACGATGAAGAACGCAGCGAA…	11_14_2019	5
GCAGTCGAACATGTAGCTGACTCAGGTCACCTTGGTCATTTAGAGGAAGTAAAAGTCGTAACAAGGTAACCGTAGGTGAACCTGCGGTTGGATCATTAAAAAATTTTTGTGTGGGAGACCATCACAGAAGCTGCTGGAAATTAGTAATTTTCTACGATTATTAAACTTGAACATGACATGCATGCTTTCAAGAGCTCAGAGTACAGCACTGGCTTCTGTGTGACATCTTTCACATTTTATACCCCATTGCCTCTGAGGCTGGGGTGTAAAACCCACATTTTGTGCACTGACAAATGTCTCTGGCGGGTGGGCAGCGCAAGCTGCTTGTCAACCATGATTCCCCTGGAATTGTGGGTGTGGACAACCCGTCAAACACTTCTCTACTTTTGTTTATCTTAC…	21_3_2021	35
GCAGTCGAACATGTAGCTGACTCAGGTCACCTTGGTCATTTAGAGGAAGTAAAAGTCGTAACAAGGTAACCGTAGGTGAACCTGCGGTTGGATCATTAAAAAGAATGTCTAGGGACTTTTGCCTTTGGAACCTCCCTGGCAATTGCCATACACACGGGTCACTTGTGATTTGTGTGTGGGTTGTTGTTGTCGGAGGGGCGAACTACACGCCACATTGGCAAACGTCCCTGGCTCCTCAAGGGGAACATTTTGTGAAACGTTACGTCTCTGGCAGGTGGGTGCTGATTTCGGCATCTGTCAGCAGGCCTTTGGGCCTGCCGTGGACACCCTGCCAACCATGTCTAGACTTCTAAGTAAACATTTTGCCTGACATATCTTTGTAATAAAATACAAAACAAC…	9_11_2019	10
GCAGTCGAACATGTAGCTGACTCAGGTCACCTTGGTCATTTAGAGGAAGTAAAAGTCGTAACAAGGTAACCGTAGGTGAACCTGCGGTTGGATCATTAAAAAGAATGTCTAGGGACTTTTGCCTTTGGAACCTCCCTGGCAATTGCCATACACACGGGTCACTTGTGATTTGTGTGTGGGTTGTTGTTGTCGGAGGGGCGAACTACACGCCACATTGGCAAACGTCCCTGGCTCCTCAAGGGGAACATTTTGTGAAACGTTACGTCTCTGGCAGGTGGGTGCTGATTTCGGCATCTGTCAGCAGGCCTTTGGGCCTGCCGTGGACACCCTGCCAACCATGTCTAGACTTTTAAGTAAACATTTTGCCTGACATATCTTTGTAATAAAATACAAAACAAC…	18_3_2021	16
GCAGTCGAACATGTAGCTGACTCAGGTCACCTTGGTCATTTAGAGGAAGTAAAAGTCGTAACAAGGTAACCGTAGGTGAACCTGCGGTTGGATCATTAAAAAGATCAAGCCCGAGGCCGTTAGGATGCTTGCGTCCTCCTGAGCGCTAGGGCTTCTCGCTGAAAAAGTGAGTTAAACATTATGTGAACTGTTTTGTCTCTGGCGGTGGGGTGGTGTCAAAACCACCTGTCAGCATCCGGGTTCTCTCGGTGTGCCGTGGACAAGCCGTCAATGGTGTATGTTTCATACAAACTTTTGTTTCATCAATCTGTCTGACATACCTTTGTATCTAAAATATACAAAAACAACTTTTGGCAACGGATCTCTTGGCTCCCGCAACGATGAAGAACGCAGCGAAAT…	1_14_2021	5
GCAGTCGAACATGTAGCTGACTCAGGTCACCTTGGTCATTTAGAGGAAGTAAAAGTCGTAACAAGGTAACCGTAGGTGAACCTGCGGTTGGATCATTAAAAAGATCATAACCCGAACTTGGACAGGATGCTTGCGTCCTTCCGAAAGTAGGGGGTCCTCGCTGAATAAGTGAGTCAACATTATGTGAACTGTTCTGTCTCTGGCGGTGGGGTGGTGTCAAAACTACCTGTCAGCATCCGAGTTCTCTCGGTATGCCGTGGACAAGCCGTCAATGGTGTATGTTTCATACAAACTTTTGTTTCATCAAATCTGTCTGACATACCTTTGTATCTAAAATATACAAAAACAACTTTTGGCAACGGATCTCTTGGCTCCCGCAACGATGAAGAACGCAGCGAA…	5_3_2021	249
GCAGTCGAACATGTAGCTGACTCAGGTCACCTTGGTCATTTAGAGGAAGTAAAAGTCGTAACAAGGTAACCGTAGGTGAACCTGCGGTTGGATCATTAAAAAGATCTAGCCCGAACTCGGATGGCATTTGTCTTCGGATGGTCTCATTCGATGCCGGGTTTCTCACCTAAAAAGTGAGTTCAACATTATGTGAACTGTTCTGTCTCTGGCGGTGGGGTGGCCTAAAACGTCATCTGTCAGCATCCGGGTTCTCTCGGTGTGCCGTGGACAAGCCGTCAATGGTGTATGTTTCATACAAACTTTTGTTTTCATCAATCTGTCTGACATATCTTTGTATCTAAAATATACAAAAACAACTTTTGGCAACGGATCTCTTGGCTCCCGCAACGATGAAGAACG…	7_10_2019	62
GCAGTCGAACATGTAGCTGACTCAGGTCACCTTGGTCATTTAGAGGAAGTAAAAGTCGTAACAAGGTAACCGTAGGTGAACCTGCGGTTGGATCATTAAAAAGATCTAGCCCGAACTCGGATGGGATTTGTCTTCGGATGGTCTCATTCGATGCCGGGTTTCTCACCTAAAAAGTGAGTTCAACATTATGTGAACTGTTCTGTCTCTGGCGGTGGGGTGGCCTAAAACGTCATCTGTCAGCATCCGGGTTCTCTCGGTGTGCCGTGGACAAGCCGTCAATGGTGTATGTTTCATACAAACTTTTGTTTTCATCAATCTGTCTGACATATCTTTGTATCTAAAATATACAAAAACAACTTTTGGCAACGGATCTCTTGGCTCCCGCAACGATGAAGAACG…	16_10_2021	14
GCAGTCGAACATGTAGCTGACTCAGGTCACCTTGGTCATTTAGAGGAAGTAAAAGTCGTAACAAGGTAACCGTAGGTGAACCTGCGGTTGGATCATTAAAAAGATCTAGCCCGAACTCGGATGGGATTTGTCTTCGGATGGTCTCATTCGATGCCGGGTTTCTCACCTAAAAAGTGAGTTCAACATTATGTGAACTGTTCTGTCTCTGGCGGTGGGGTGGCCTAAAACGTCATCTGTCAGCATCCGGGTTCTCTCGGTGTGCCGTGGACAAGCCGTCAATGGTGTATGTTTCATACAAACTTTTGTTTTCATCAATCTGTCTGACATATCTTTGTATCTAAAATATACAAAAACAACTTTTGGCAACGGATCTCTTGGCTCCCGCAACGATGAAGAACG…	1_11_2019	8
GCAGTCGAACATGTAGCTGACTCAGGTCACCTTGGTCATTTAGAGGAAGTAAAAGTCGTAACAAGGTAACCGTAGGTGAACCTGCGGTTGGATCATTAAAAAGATCTAGCCCGAACTCGGATGGGATTTGTCTTCGGATGGTCTCATTCGATGCCGGGTTTCTCACCTAAAAAGTGAGTTCAACATTATGTGAACTGTTCTGTCTCTGGCGGTGGGGTGGCCTAAAACGTCATCTGTCAGCATCCGGGTTCTCTCGGTGTGCCGTGGACAAGCCGTCAATGGTGTATGTTTCATACAAACTTTTGTTTTCATCAATCTGTCTGACATATCTTTGTATCTAAAATATACAAAAACAACTTTTGGCAACGGATCTCTTGGCTCCCGCAACGATGAAGAACG…	8_6_2021	188
GCAGTCGAACATGTAGCTGACTCAGGTCACCTTGGTCATTTAGAGGAAGTAAAAGTCGTAACAAGGTAACCGTAGGTGAACCTGCGGTTGGATCATTAAAAAGATCTAGCCCGAACTCGGATGGGATTTGTCTTCGGATGGTCTCATTCGATGCCGGGTTTCTCACCTAAAAAGTGAGTTCAACATTATGTGAACTGTTCTGTCTCTGGCGGTGGGGTGGCCTAAAACGTCATCTGTCAGCATCCGGGTTCTCTCGGTGTGCCGTGGACAAGCCGTCAATGGTGTATGTTTCATACAAACTTTTGTTTTCATCAATCTGTCTGACATATCTTTGTATCTAAAATATACAAAAACAACTTTTGGCAACGGATCTCTTGGCTCCCGCAACGATGAAGAACG…	9_11_2019	14
GCAGTCGAACATGTAGCTGACTCAGGTCACCTTGGTCATTTAGAGGAAGTAAAAGTCGTAACAAGGTAACCGTAGGTGAACCTGCGGTTGGATCATTAAAAAGATCTAGCCCGAACTCGGATGGGATTTGTCTTCGGATGGTCTCGTTCGATGCCGGGTTTCTCACCTAAAAAGTGAGTTCAACATTATGTGAACTGTTCTGTCTCTGGCGGTGGGGTGGCCTAAAACGTCATCTGTCAGCATCCGGGTTCTCTCGGTGTGCCGTGGACAAGCCGTCAATGGTGTATGTTTCATACAAACTTTTGTTTTCATTAATCTGTCTGACATATCTTTGTATCTAAAATATACAAAAACAACTTTTGGCAACGGATCTCTTGGCTCCCGCAACGATGAAGAACG…	10_9_2021	13
GCAGTCGAACATGTAGCTGACTCAGGTCACCTTGGTCATTTAGAGGAAGTAAAAGTCGTAACAAGGTAACCGTAGGTGAACCTGCGGTTGGATCATTAAAAAGATCTAGCCCGAACTCGGATGGGATTTGTCTTCGGATGGTCTCGTTCGATGCCGGGTTTCTCACCTAAAAAGTGAGTTCAACATTATGTGAACTGTTCTGTCTCTGGCGGTGGGGTGGCCTAAAACGTCATCTGTCAGCATCCGGGTTCTCTCGGTGTGCCGTGGACAAGCCGTCAATGGTGTATGTTTCATACAAACTTTTGTTTTCATTAATCTGTCTGACATATCTTTGTATCTAAAATATACAAAAACAACTTTTGGCAACGGATCTCTTGGCTCCCGCAACGATGAAGAACG…	17_12_2019	22
GCAGTCGAACATGTAGCTGACTCAGGTCACCTTGGTCATTTAGAGGAAGTAAAAGTCGTAACAAGGTAACCGTAGGTGAACCTGCGGTTGGATCATTAAAAAGATCTAGCCCGAACTCGGATGGGATTTGTCTTCGGATGGTCTCGTTCGATGCCGGGTTTCTCACCTAAAAAGTGAGTTCAACATTATGTGAACTGTTCTGTCTCTGGCGGTGGGGTGGCCTAAAACGTCATCTGTCAGCATCCGGGTTCTCTCGGTGTGCCGTGGACAAGCCGTCAATGGTGTATGTTTCATACAAACTTTTGTTTTCATTAATCTGTCTGACATATCTTTGTATCTAAAATATACAAAAACAACTTTTGGCAACGGATCTCTTGGCTCCCGCAACGATGAAGAACG…	18_15_2021	14
GCAGTCGAACATGTAGCTGACTCAGGTCACCTTGGTCATTTAGAGGAAGTAAAAGTCGTAACAAGGTAACCGTAGGTGAACCTGCGGTTGGATCATTAAAAAGATCTAGCCCGAACTCGGATGGGATTTGTCTTCGGATGGTCTCGTTCGATGCCGGGTTTCTCACCTAAAAAGTGAGTTCAACATTATGTGAACTGTTCTGTCTCTGGCGGTGGGGTGGCCTAAAACGTCATCTGTCAGCATCCGGGTTCTCTCGGTGTGCCGTGGACAAGCCGTCAATGGTGTATGTTTCATACAAACTTTTGTTTTCATTAATCTGTCTGACATATCTTTGTATCTAAAATATACAAAAACAACTTTTGGCAACGGATCTCTTGGCTCCCGCAACGATGAAGAACG…	20_13_2019	7
GCAGTCGAACATGTAGCTGACTCAGGTCACCTTGGTCATTTAGAGGAAGTAAAAGTCGTAACAAGGTAACCGTAGGTGAACCTGCGGTTGGATCATTAAAAAGATCTAGCCCGAACTCGGATGGGATTTGTCTTCGGATGGTCTCGTTCGATGCCGGGTTTCTCACCTAAAAAGTGAGTTCAACATTATGTGAACTGTTCTGTCTCTGGCGGTGGGGTGGCCTAAAACGTCATCTGTCAGCATCCGGGTTCTCTCGGTGTGCCGTGGACAAGCCGTCAATGGTGTATGTTTCATACAAACTTTTGTTTTCATTAATCTGTCTGACATATCTTTGTATCTAAAATATACAAAAACAACTTTTGGCAACGGATCTCTTGGCTCCCGCAACGATGAAGAACG…	20_8_2019	31
GCAGTCGAACATGTAGCTGACTCAGGTCACCTTGGTCATTTAGAGGAAGTAAAAGTCGTAACAAGGTAACCGTAGGTGAACCTGCGGTTGGATCATTAAAAAGATCTAGCCCGAACTCGGATGGGATTTGTCTTCGGATGGTCTCGTTCGATGCCGGGTTTCTCACCTAAAAAGTGAGTTCAACATTATGTGAACTGTTCTGTCTCTGGCGGTGGGGTGGCCTAAAACGTCATCTGTCAGCATCCGGGTTCTCTCGGTGTGCCGTGGACAAGCCGTCAATGGTGTATGTTTCATACAAACTTTTGTTTTCATTAATCTGTCTGACATATCTTTGTATCTAAAATATACAAAAACAACTTTTGGCAACGGATCTCTTGGCTCCCGCAACGATGAAGAACG…	2_7_2021	5
GCAGTCGAACATGTAGCTGACTCAGGTCACCTTGGTCATTTAGAGGAAGTAAAAGTCGTAACAAGGTAACCGTAGGTGAACCTGCGGTTGGATCATTAAAAAGATCTAGCCCGAACTCGGATGGGATTTGTCTTCGGATGGTCTCGTTCGATGCCGGGTTTCTCACCTAAAAAGTGAGTTCAACATTATGTGAACTGTTCTGTCTCTGGCGGTGGGGTGGCCTAAAACGTCATCTGTCAGCATCCGGGTTCTCTCGGTGTGCCGTGGACAAGCCGTCAATGGTGTATGTTTCATACAAACTTTTGTTTTCATTAATCTGTCTGACATATCTTTGTATCTAAAATATACAAAAACAACTTTTGGCAACGGATCTCTTGGCTCCCGCAACGATGAAGAACG…	4_15_2021	6
GCAGTCGAACATGTAGCTGACTCAGGTCACCTTGGTCATTTAGAGGAAGTAAAAGTCGTAACAAGGTAACCGTAGGTGAACCTGCGGTTGGATCATTAAAAAGATCTAGCCCGAACTCGGATGGGATTTGTCTTCGGATGGTCTCGTTCGATGCCGGGTTTCTCACCTAAAAAGTGAGTTCAACATTATGTGAACTGTTCTGTCTCTGGCGGTGGGGTGGCCTAAAACGTCATCTGTCAGCATCCGGGTTCTCTCGGTGTGCCGTGGACAAGCCGTCAATGGTGTATGTTTCATACAAACTTTTGTTTTCATTAATCTGTCTGACATATCTTTGTATCTAAAATATACAAAAACAACTTTTGGCAACGGATCTCTTGGCTCCCGCAACGATGAAGAACG…	6_11_2021	10
GCAGTCGAACATGTAGCTGACTCAGGTCACCTTGGTCATTTAGAGGAAGTAAAAGTCGTAACAAGGTAACCGTAGGTGAACCTGCGGTTGGATCATTAAAAAGATCTAGCCCGAACTCGGATGGGATTTGTCTTCGGATGGTCTCGTTCGATGCCGGGTTTCTCACCTAAAAAGTGAGTTCAACATTATGTGAACTGTTCTGTCTCTGGCGGTGGGGTGGCCTAAAACGTCATCTGTCAGCATCCGGGTTCTCTCGGTGTGCCGTGGACAAGCCGTCAATGGTGTATGTTTCATACAAACTTTTGTTTTCATTAATCTGTCTGACATATCTTTGTATCTAAAATATACAAAAACAACTTTTGGCAACGGATCTCTTGGCTCCCGCAACGATGAAGAACG…	6_8_2021	29
GCAGTCGAACATGTAGCTGACTCAGGTCACCTTGGTCATTTAGAGGAAGTAAAAGTCGTAACAAGGTAACCGTAGGTGAACCTGCGGTTGGATCATTAAAAAGATCTAGCCCGAACTCGGATGGGATTTGTCTTCGGATGGTCTCGTTCGATGCCGGGTTTCTCACCTAAAAAGTGAGTTCAACATTATGTGAACTGTTCTGTCTCTGGCGGTGGGGTGGCCTAAAACGTCATCTGTCAGCATCCGGGTTCTCTCGGTGTGCCGTGGACAAGCCGTCAATGGTGTATGTTTCATACAAACTTTTGTTTTCATTAATCTGTCTGACATATCTTTGTATCTAAAATATACAAAAACAACTTTTGGCAACGGATCTCTTGGCTCCCGCAACGATGAAGAACG…	9_6_2021	22
GCAGTCGAACATGTAGCTGACTCAGGTCACCTTGGTCATTTAGAGGAAGTAAAAGTCGTAACAAGGTAACCGTAGGTGAACCTGCGGTTGGATCATTAAAAAGATCTAGCCCGAACTCGGATGGGATTTGTCTTCGGATGGTCTCGTTCGATGCCGGGTTTCTCACCTAAAAAGTGAGTTCAACATTATGTGAACTGTTCTGTCTCTGGCGGTGGGGTGGCCTAAAACGTCATCTGTCAGCATCCGGGTTCTCTCGGTGTGCCGTGGACAAGCCGTCAATGGTGTATGTTTCATACAAACTTTTGTTTTCATTAATCTGTCTGACATATCTTTGTATCTAAAATATACAAAAACAACTTTTGGCAACGGATCTCTTGGCTCCCGCAACGATGAAGAACG…	9_8_2021	23
GCAGTCGAACATGTAGCTGACTCAGGTCACCTTGGTCATTTAGAGGAAGTAAAAGTCGTAACAAGGTAACCGTAGGTGAACCTGCGGTTGGATCATTAAAAAGATCTAGCCCGAACTCGGATGGGATTTGTCTTCGGATGGTCTCGTTCGATGCCGGGTTTCTCACCTAAAAAGTGAGTTCAACATTATGTGAACTGTTCTGTCTCTGGCGGTGGGGTGGCCTAAAACGTCATCTGTCAGCATCCGGGTTCTCTCGGTGTGCCGTGGACAAGCCGTCAATGGTGTATGTTTCATACAAACTTTTGTTTTCATTAATCTGTCTGACATATCTTTGTATCTAAAATATACAAAAACAACTTTTGGCAACGGATCTCTTGGCTCCCGCAACGATGAAGAACG…	1_7_2021	7
GCAGTCGAACATGTAGCTGACTCAGGTCACCTTGGTCATTTAGAGGAAGTAAAAGTCGTAACAAGGTAACCGTAGGTGAACCTGCGGTTGGATCATTAAAAAGATCTAGCCCGAACTTGGACGAGATCATTCGATCGCGTTCGACGCCGGGTTTTCTCACCTAAAAAGTGAGTCAACATTATGTGAACTGTTCTGTCTCTGGCGGTGGGGTGGTGTCAAAACCATCTGTCAGCATCCGAGTTCTCTCGGTGTGCCGTGGACAAGCCGTCAATGGTGTATGTTTCATACAAACTTTTGTTTCATCAATCTGTCTGACATACCCTTTGTATCTAAAATATACAAAAACAACTTTTGGCAACGGATCTCTTGGCTCCCGCAACGATGAAGAACGCAGCGAAA…	20_13_2019	6
GCAGTCGAACATGTAGCTGACTCAGGTCACCTTGGTCATTTAGAGGAAGTAAAAGTCGTAACAAGGTAACCGTAGGTGAACCTGCGGTTGGATCATTAAAAAGATCTAGCCCGAACTTGGATGGAAGGGGCGCCGTCTTCGGACAATGTGCCTCTCTCCATCCGATGCCGGGCTTCTCACCTAAAAAGTGAGTTCAACATTATGTGAACTGTTCTGTCTCTGGCGGTGGGGTGGCCTAAAACGTCATCTGTCAGCATCCGAGTTCTCTCGGTGTGCCGTGGACAAGCCGTCAATGGTGTATGTTTCATACAAACTTTTGTTTTCATTAATCTGTCTGACATATTTGTATCTAAAATAATACAAAAACAACTTTTGGCAACGGATCTCTTGGCTCCCGCA…	10_2_2021	24
GCAGTCGAACATGTAGCTGACTCAGGTCACCTTGGTCATTTAGAGGAAGTAAAAGTCGTAACAAGGTAACCGTAGGTGAACCTGCGGTTGGATCATTAAAAAGATCTAGCCCGAAGTGGGACTGAGAGATCGGATCGAGGTATCCGCGACACTGTCGTGGGTGTTTCGCCGATCACTCTAACCCATGCCGGGTTTTCTCACCTCAAAAGTGAGTCAACATTATGTGAACTGTTCTGTCTCTGGCGGTGGGGTGGTGTCAAAACTACCTGTCAGCATCCGGGTTCTCTCGGTGTGCCGTGGACAAGCCGTCAATGGTGTATGTTTCATACAAACTTTTGTTTCATCAATCTGTCTGACATACCTTTGTATCTAAAATATACAAAAACAACTTTTGGCAAC…	9_9_2021	237
GCAGTCGAACATGTAGCTGACTCAGGTCACCTTGGTCATTTAGAGGAAGTAAAAGTCGTAACAAGGTAACCGTAGGTGAACCTGCGGTTGGATCATTAAAAAGATCTAGCCCGAGGCCGGATAGGATGCTTGCGTCTTTCCGAGTAGTAGGGCTTCCTCGCTGAACAAGTGAGTCAACATTATGTGAACTGTTTTGTCTCTGGCGGTGGGGTGGTGTCAAAACCACCTGTCAGCTCCCGAGTTATACTCGGTGTGCCGTGGACAAGCCGTCAATGGTGTATGTTTCATACAAACTTTTGTTTCATCAATCTGTCTGACATACCTTTGTATCTAAAATATACAAAAACAACTTTTGGCAACGGATCTCTTGGCTCCCGCAACGATGAAGAACGCAGCGAA…	9_6_2021	16
GCAGTCGAACATGTAGCTGACTCAGGTCACCTTGGTCATTTAGAGGAAGTAAAAGTCGTAACAAGGTAACCGTAGGTGAACCTGCGGTTGGATCATTAAAAAGATCTAGCCCGATTTTGCACCTGGCCTTGAGCTGGTGGAATGACAGGCTTTTCTCACGTACGTGAGTCAACATCATGTGAACTGTTTTGTCTCTGGCGGTGGGATGGCTCAAAACCGTCTGTCAGCATCCGAGGTAATCTCGGTGTGCCGTGGACAAGCCGCCAACGGTGTATGCTTCATACAAACTTTTTGTTTCATTAAAACTGTCTGACCTACTTTTGTATCTAAATAATACAAAAACAACTTTTGGCAACGGATCTCTTGGCTCCCGCAACGATGAAGAACGCAGCGAAATGC…	15_11_2021	51
GCAGTCGAACATGTAGCTGACTCAGGTCACCTTGGTCATTTAGAGGAAGTAAAAGTCGTAACAAGGTAACCGTAGGTGAACCTGCGGTTGGATCATTAAAAAGATCTAGCCCGATTTTGCACCTGGCCTTGAGCTGGTGGAATGACAGGCTTTTCTCACGTACGTGAGTCAACATCATGTGAACTGTTTTGTCTCTGGCGGTGGGATGGCTCAAAACCGTCTGTCAGCATCCGAGGTAATCTCGGTGTGCCGTGGACAAGCCGCCAACGGTGTATGCTTCATACAAACTTTTTGTTTCATTAAAACTGTCTGACCTACTTTTGTATCTAAATAATACAAAAACAACTTTTGGCAACGGATCTCTTGGCTCCCGCAACGATGAAGAACGCAGCGAAATGC…	15_12_2021	39
GCAGTCGAACATGTAGCTGACTCAGGTCACCTTGGTCATTTAGAGGAAGTAAAAGTCGTAACAAGGTAACCGTAGGTGAACCTGCGGTTGGATCATTAAAAAGATCTAGCCCGATTTTGCACCTGGCCTTGAGCTGGTGGAATGACAGGCTTTTCTCACGTACGTGAGTCAACATCATGTGAACTGTTTTGTCTCTGGCGGTGGGATGGCTCAAAACCGTCTGTCAGCATCCGAGGTAATCTCGGTGTGCCGTGGACAAGCCGCCAACGGTGTATGCTTCATACAAACTTTTTGTTTCATTAAAACTGTCTGACCTACTTTTGTATCTAAATAATACAAAAACAACTTTTGGCAACGGATCTCTTGGCTCCCGCAACGATGAAGAACGCAGCGAAATGC…	15_13_2021	118
GCAGTCGAACATGTAGCTGACTCAGGTCACCTTGGTCATTTAGAGGAAGTAAAAGTCGTAACAAGGTAACCGTAGGTGAACCTGCGGTTGGATCATTAAAAAGATCTAGCCCGATTTTGCACCTGGCCTTGAGCTGGTGGAATGACAGGCTTTTCTCACGTACGTGAGTCAACATCATGTGAACTGTTTTGTCTCTGGCGGTGGGATGGCTCAAAACCGTCTGTCAGCATCCGAGGTAATCTCGGTGTGCCGTGGACAAGCCGCCAACGGTGTATGCTTCATACAAACTTTTTGTTTCATTAAAACTGTCTGACCTACTTTTGTATCTAAATAATACAAAAACAACTTTTGGCAACGGATCTCTTGGCTCCCGCAACGATGAAGAACGCAGCGAAATGC…	15_14_2021	11243
GCAGTCGAACATGTAGCTGACTCAGGTCACCTTGGTCATTTAGAGGAAGTAAAAGTCGTAACAAGGTAACCGTAGGTGAACCTGCGGTTGGATCATTAAAAAGATCTAGCCCGATTTTGCACCTGGCCTTGAGCTGGTGGAATGACAGGCTTTTCTCACGTACGTGAGTCAACATCATGTGAACTGTTTTGTCTCTGGCGGTGGGATGGCTCAAAACCGTCTGTCAGCATCCGAGGTAATCTCGGTGTGCCGTGGACAAGCCGCCAACGGTGTATGCTTCATACAAACTTTTTGTTTCATTAAAACTGTCTGACCTACTTTTGTATCTAAATAATACAAAAACAACTTTTGGCAACGGATCTCTTGGCTCCCGCAACGATGAAGAACGCAGCGAAATGC…	1_7_2021	5
GCAGTCGAACATGTAGCTGACTCAGGTCACCTTGGTCATTTAGAGGAAGTAAAAGTCGTAACAAGGTAACCGTAGGTGAACCTGCGGTTGGATCATTAAAAAGATCTAGCCCGATTTTGCACCTGGCCTTGAGCTGGTGGAATGACAGGCTTTTCTCACGTACGTGAGTCAACATCATGTGAACTGTTTTGTCTCTGGCGGTGGGATGGCTCAAAACCGTCTGTCAGCATCCGAGGTAATCTCGGTGTGCCGTGGACAAGCCGCCAACGGTGTATGCTTCATACAAACTTTTTGTTTCATTAAAACTGTCTGACCTACTTTTGTATCTAAATAATACAAAAACAACTTTTGGCAACGGATCTCTTGGCTCCCGCAACGATGAAGAACGCAGCGAAATGC…	2_10_2021	15
GCAGTCGAACATGTAGCTGACTCAGGTCACCTTGGTCATTTAGAGGAAGTAAAAGTCGTAACAAGGTAACCGTAGGTGAACCTGCGGTTGGATCATTAAAAAGATCTAGCCCGATTTTGCACCTGGCCTTGAGCTGGTGGAATGACAGGCTTTTCTCACGTACGTGAGTCAACATCATGTGAACTGTTTTGTCTCTGGCGGTGGGATGGCTCAAAACCGTCTGTCAGCATCCGAGGTAATCTCGGTGTGCCGTGGACAAGCCGCCAACGGTGTATGCTTCATACAAACTTTTTGTTTCATTAAAACTGTCTGACCTACTTTTGTATCTAAATAATACAAAAACAACTTTTGGCAACGGATCTCTTGGCTCCCGCAACGATGAAGAACGCAGCGAAATGC…	2_1_2021	9
GCAGTCGAACATGTAGCTGACTCAGGTCACCTTGGTCATTTAGAGGAAGTAAAAGTCGTAACAAGGTAACCGTAGGTGAACCTGCGGTTGGATCATTAAAAAGATCTAGCCCGATTTTGCACCTGGCCTTGAGCTGGTGGAATGACAGGCTTTTCTCACGTACGTGAGTCAACATCATGTGAACTGTTTTGTCTCTGGCGGTGGGATGGCTCAAAACCGTCTGTCAGCATCCGAGGTAATCTCGGTGTGCCGTGGACAAGCCGCCAACGGTGTATGCTTCATACAAACTTTTTGTTTCATTAAAACTGTCTGACCTACTTTTGTATCTAAATAATACAAAAACAACTTTTGGCAACGGATCTCTTGGCTCCCGCAACGATGAAGAACGCAGCGAAATGC…	2_4_2021	10
GCAGTCGAACATGTAGCTGACTCAGGTCACCTTGGTCATTTAGAGGAAGTAAAAGTCGTAACAAGGTAACCGTAGGTGAACCTGCGGTTGGATCATTAAAAAGATCTAGCCCGATTTTGCACCTGGCCTTGAGCTGGTGGAATGACAGGCTTTTCTCACGTACGTGAGTCAACATCATGTGAACTGTTTTGTCTCTGGCGGTGGGATGGCTCAAAACCGTCTGTCAGCATCCGAGGTAATCTCGGTGTGCCGTGGACAAGCCGCCAACGGTGTATGCTTCATACAAACTTTTTGTTTCATTAAAACTGTCTGACCTACTTTTGTATCTAAATAATACAAAAACAACTTTTGGCAACGGATCTCTTGGCTCCCGCAACGATGAAGAACGCAGCGAAATGC…	2_7_2021	3
GCAGTCGAACATGTAGCTGACTCAGGTCACCTTGGTCATTTAGAGGAAGTAAAAGTCGTAACAAGGTAACCGTAGGTGAACCTGCGGTTGGATCATTAAAAAGATCTAGCCCGATTTTGCACCTGGCCTTGAGCTGGTGGAATGACAGGCTTTTCTCACGTACGTGAGTCAACATCATGTGAACTGTTTTGTCTCTGGCGGTGGGATGGCTCAAAACCGTCTGTCAGCATCCGAGGTAATCTCGGTGTGCCGTGGACAAGCCGCCAACGGTGTATGCTTCATACAAACTTTTTGTTTCATTAAAACTGTCTGACCTACTTTTGTATCTAAATAATACAAAAACAACTTTTGGCAACGGATCTCTTGGCTCCCGCAACGATGAAGAACGCAGCGAAATGC…	6_13_2021	13
GCAGTCGAACATGTAGCTGACTCAGGTCACCTTGGTCATTTAGAGGAAGTAAAAGTCGTAACAAGGTAACCGTAGGTGAACCTGCGGTTGGATCATTAAAAAGATCTTAGCCTGCACCCTTCTTGTGGACTGCTTGCGGGCCACAACCAGGGACAAGGCTGAATTCCCCGAAATGGGAATAACATCATGTGAACTGTTCTGTCTCTGGCGGTGGGATGGCTAAAAACCATCTGTCAGCATCCGAGATTTCTCTCGGTGTGCCGTGGACAAGCCGCCAACGGTGTATGTTTCATACAAACTTTTTGTTTCATTAAAATTGTCTGACCTACCTTTGTATCTAAAATATACAAAAACAACTTTTGGCAACGGATCTCTTGGCTCCCGCAACGATGAAGAACG…	10_14_2019	3
GCAGTCGAACATGTAGCTGACTCAGGTCACCTTGGTCATTTAGAGGAAGTAAAAGTCGTAACAAGGTAACCGTAGGTGAACCTGCGGTTGGATCATTAAAAAGATCTTAGCCTGCACCCTTCTTGTGGACTGCTTGCGGGCCGCAACCAGGGACGAGGCTGAATTCCCCGAAATGGGAATAACATCATGTGAACTGTTCTGTCTCTGGCGGTGGGATGGCTAAAAACCATCTGTCAGCATCCGAGATTTCTCTCGGTGTGCCGTGGACAAGCCGCCAACGGTGTATGTTTCATACAAACTTTTTGTTTCATTAAAATTGTCTGACCTACCTTTGTATCTAAAATATACAAAAACAACTTTTGGCAACGGATCTCTTGGCTCCCGCAACGATGAAGAACG…	15_13_2021	244
GCAGTCGAACATGTAGCTGACTCAGGTCACCTTGGTCATTTAGAGGAAGTAAAAGTCGTAACAAGGTAACCGTAGGTGAACCTGCGGTTGGATCATTAAAAAGATCTTAGCCTGCACCCTTCTTGTGGACTGCTTGCGGGCCGCAACCAGGGACGAGGCTGAATTCCCCGAAATGGGAATAACATCATGTGAACTGTTCTGTCTCTGGCGGTGGGATGGCTAAAAACCATCTGTCAGCATCCGAGATTTCTCTCGGTGTGCCGTGGACAAGCCGCCAACGGTGTATGTTTCATACAAACTTTTTGTTTCATTAAAATTGTCTGACCTACCTTTGTATCTAAAATATACAAAAACAACTTTTGGCAACGGATCTCTTGGCTCCCGCAACGATGAAGAACG…	15_14_2021	4
GCAGTCGAACATGTAGCTGACTCAGGTCACCTTGGTCATTTAGAGGAAGTAAAAGTCGTAACAAGGTAACCGTAGGTGAACCTGCGGTTGGATCATTAAAAATATGATGGCTTCATTGCCGGACCGAAATGCATTACAACTCCCCGTCATTCCAATGGACGTGCGTATAGGCGGATTATGCCTATAGACTTTCGAGATTGTTCCCTCTACAGAAATGTAGCAGGGGACCAGGGAGTTGTAGCTTGTTCTTCGTGTCCAAAAGCAAAGGAAGACAACAAACTGTGAACTGTAACGTCTCTGGCGAGAGGGTAGTGAAAAACTACTTGTCAGCAATGCATTTTATGTGCTGCCGTGGACATCTCGCCAACCCCTTCTCCAACTTTTAATAGCTTTACTTTG…	1_7_2021	25
GCAGTCGAACATGTAGCTGACTCAGGTCACCTTGGTCATTTAGAGGAAGTAAAAGTCGTAACAAGGTAACCGTAGGTGAACCTGCGGTTGGATCATTAAAAATGATCTGTGCGGAAGCGTTCATTACCTTGGTAATGAAGCAGCCGCGCAGGCTTCATCCTTCATTTATGGAGGATGGCTTAAACATTATGTGAACCGTACTTGTCTCTGGCGGGGGGGTAGGCCTTCAAAGCCTGCCTGTCAACCCCGTCAGCCACTTGTCATACACTTTTCAATTGTCTGAACATACTGTATTTTATAATACTATAAAACAACTTTTGGCAACGGATCTCTTGGCTCTCGCAACGATGAAGAACGCAGCGAAATGCGATATGTAGTGTGAATTGCAGAATTCAGTGA…	1_10_2021	5
GCAGTCGAACATGTAGCTGACTCAGGTCACCTTGGTCATTTAGAGGAAGTAAAAGTCGTAACAAGGTAACCGTAGGTGAACCTGCGGTTGGATCATTAACAAATAAATTTAGGCCCCCGGCTGCCCTTCAAAGGCGATGGGGAAAACCTAAAACATTTGTGTGCACCATATCTGTTTTTGGCAGTTCGAGTGTCCTGAGTTTAAACAACAGACTCAGGTACCTACCTACGCAAACCCTTCGGGTGCTAAGGTTGGGCTGCCGCCCACTTTGAACTAACTTTTGTTTCATATTAATGCCTGAAATTGTTTGATCTTCACAGATTGAATTTTAAATACAACTTTTGACAACGGATCTCTTGGCTCTCGCAACGATGAAGAACGCAGCGAAATGCGATAAGT…	6_4_2019	11
GCAGTCGAACATGTAGCTGACTCAGGTCACCTTGGTCATTTAGAGGAAGTAAAAGTCGTAACAAGGTAACCGTAGGTGAACCTGCGGTTGGATCATTAACAAATAATTTTAGGCCCCCTGCTGCCCCACAAAGGCGAAGGGGAACACCTAAACATTTGTGTGCACCATATCTGTTTTTGGCAGCTCGAGCGTCCTGAGTTTGCGTAACTGCCTCAGGTACCTACCCAGGCTTACCTCCGGGTTTGCCGCGGTTGGGCTGCCGCCATTTTGAAATAACTCATGTTTTTTTTATTGACTGAAATTGTTTGATCTTCACAGATTGAATTTAAATACAACTTTTGACAACGGATCTCTTGGCTCTCGCAACGATGAAGAACGCAGCGAAATGCGATAAGTAAT…	18_4_2019	5
GCAGTCGAACATGTAGCTGACTCAGGTCACCTTGGTCATTTAGAGGAAGTAAAAGTCGTAACAAGGTAACCGTAGGTGAACCTGCGGTTGGATCATTAACAAATAATTTTAGGCCCCCTGCTGCCCCACAAAGGCGAAGGGGAACACCTAAACATTTGTGTGCACCATATCTGTTTTTGGCAGCTCGAGCGTCCTGAGTTTGCGTAACTGCCTCAGGTACCTACCCAGGCTTACCTCCGGGTTTGCCGCGGTTGGGCTGCCGCCATTTTGAAATAACTCATGTTTTTTTTATTGACTGAAATTGTTTGATCTTCACAGATTGAATTTAAATACAACTTTTGACAACGGATCTCTTGGCTCTCGCAACGATGAAGAACGCAGCGAAATGCGATAAGTAAT…	18_8_2019	9
GCAGTCGAACATGTAGCTGACTCAGGTCACCTTGGTCATTTAGAGGAAGTAAAAGTCGTAACAAGGTAACCGTAGGTGAACCTGCGGTTGGATCATTAACAAATAATTTTAGGCCCCCTGCTGCCCCACAAAGGCGAAGGGGAACACCTAAACATTTGTGTGCACCATATCTGTTTTTGGCAGCTCGAGCGTCCTGAGTTTGCGTAACTGCCTCAGGTACCTACCCAGGCTTACCTCCGGGTTTGCCGCGGTTGGGCTGCCGCCATTTTGAAATAACTCATGTTTTTTTTATTGACTGAAATTGTTTGATCTTCACAGATTGAATTTAAATACAACTTTTGACAACGGATCTCTTGGCTCTCGCAACGATGAAGAACGCAGCGAAATGCGATAAGTAAT…	6_4_2019	15
GCAGTCGAACATGTAGCTGACTCAGGTCACCTTGGTCATTTAGAGGAAGTAAAAGTCGTAACAAGGTAACCGTAGGTGAACCTGCGGTTGGATCATTAACAAATGATTTGGTTTCGAACCAAAACACTGTGTGCAATTATATCTGTCTCTGGTGGGAAGCAACGCCGCATCAAGAAGTTCTGGAAGGTTGGCTTCAGATCCCTTCAATTAACGTTGAAGGGGCCGAGGAAAGTATGTTCTCGGACATGCTTTTCTCCAAGCCAACTTTAGAAGGTTCCTCATTCGTCAGGTGGTTTCATACCATATGGTCCTTATGTTCCCCCGATAACGTGTAGTCCTTGATTCACGCTCGCGGGTTGTAGAATGCAATTTTTTGTGCATTCTTGTTGATTCTGGTTC…	15_11_2021	43
GCAGTCGAACATGTAGCTGACTCAGGTCACCTTGGTCATTTAGAGGAAGTAAAAGTCGTAACAAGGTAACCGTAGGTGAACCTGCGGTTGGATCATTAACAAATGATTTGGTTTCGAACCAAAACACTGTGTGCAATTATATCTGTCTCTGGTGGGAAGCAACGCCGCATCAAGAAGTTCTGGAAGGTTGGCTTCAGATCCCTTCAATTAACGTTGAAGGGGCCGAGGAAAGTATGTTCTCGGACATGCTTTTCTCCAAGCCAACTTTAGAAGGTTCCTCATTCGTCAGGTGGTTTCATACCATATGGTCCTTATGTTCCCCCGATAACGTGTAGTCCTTGATTCACGCTCGCGGGTTGTAGAATGCAATTTTTTGTGCATTCTTGTTGATTCTGGTTC…	15_11_2021	1022
GCAGTCGAACATGTAGCTGACTCAGGTCACCTTGGTCATTTAGAGGAAGTAAAAGTCGTAACAAGGTAACCGTAGGTGAACCTGCGGTTGGATCATTAACAAATTATTTAGGCCCCTGGCTGCCCCAAAAGGGCGAAGGGGGGAAACCTAAACATTTGTGTGCACTATATCTGTCCTTGGCAGTTCGAGTGTCCTGGGTTTGCGTAACTGCCCCAGGTACCTACCGATGCTTTCCCTTAGGGGTTTGCAGACGTTGGGCTGCCGCTTTTTGAACAAACCTCTTTCTTGTTTTTTTGCCTGAATTTTTTTTGATCTTTATTGATTAAATTTAAATACAACTTTTGACAACGGATCTCTTGGCTCTCGCAACGATGAAGAACGCAGCGAAATGCGATAAGT…	2_1_2021	4
GCAGTCGAACATGTAGCTGACTCAGGTCACCTTGGTCATTTAGAGGAAGTAAAAGTCGTAACAAGGTAACCGTAGGTGAACCTGCGGTTGGATCATTAACAAATTATTTAGGCCCCTGGCTGTCCCAAAAGGGCGAAGGGGGGACAACCTAAACATTTGTGTGCACCATATCTGTCCTTGGTAGTTCGAGTGTCCTGGGTTGCGTAACTGCTCCAGGTACCTACTGAAGCGAGCCTTCGGGATTGCTGATGTTGGGCTGCCGCCTTTTGAACAAACCTATTGTATATTTGTTTTGTCTGAAATTGTTTGATCTTATGATTGAATTTAAATACAACTTTTGACAACGGATCTCTTGGCTCTCGCAACGATGAAGAACGCAGCGAAATGCGATAAGTAATG…	16_11_2019	83
GCAGTCGAACATGTAGCTGACTCAGGTCACCTTGGTCATTTAGAGGAAGTAAAAGTCGTAACAAGGTAACCGTAGGTGAACCTGCGGTTGGATCATTAACAAATTATTTAGGCCCCTGGCTGTCCCAAAAGGGCGAAGGGGGGACAACCTAAACATTTGTGTGCACCATATCTGTCCTTGGTAGTTCGAGTGTCCTGGGTTGCGTAACTGCTCCAGGTACCTACTGAAGCGAGCCTTCGGGATTGCTGATGTTGGGCTGCCGCCTTTTGAACAAACCTATTGTATATTTGTTTTGTCTGAAATTGTTTGATCTTATGATTGAATTTAAATACAACTTTTGACAACGGATCTCTTGGCTCTCGCAACGATGAAGAACGCAGCGAAATGCGATAAGTAATG…	16_3_2021	6
GCAGTCGAACATGTAGCTGACTCAGGTCACCTTGGTCATTTAGAGGAAGTAAAAGTCGTAACAAGGTAACCGTAGGTGAACCTGCGGTTGGATCATTAACAAATTATTTAGGCCCCTGGCTGTCCCAAAAGGGCGAAGGGGGGACAACCTAAACATTTGTGTGCACCATATCTGTCCTTGGTAGTTCGAGTGTCCTGGGTTGCGTAACTGCTCCAGGTACCTACTGAAGCGAGCCTTCGGGATTGCTGATGTTGGGCTGCCGCCTTTTGAACAAACCTATTGTATATTTGTTTTGTCTGAAATTGTTTGATCTTATGATTGAATTTAAATACAACTTTTGACAACGGATCTCTTGGCTCTCGCAACGATGAAGAACGCAGCGAAATGCGATAAGTAATG…	16_5_2019	12
GCAGTCGAACATGTAGCTGACTCAGGTCACCTTGGTCATTTAGAGGAAGTAAAAGTCGTAACAAGGTAACCGTAGGTGAACCTGCGGTTGGATCATTAACAAATTATTTAGGCCCCTGGCTGTCCCAAAAGGGCGAAGGGGGGACAACCTAAACATTTGTGTGCACCATATCTGTCCTTGGTAGTTCGAGTGTCCTGGGTTGCGTAACTGCTCCAGGTACCTACTGAAGCGAGCCTTCGGGATTGCTGATGTTGGGCTGCCGCCTTTTGAACAAACCTATTGTATATTTGTTTTGTCTGAAATTGTTTGATCTTATGATTGAATTTAAATACAACTTTTGACAACGGATCTCTTGGCTCTCGCAACGATGAAGAACGCAGCGAAATGCGATAAGTAATG…	12_10_2019	10
GCAGTCGAACATGTAGCTGACTCAGGTCACCTTGGTCATTTAGAGGAAGTAAAAGTCGTAACAAGGTAACCGTAGGTGAACCTGCGGTTGGATCATTAACAAATTATTTAGGCCCCTGGCTGTCCCAAAAGGGCGAAGGGGGGACAACCTAAACATTTGTGTGCACCATATCTGTCCTTGGTAGTTCGAGTGTCCTGGGTTGCGTAACTGCTCCAGGTACCTACTGAAGCGAGCCTTCGGGATTGCTGATGTTGGGCTGCCGCCTTTTGAACAAACCTATTGTATATTTGTTTTGTCTGAAATTGTTTGATCTTATGATTGAATTTAAATACAACTTTTGACAACGGATCTCTTGGCTCTCGCAACGATGAAGAACGCAGCGAAATGCGATAAGTAATG…	12_1_2019	6
GCAGTCGAACATGTAGCTGACTCAGGTCACCTTGGTCATTTAGAGGAAGTAAAAGTCGTAACAAGGTAACCGTAGGTGAACCTGCGGTTGGATCATTAACAAATTATTTAGGCCCCTGGCTGTCCCAAAAGGGCGAAGGGGGGACAACCTAAACATTTGTGTGCACCATATCTGTCCTTGGTAGTTCGAGTGTCCTGGGTTGCGTAACTGCTCCAGGTACCTACTGAAGCGAGCCTTCGGGATTGCTGATGTTGGGCTGCCGCCTTTTGAACAAACCTATTGTATATTTGTTTTGTCTGAAATTGTTTGATCTTATGATTGAATTTAAATACAACTTTTGACAACGGATCTCTTGGCTCTCGCAACGATGAAGAACGCAGCGAAATGCGATAAGTAATG…	12_4_2019	4
GCAGTCGAACATGTAGCTGACTCAGGTCACCTTGGTCATTTAGAGGAAGTAAAAGTCGTAACAAGGTAACCGTAGGTGAACCTGCGGTTGGATCATTAACAAATTATTTAGGCCCCTGGCTGTCCCAAAAGGGCGAAGGGGGGACAACCTAAACATTTGTGTGCACCATATCTGTCCTTGGTAGTTCGAGTGTCCTGGGTTGCGTAACTGCTCCAGGTACCTACTGAAGCGAGCCTTCGGGATTGCTGATGTTGGGCTGCCGCCTTTTGAACAAACCTATTGTATATTTGTTTTGTCTGAAATTGTTTGATCTTATGATTGAATTTAAATACAACTTTTGACAACGGATCTCTTGGCTCTCGCAACGATGAAGAACGCAGCGAAATGCGATAAGTAATG…	12_4_2021	6
GCAGTCGAACATGTAGCTGACTCAGGTCACCTTGGTCATTTAGAGGAAGTAAAAGTCGTAACAAGGTAACCGTAGGTGAACCTGCGGTTGGATCATTAACAAATTATTTAGGCCCCTGGCTGTCCCAAAAGGGCGAAGGGGGGACAACCTAAACATTTGTGTGCACCATATCTGTCCTTGGTAGTTCGAGTGTCCTGGGTTGCGTAACTGCTCCAGGTACCTACTGAAGCGAGCCTTCGGGATTGCTGATGTTGGGCTGCCGCCTTTTGAACAAACCTATTGTATATTTGTTTTGTCTGAAATTGTTTGATCTTATGATTGAATTTAAATACAACTTTTGACAACGGATCTCTTGGCTCTCGCAACGATGAAGAACGCAGCGAAATGCGATAAGTAATG…	12_5_2019	5
GCAGTCGAACATGTAGCTGACTCAGGTCACCTTGGTCATTTAGAGGAAGTAAAAGTCGTAACAAGGTAACCGTAGGTGAACCTGCGGTTGGATCATTAACAAATTATTTAGGCCCCTGGCTGTCCCAAAAGGGCGAAGGGGGGACAACCTAAACATTTGTGTGCACCATATCTGTCCTTGGTAGTTCGAGTGTCCTGGGTTGCGTAACTGCTCCAGGTACCTACTGAAGCGAGCCTTCGGGATTGCTGATGTTGGGCTGCCGCCTTTTGAACAAACCTATTGTATATTTGTTTTGTCTGAAATTGTTTGATCTTATGATTGAATTTAAATACAACTTTTGACAACGGATCTCTTGGCTCTCGCAACGATGAAGAACGCAGCGAAATGCGATAAGTAATG…	12_5_2021	8
GCAGTCGAACATGTAGCTGACTCAGGTCACCTTGGTCATTTAGAGGAAGTAAAAGTCGTAACAAGGTAACCGTAGGTGAACCTGCGGTTGGATCATTAACAAATTATTTAGGCCCCTGGCTGTCCCAAAAGGGCGAAGGGGGGACAACCTAAACATTTGTGTGCACCATATCTGTCCTTGGTAGTTCGAGTGTCCTGGGTTGCGTAACTGCTCCAGGTACCTACTGAAGCGAGCCTTCGGGATTGCTGATGTTGGGCTGCCGCCTTTTGAACAAACCTATTGTATATTTGTTTTGTCTGAAATTGTTTGATCTTATGATTGAATTTAAATACAACTTTTGACAACGGATCTCTTGGCTCTCGCAACGATGAAGAACGCAGCGAAATGCGATAAGTAATG…	12_6_2019	11
GCAGTCGAACATGTAGCTGACTCAGGTCACCTTGGTCATTTAGAGGAAGTAAAAGTCGTAACAAGGTAACCGTAGGTGAACCTGCGGTTGGATCATTAACAAATTATTTAGGCCCCTGGCTGTCCCAAAAGGGCGAAGGGGGGACAACCTAAACATTTGTGTGCACCATATCTGTCCTTGGTAGTTCGAGTGTCCTGGGTTGCGTAACTGCTCCAGGTACCTACTGAAGCGAGCCTTCGGGATTGCTGATGTTGGGCTGCCGCCTTTTGAACAAACCTATTGTATATTTGTTTTGTCTGAAATTGTTTGATCTTATGATTGAATTTAAATACAACTTTTGACAACGGATCTCTTGGCTCTCGCAACGATGAAGAACGCAGCGAAATGCGATAAGTAATG…	12_7_2019	35
GCAGTCGAACATGTAGCTGACTCAGGTCACCTTGGTCATTTAGAGGAAGTAAAAGTCGTAACAAGGTAACCGTAGGTGAACCTGCGGTTGGATCATTAACAAATTATTTAGGCCCCTGGCTGTCCCAAAAGGGCGAAGGGGGGACAACCTAAACATTTGTGTGCACCATATCTGTCCTTGGTAGTTCGAGTGTCCTGGGTTGCGTAACTGCTCCAGGTACCTACTGAAGCGAGCCTTCGGGATTGCTGATGTTGGGCTGCCGCCTTTTGAACAAACCTATTGTATATTTGTTTTGTCTGAAATTGTTTGATCTTATGATTGAATTTAAATACAACTTTTGACAACGGATCTCTTGGCTCTCGCAACGATGAAGAACGCAGCGAAATGCGATAAGTAATG…	12_8_2019	19
GCAGTCGAACATGTAGCTGACTCAGGTCACCTTGGTCATTTAGAGGAAGTAAAAGTCGTAACAAGGTAACCGTAGGTGAACCTGCGGTTGGATCATTAACAAATTATTTAGGCCCCTGGCTGTCCCAAAAGGGCGAAGGGGGGACAACCTAAACATTTGTGTGCACCATATCTGTCCTTGGTAGTTCGAGTGTCCTGGGTTGCGTAACTGCTCCAGGTACCTACTGAAGCGAGCCTTCGGGATTGCTGATGTTGGGCTGCCGCCTTTTGAACAAACCTATTGTATATTTGTTTTGTCTGAAATTGTTTGATCTTATGATTGAATTTAAATACAACTTTTGACAACGGATCTCTTGGCTCTCGCAACGATGAAGAACGCAGCGAAATGCGATAAGTAATG…	4_13_2019	45
GCAGTCGAACATGTAGCTGACTCAGGTCACCTTGGTCATTTAGAGGAAGTAAAAGTCGTAACAAGGTAACCGTAGGTGAACCTGCGGTTGGATCATTAACAAATTATTTAGGCCCCTGGCTGTCCCAAAAGGGCGAAGGGGGGACAACCTAAACATTTGTGTGCACCATATCTGTCCTTGGTAGTTCGAGTGTCCTGGGTTGCGTAACTGCTCCAGGTACCTACTGAAGCGAGCCTTCGGGATTGCTGATGTTGGGCTGCCGCCTTTTGAACAAACCTATTGTATATTTGTTTTGTCTGAAATTGTTTGATCTTATGATTGAATTTAAATACAACTTTTGACAACGGATCTCTTGGCTCTCGCAACGATGAAGAACGCAGCGAAATGCGATAAGTAATG…	6_15_2019	7
GCAGTCGAACATGTAGCTGACTCAGGTCACCTTGGTCATTTAGAGGAAGTAAAAGTCGTAACAAGGTAACCGTAGGTGAACCTGCGGTTGGATCATTAACGAATGTATCCGGCTTTGGCCGTGTGTCTATTCCTTCGGGAGTAGGCACATCCTACCCACCTTTTGTGAACTGTGTTATTCAACTTTTTTCTATTATTATCTGTCTTACATTTTAAGTATTTAAATATACAAACAACTTTTGGCAACGGATCTCTTGGCTCTCGCAACGATGAAGAACGCAGCGAAATGCGATAAGTAGTGTGAATTGCAGAATTCAGTGAATCATCGAATCTTTGAACGCACATTGCGCTTCCTGGTATTCCGGGGAGCATGCCCGTTTCAGAATCATTAAAACTCTCA…	16_5_2019	14
GCAGTCGAACATGTAGCTGACTCAGGTCACCTTGGTCATTTAGAGGAAGTAAAAGTCGTAACAAGGTAACCGTAGGTGAACCTGCGGTTGGATCATTAACGAATGTATCCGGCTTTGGCCGTGTGTCTATTCCTTCGGGAGTAGGCACATCCTACCCACCTTTTGTGAACTGTGTTATTCAACTTTTTTCTATTATTATCTGTCTTACATTTTAAGTATTTAAATATACAAACAACTTTTGGCAACGGATCTCTTGGCTCTCGCAACGATGAAGAACGCAGCGAAATGCGATAAGTAGTGTGAATTGCAGAATTCAGTGAATCATCGAATCTTTGAACGCACATTGCGCTTCCTGGTATTCCGGGGAGCATGCCCGTTTCAGAATCATTAAAACTCTCA…	3_15_2019	15
GCAGTCGAACATGTAGCTGACTCAGGTCACCTTGGTCATTTAGAGGAAGTAAAAGTCGTAACAAGGTAACCGTAGGTGAACCTGCGGTTGGATCATTAATAAATGTTTGGTCTTGTGCCAAAACAACATTTGTGTGCACCATTGTCTGTCTTTGGTAGTTCGAGTTGCCCTCGAGGTTCAACGCCTCGAGCGCCTACCCGCAAGGGTTGGGCTACCGCCATTTTGATAAACATATTGTCTTTTTTTTTTTTTTTGTCTGAACGAAGAGTTAGTCTTTATTGATTAATGATTTGAATACAACTTTTGACAACGGATCTCTTGGCTCTCGCAACGATGAAGAACGCAGCGAAATGCGATAAGTAATGTGAATTGCAGAATTCAGTGAATCATCGAATCTTT…	16_11_2019	16
GCAGTCGAACATGTAGCTGACTCAGGTCACCTTGGTCATTTAGAGGAAGTAAAAGTCGTAACAAGGTAACCGTAGGTGAACCTGCGGTTGGATCATTAATCGTACTGGCTTTTTGTGCCTGTGGTTAGCTCAAAATGGGACAGCTCACCTTACATTGTTATGTTTGTGTGGCTCAACCTTTTGCAAGCTTGCTACGGCCACGCAAAGATTCCCTTGCCTCTTTGTAGGCCTTGGCCCTTTGCGGTAAAAAAGGTCTGTCACCTCTATGTGAACTGTTACCGTCTCTGGCAAGCGGGTAGCCTTTACACGCTACTTGTCAACGCTACTGCGTCGTGGACAACTTGCCAAACCCCTTTTTCAACATTTTGCCTAACAATCTTGTCTGACATTTTACTGTAT…	15_13_2019	3
GCAGTCGAACATGTAGCTGACTCAGGTCACCTTGGTCATTTAGAGGAAGTAAAAGTCGTAACAAGGTAACCGTAGGTGAACCTGCGGTTGGATCATTAATCGTACTGGCTTTTTGTGCCTGTGGTTAGCTCAAAATGGGACAGCTCACCTTACATTGTTATGTTTGTGTGGCTCAACCTTTTGCAAGCTTGCTACGGCCACGCAAAGATTCCCTTGCCTCTTTGTAGGCCTTGGCCCTTTGCGGTAAAAAAGGTCTGTCACCTCTATGTGAACTGTTACCGTCTCTGGCAAGCGGGTAGCCTTTACACGCTACTTGTCAACGCTACTGCGTCGTGGACAACTTGCCAAACCCCTTTTTCAACATTTTGCCTAACAATCTTGTCTGACATTTTACTGTAT…	6_1_2021	5
GCAGTCGAACATGTAGCTGACTCAGGTCACCTTGGTCATTTAGAGGAAGTAAAAGTCGTAACAAGGTAACCGTAGGTGAACCTGCGGTTGGATCATTACAAAAACACCTGGTGATCCCGGTGCCCCCAACGGGGCCCTGCGGATGCTACCATATACATGGGGAGCAGATGGAACTCTCAGTTGGCTGCCGGACGGTTCCAGGTTAAGCTTTTACAGCCCTGAATCGCGGTCCACAAGACTCAGATGCTGGAAAGCATCTACGGCAGTATCTAGTTTGTTCCGTTCCTCCCCAGTGTAAAAAACCTCTTGTGAACCGACTCGTCTCTGGCGTGGTGGGCAGTGATAAACTGCTTGTCAGCATCTCTTGAGGTGCCGTGGACAACCCGTCAACCCCTTTAA…	1_10_2021	19
GCAGTCGAACATGTAGCTGACTCAGGTCACCTTGGTCATTTAGAGGAAGTAAAAGTCGTAACAAGGTAACCGTAGGTGAACCTGCGGTTGGATCATTACAAAAACACCTGGTGATCCCGGTGCCCCCAACGGGGCCCTGCGGATGCTACCATATACATGGGGAGCAGATGGAACTCTCAGTTGGCTGCCGGACGGTTCCAGGTTTAGCTTTTACAGCCCTGAATCGCGGTCCACAAGACTCAGATGCTGGAAAGCATCTACGGCAGTAGCTAGTTTGTTCCGTTCCTCCCCAGTGTAAAAAACCTCTTGTGAACCGACTCGTCTCTGGCGTGGTGGGCAGTGATAAACTGCTTGTCAGCATCTCTTGAGGTGCCGTGGACAACCCGTCAACCCCTTTAA…	15_11_2021	53
GCAGTCGAACATGTAGCTGACTCAGGTCACCTTGGTCATTTAGAGGAAGTAAAAGTCGTAACAAGGTAACCGTAGGTGAACCTGCGGTTGGATCATTACAAAAACACCTGGTGATCCCGGTGCCCCCAACGGGGCCCTGCGGATGCTACCATATACATGGGGAGCAGATGGAACTCTCAGTTGGCTGCCGGACGGTTCCAGGTTTAGCTTTTACAGCCCTGAATCGCGGTCCACAAGACTCAGATGCTGGAAAGCATCTACGGCAGTAGCTAGTTTGTTCCGTTCCTCCCCAGTGTAAAAAACCTCTTGTGAACCGACTCGTCTCTGGCGTGGTGGGCAGTGATAAACTGCTTGTCAGCATCTCTTGAGGTGCCGTGGACAACCCGTCAACCCCTTTAA…	15_15_2021	92
GCAGTCGAACATGTAGCTGACTCAGGTCACCTTGGTCATTTAGAGGAAGTAAAAGTCGTAACAAGGTAACCGTAGGTGAACCTGCGGTTGGATCATTACAAAAACACCTGGTGATCCCGGTGCCCCCAACGGGGCCCTGCGGATGCTACCATATACATGGGGAGCAGATGGAACTCTCAGTTGGCTGCCGGACGGTTCCAGGTTTAGCTTTTACAGCCCTGAATCGCGGTCCACAAGACTCAGATGCTGGAAAGCATCTACGGCAGTATCTAGTTTGTTCCGTTCCTCCCCAGTGTAAAAAACCTCTTGTGAACCGACTCGTCTCTGGCGTGGTGGGCAGTGATAAACTGCTTGTCAGCATCTCTCGAGGTGCCGTGGACAACCCGCCAACCCCCTTTT…	15_15_2021	159
GCAGTCGAACATGTAGCTGACTCAGGTCACCTTGGTCATTTAGAGGAAGTAAAAGTCGTAACAAGGTAACCGTAGGTGAACCTGCGGTTGGATCATTACAAAAACACCTGGTGATCCCGGTGCCCCCAACGGGGCCCTGCGGATGCTACCATATACATGGGGAGCAGATGGAACTCTCAGTTGGCTGCCGGACGGTTCCAGGTTTAGCTTTTACAGCCCTGAATCGCGGTCCACAAGACTCAGATGCTGGAAAGCATCTACGGCAGTATCTAGTTTGTTCCGTTCCTCCCCAGTGTAAAAAACCTCTTGTGAACCGACTCGTCTCTGGCGTGGTGGGCAGTGATAAACTGCTTGTCAGCATCTCTCGAGGTGCCGTGGACAACCCGCCAACCCCCTTTT…	15_15_2021	76
GCAGTCGAACATGTAGCTGACTCAGGTCACCTTGGTCATTTAGAGGAAGTAAAAGTCGTAACAAGGTAACCGTAGGTGAACCTGCGGTTGGATCATTACAAAAACACCTGGTGATCCCGGTGCCCCCAACGGGGCCCTGCGGATGCTACCATATACATGGGGAGCAGATGGAACTCTCAGTTGGCTGCCGGACGGTTCCAGGTTTAGCTTTTACAGCCCTGAATCGCGGTCCACAAGACTCAGATGCTGGAAAGCATCTACGGCAGTATCTAGTTTGTTCCGTTCCTCCCCAGTGTAAAAAACCTCTTGTGAACCGACTCGTCTCTGGCGTGGTGGGCAGTGATAAACTGCTTGTCAGCATCTCTCGAGGTGCCGTGGACAACCCGTCAACCCCTTTAA…	15_15_2021	79
GCAGTCGAACATGTAGCTGACTCAGGTCACCTTGGTCATTTAGAGGAAGTAAAAGTCGTAACAAGGTAACCGTAGGTGAACCTGCGGTTGGATCATTACAAAAACACCTGGTGATCCCGGTGCCCCCAACGGGGCCCTGCGGATGCTACCATATACATGGGGAGCAGATGGAACTCTCAGTTGGCTGCCGGACGGTTCCAGGTTTAGCTTTTACAGCCCTGAATCGCGGTCCACAAGACTCAGATGCTGGAAAGCATCTACGGCAGTATCTAGTTTGTTCCGTTCCTCCCCAGTGTAAAAAACCTCTTGTGAACCGACTCGTCTCTGGCGTGGTGGGCAGTGATAAACTGCTTGTCAGCATCTCTCGAGGTGCCGTGGACAACCCGTCCAACCCCCTTT…	15_15_2021	110
GCAGTCGAACATGTAGCTGACTCAGGTCACCTTGGTCATTTAGAGGAAGTAAAAGTCGTAACAAGGTAACCGTAGGTGAACCTGCGGTTGGATCATTACAAAAACACCTGGTGATCCCGGTGCCCCCAACGGGGCCCTGCGGATGCTACCATATACATGGGGAGCAGATGGAACTCTCAGTTGGCTGCCGGACGGTTCCAGGTTTAGCTTTTACAGCCCTGAATCGCGGTCCACAAGACTCAGATGCTGGAAAGCATCTACGGCAGTATCTAGTTTGTTCCGTTCCTCCCCAGTGTAAAAAACCTCTTGTGAACCGACTCGTCTCTGGCGTGGTGGGCAGTGATAAACTGCTTGTCAGCATCTCTTGAGGTGCCGTGGACAACCCATCAACCCCTTTAA…	15_11_2021	57
GCAGTCGAACATGTAGCTGACTCAGGTCACCTTGGTCATTTAGAGGAAGTAAAAGTCGTAACAAGGTAACCGTAGGTGAACCTGCGGTTGGATCATTACAAAAACACCTGGTGATCCCGGTGCCCCCAACGGGGCCCTGCGGATGCTACCATATACATGGGGAGCAGATGGAACTCTCAGTTGGCTGCCGGACGGTTCCAGGTTTAGCTTTTACAGCCCTGAATCGCGGTCCACAAGACTCAGATGCTGGAAAGCATCTACGGCAGTATCTAGTTTGTTCCGTTCCTCCCCAGTGTAAAAAACCTCTTGTGAACCGACTCGTCTCTGGCGTGGTGGGCAGTGATAAACTGCTTGTCAGCATCTCTTGAGGTGCCGTGGACAACCCGCCAACCCCCTTTT…	15_15_2021	23
GCAGTCGAACATGTAGCTGACTCAGGTCACCTTGGTCATTTAGAGGAAGTAAAAGTCGTAACAAGGTAACCGTAGGTGAACCTGCGGTTGGATCATTACAAAAACACCTGGTGATCCCGGTGCCCCCAACGGGGCCCTGCGGATGCTACCATATACATGGGGAGCAGATGGAACTCTCAGTTGGCTGCCGGACGGTTCCAGGTTTAGCTTTTACAGCCCTGAATCGCGGTCCACAAGACTCAGATGCTGGAAAGCATCTACGGCAGTATCTAGTTTGTTCCGTTCCTCCCCAGTGTAAAAAACCTCTTGTGAACCGACTCGTCTCTGGCGTGGTGGGCAGTGATAAACTGCTTGTCAGCATCTCTTGAGGTGCCGTGGACAACCCGTCAACCCCTTTAA…	2_7_2021	5
GCAGTCGAACATGTAGCTGACTCAGGTCACCTTGGTCATTTAGAGGAAGTAAAAGTCGTAACAAGGTAACCGTAGGTGAACCTGCGGTTGGATCATTACAAAAACACCTGGTGATCCCGGTGCCCCCAACGGGGCCCTGCGGATGCTACCATATACATGGGGAGCAGATGGAACTCTCAGTTGGCTGCCGGACGGTTCCAGGTTTAGCTTTTACAGCCCTGAATCGCGGTCCACAAGACTCAGATGCTGGAAAGCATCTACGGCAGTATCTAGTTTGTTCCGTTCCTCCCCAGTGTAAAAAACCTCTTGTGAACCGACTCGTCTCTGGCGTGGTGGGCAGTGATAAACTGCTTGTCAGCATCTCTTGAGGTGCCGTGGACAACCCGTCAACCCCTTTAA…	15_11_2021	5441
GCAGTCGAACATGTAGCTGACTCAGGTCACCTTGGTCATTTAGAGGAAGTAAAAGTCGTAACAAGGTAACCGTAGGTGAACCTGCGGTTGGATCATTACAAAAACACCTGGTGATCCCGGTGCCCCCAACGGGGCCCTGCGGATGCTACCATATACATGGGGAGCAGATGGAACTCTCAGTTGGCTGCCGGACGGTTCCAGGTTTAGCTTTTACAGCCCTGAATCGCGGTCCACAAGACTCAGATGCTGGAAAGCATCTACGGCAGTATCTAGTTTGTTCCGTTCCTCCCCAGTGTAAAAAACCTCTTGTGAACCGACTCGTCTCTGGCGTGGTGGGCAGTGATAAACTGCTTGTCAGCATCTCTTGAGGTGCCGTGGACAACCCGTCAACCCCTTTAA…	15_14_2021	7
GCAGTCGAACATGTAGCTGACTCAGGTCACCTTGGTCATTTAGAGGAAGTAAAAGTCGTAACAAGGTAACCGTAGGTGAACCTGCGGTTGGATCATTACAAAAACACCTGGTGATCCCGGTGCCCCCAACGGGGCCCTGCGGATGCTACCATATACATGGGGAGCAGATGGAACTCTCAGTTGGCTGCCGGACGGTTCCAGGTTTAGCTTTTACAGCCCTGAATCGCGGTCCACAAGACTCAGATGCTGGAAAGCATCTACGGCAGTATCTAGTTTGTTCCGTTCCTCCCCAGTGTAAAAAACCTCTTGTGAACCGACTCGTCTCTGGCGTGGTGGGCAGTGATAAACTGCTTGTCAGCATCTCTTGAGGTGCCGTGGACAACCCGTCAACCCCTTTAA…	15_15_2021	8851
GCAGTCGAACATGTAGCTGACTCAGGTCACCTTGGTCATTTAGAGGAAGTAAAAGTCGTAACAAGGTAACCGTAGGTGAACCTGCGGTTGGATCATTACAAAAACACCTGGTGATCCCGGTGCCCCCAACGGGGCCCTGCGGATGCTACCATATACATGGGGAGCAGATGGAACTCTCAGTTGGCTGCCGGACGGTTCCAGGTTTAGCTTTTACAGCCCTGAATCGCGGTCCACAAGACTCAGATGCTGGAAAGCATCTACGGCAGTATCTAGTTTGTTCCGTTCCTCCCCAGTGTAAAAAACCTCTTGTGAACCGACTCGTCTCTGGCGTGGTGGGCAGTGATAAACTGCTTGTCAGCATCTCTTGAGGTGCCGTGGACAACCCGTCAACCCCTTTAA…	1_4_2021	7
GCAGTCGAACATGTAGCTGACTCAGGTCACCTTGGTCATTTAGAGGAAGTAAAAGTCGTAACAAGGTAACCGTAGGTGAACCTGCGGTTGGATCATTACAAAAACACCTGGTGATCCCGGTGCCCCCAACGGGGCCCTGCGGATGCTACCATATACATGGGGAGCAGATGGAACTCTCAGTTGGCTGCCGGACGGTTCCAGGTTTAGCTTTTACAGCCCTGAATCGCGGTCCACAAGACTCAGATGCTGGAAAGCATCTACGGCAGTATCTAGTTTGTTCCGTTCCTCCCCAGTGTAAAAAACCTCTTGTGAACCGACTCGTCTCTGGCGTGGTGGGCAGTGATAAACTGCTTGTCAGCATCTCTTGAGGTGCCGTGGACAACCCGTCAACCCCTTTAA…	2_10_2021	11
GCAGTCGAACATGTAGCTGACTCAGGTCACCTTGGTCATTTAGAGGAAGTAAAAGTCGTAACAAGGTAACCGTAGGTGAACCTGCGGTTGGATCATTACAAAAACACCTGGTGATCCCGGTGCCCCCAACGGGGCCCTGCGGATGCTACCATATACATGGGGAGCAGATGGAACTCTCAGTTGGCTGCCGGACGGTTCCAGGTTTAGCTTTTACAGCCCTGAATCGCGGTCCACAAGACTCAGATGCTGGAAAGCATCTACGGCAGTATCTAGTTTGTTCCGTTCCTCCCCAGTGTAAAAAACCTCTTGTGAACCGACTCGTCTCTGGCGTGGTGGGCAGTGATAAACTGCTTGTCAGCATCTCTTGAGGTGCCGTGGACAACCCGTCAACCCCTTTAA…	2_11_2021	14
GCAGTCGAACATGTAGCTGACTCAGGTCACCTTGGTCATTTAGAGGAAGTAAAAGTCGTAACAAGGTAACCGTAGGTGAACCTGCGGTTGGATCATTACAAAAACACCTGGTGATCCCGGTGCCCCCAACGGGGCCCTGCGGATGCTACCATATACATGGGGAGCAGATGGAACTCTCAGTTGGCTGCCGGACGGTTCCAGGTTTAGCTTTTACAGCCCTGAATCGCGGTCCACAAGACTCAGATGCTGGAAAGCATCTACGGCAGTATCTAGTTTGTTCCGTTCCTCCCCAGTGTAAAAAACCTCTTGTGAACCGACTCGTCTCTGGCGTGGTGGGCAGTGATAAACTGCTTGTCAGCATCTCTTGAGGTGCCGTGGACAACCCGTCAACCCCTTTAA…	2_12_2021	5
GCAGTCGAACATGTAGCTGACTCAGGTCACCTTGGTCATTTAGAGGAAGTAAAAGTCGTAACAAGGTAACCGTAGGTGAACCTGCGGTTGGATCATTACAAAAACACCTGGTGATCCCGGTGCCCCCAACGGGGCCCTGCGGATGCTACCATATACATGGGGAGCAGATGGAACTCTCAGTTGGCTGCCGGACGGTTCCAGGTTTAGCTTTTACAGCCCTGAATCGCGGTCCACAAGACTCAGATGCTGGAAAGCATCTACGGCAGTATCTAGTTTGTTCCGTTCCTCCCCAGTGTAAAAAACCTCTTGTGAACCGACTCGTCTCTGGCGTGGTGGGCAGTGATAAACTGCTTGTCAGCATCTCTTGAGGTGCCGTGGACAACCCGTCAACCCCTTTAA…	2_13_2021	20
GCAGTCGAACATGTAGCTGACTCAGGTCACCTTGGTCATTTAGAGGAAGTAAAAGTCGTAACAAGGTAACCGTAGGTGAACCTGCGGTTGGATCATTACAAAAACACCTGGTGATCCCGGTGCCCCCAACGGGGCCCTGCGGATGCTACCATATACATGGGGAGCAGATGGAACTCTCAGTTGGCTGCCGGACGGTTCCAGGTTTAGCTTTTACAGCCCTGAATCGCGGTCCACAAGACTCAGATGCTGGAAAGCATCTACGGCAGTATCTAGTTTGTTCCGTTCCTCCCCAGTGTAAAAAACCTCTTGTGAACCGACTCGTCTCTGGCGTGGTGGGCAGTGATAAACTGCTTGTCAGCATCTCTTGAGGTGCCGTGGACAACCCGTCAACCCCTTTAA…	2_14_2021	19
GCAGTCGAACATGTAGCTGACTCAGGTCACCTTGGTCATTTAGAGGAAGTAAAAGTCGTAACAAGGTAACCGTAGGTGAACCTGCGGTTGGATCATTACAAAAACACCTGGTGATCCCGGTGCCCCCAACGGGGCCCTGCGGATGCTACCATATACATGGGGAGCAGATGGAACTCTCAGTTGGCTGCCGGACGGTTCCAGGTTTAGCTTTTACAGCCCTGAATCGCGGTCCACAAGACTCAGATGCTGGAAAGCATCTACGGCAGTATCTAGTTTGTTCCGTTCCTCCCCAGTGTAAAAAACCTCTTGTGAACCGACTCGTCTCTGGCGTGGTGGGCAGTGATAAACTGCTTGTCAGCATCTCTTGAGGTGCCGTGGACAACCCGTCAACCCCTTTAA…	2_15_2021	9
GCAGTCGAACATGTAGCTGACTCAGGTCACCTTGGTCATTTAGAGGAAGTAAAAGTCGTAACAAGGTAACCGTAGGTGAACCTGCGGTTGGATCATTACAAAAACACCTGGTGATCCCGGTGCCCCCAACGGGGCCCTGCGGATGCTACCATATACATGGGGAGCAGATGGAACTCTCAGTTGGCTGCCGGACGGTTCCAGGTTTAGCTTTTACAGCCCTGAATCGCGGTCCACAAGACTCAGATGCTGGAAAGCATCTACGGCAGTATCTAGTTTGTTCCGTTCCTCCCCAGTGTAAAAAACCTCTTGTGAACCGACTCGTCTCTGGCGTGGTGGGCAGTGATAAACTGCTTGTCAGCATCTCTTGAGGTGCCGTGGACAACCCGTCAACCCCTTTAA…	2_2_2021	16
GCAGTCGAACATGTAGCTGACTCAGGTCACCTTGGTCATTTAGAGGAAGTAAAAGTCGTAACAAGGTAACCGTAGGTGAACCTGCGGTTGGATCATTACAAAAACACCTGGTGATCCCGGTGCCCCCAACGGGGCCCTGCGGATGCTACCATATACATGGGGAGCAGATGGAACTCTCAGTTGGCTGCCGGACGGTTCCAGGTTTAGCTTTTACAGCCCTGAATCGCGGTCCACAAGACTCAGATGCTGGAAAGCATCTACGGCAGTATCTAGTTTGTTCCGTTCCTCCCCAGTGTAAAAAACCTCTTGTGAACCGACTCGTCTCTGGCGTGGTGGGCAGTGATAAACTGCTTGTCAGCATCTCTTGAGGTGCCGTGGACAACCCGTCAACCCCTTTAA…	2_9_2021	6
GCAGTCGAACATGTAGCTGACTCAGGTCACCTTGGTCATTTAGAGGAAGTAAAAGTCGTAACAAGGTAACCGTAGGTGAACCTGCGGTTGGATCATTACAAAAACACCTGGTGATCCCGGTGCCCCCAACGGGGCCCTGCGGATGCTACCATATACATGGGGAGCAGATGGAACTCTCAGTTGGCTGCCGGACGGTTCCAGGTTTAGCTTTTACAGCCCTGAATCGCGGTCCACAAGACTCAGATGCTGGAAAGCATCTACGGCAGTATCTAGTTTGTTCCGTTCCTCCCCAGTGTAAAAAACCTCTTGTGAACCGACTCGTCTCTGGCGTGGTGGGCAGTGATAAACTGCTTGTCAGCATCTCTTGAGGTGCCGTGGACAACCCGTCAACCCCTTTAA…	6_5_2021	6
GCAGTCGAACATGTAGCTGACTCAGGTCACCTTGGTCATTTAGAGGAAGTAAAAGTCGTAACAAGGTAACCGTAGGTGAACCTGCGGTTGGATCATTACAAAAACACCTGGTGATCCCGGTGCCCCCAACGGGGCCCTGCGGATGCTACCATATACATGGGGAGCAGATGGAACTCTCAGTTGGCTGCCGGACGGTTCCAGGTTTAGCTTTTACAGCCCTGAATCGCGGTCCACAAGACTCAGATGCTGGAAAGCATCTACGGCAGTATCTAGTTTGTTCCGTTCCTCCCCAGTGTAAAAAACCTCTTGTGAACCGACTCGTCTCTGGCGTGGTGGGCAGTGATAAACTGCTTGTCAGCATCTCTTGAGGTGCCGTGGACAACCCGTCAACCCCTTTAA…	15_11_2021	7
GCAGTCGAACATGTAGCTGACTCAGGTCACCTTGGTCATTTAGAGGAAGTAAAAGTCGTAACAAGGTAACCGTAGGTGAACCTGCGGTTGGATCATTACAAAAACACCTGGTGATCCCGGTGCCCCCAACGGGGCCCTGCGGATGCTACCATATACATGGGGAGCAGATGGAACTCTCAGTTGGCTGCCGGACGGTTCCAGGTTTAGCTTTTACAGCCCTGAATCGCGGTCCACAAGACTCAGATGCTGGAAAGCATCTACGGCAGTATCTAGTTTGTTCCGTTCCTCCCCAGTGTAAAAAACCTCTTGTGAACCGACTCGTCTCTGGCGTGGTGGGCAGTGATAAACTGCTTGTCAGCATCTCTTGAGGTGCCGTGGACAACCCGTCAACCCCTTTAA…	15_15_2021	191
GCAGTCGAACATGTAGCTGACTCAGGTCACCTTGGTCATTTAGAGGAAGTAAAAGTCGTAACAAGGTAACCGTAGGTGAACCTGCGGTTGGATCATTACAAAAACACCTGGTGATCCCGGTGCCCCCAACGGGGCCCTGCGGATGCTACCATATACATGGGGAGCAGATGGAACTCTCAGTTGGCTGCCGGACGGTTCCAGGTTTAGCTTTTACAGCCCTGAATCGCGGTCCACAAGACTCAGATGCTGGAAAGCATCTACGGCAGTATCTAGTTTGTTCCGTTCCTCCCCAGTGTAAAAAACCTCTTGTGAACCGACTCGTCTCTGGCGTGGTGGGCAGTGATAAACTGCTTGTCAGCATCTCTTGAGGTGCCGTGGACAACCCGTCAACCCCTTTAA…	15_15_2021	270
GCAGTCGAACATGTAGCTGACTCAGGTCACCTTGGTCATTTAGAGGAAGTAAAAGTCGTAACAAGGTAACCGTAGGTGAACCTGCGGTTGGATCATTACAAAAACACCTGGTGATCCCGGTGCCCCCAACGGGGCCCTGCGGATGCTACCATATACATGGGGAGCAGATGGAACTCTCAGTTGGCTGCCGGACGGTTCCAGGTTTAGCTTTTACAGCCCTGAATCGCGGTCCACAAGACTCAGATGCTGGAAAGCATCTACGGCAGTATCTAGTTTGTTCCGTTCCTCCCCAGTGTAAAAAACCTCTTGTGAACCGACTCGTCTCTGGCGTGGTGGGCAGTGATAAACTGCTTGTCAGCATCTCTTGAGGTGCCGTGGACAACCCGTCCAACCCCCTTT…	15_15_2021	191
GCAGTCGAACATGTAGCTGACTCAGGTCACCTTGGTCATTTAGAGGAAGTAAAAGTCGTAACAAGGTAACCGTAGGTGAACCTGCGGTTGGATCATTACAAAAACACCTGGTGATCCCGGTGCCCCCAACGGGGCCCTGCGGATGCTACCATATACATGGGGAGCAGATGGAACTCTCAGTTGGCTGCCGGACGGTTCCAGGTTTAGCTTTTACAGCCCTGAATCGCGGTCCACAAGACTCAGATGCTGGAAAGCATCTACGGCAGTATCTAGTTTGTTCCGTTCCTCCCCAGTGTAAAAAACCTCTTGTGAACCGACTCGTCTCTGGCGTGGTGGGCAGTGATAAACTGCTTGTCAGCATCTCTTGAGGTGCCGTGGACAACCGGTCAACCCCTTTAA…	15_11_2021	87
GCAGTCGAACATGTAGCTGACTCAGGTCACCTTGGTCATTTAGAGGAAGTAAAAGTCGTAACAAGGTAACCGTAGGTGAACCTGCGGTTGGATCATTACAAAAACACCTGGTGATCCCGGTGCCCCCAACGGGGCCCTGCGGATGCTACCATATACATGGGGAGCAGATGGAACTCTCAGTTGGCTGCCGGACGGTTCCAGGTTTAGCTTTTACAGCCCTGAATCGCGGTCCACAAGACTCAGATGCTGGAAAGCATCTACGGCAGTATCTAGTTTGTTCCGTTCCTCCCCAGTGTAAAAAACCTCTTGTGAACCGACTCGTCTCTGGCGTGGTGGGCAGTGATAAACTGCTTGTCAGCATCTCTTGAGGTGCCGTGGACAACCGGTCAACCCCTTTAA…	15_15_2021	127
GCAGTCGAACATGTAGCTGACTCAGGTCACCTTGGTCATTTAGAGGAAGTAAAAGTCGTAACAAGGTAACCGTAGGTGAACCTGCGGTTGGATCATTACAAAAATTCCGTCGTCAGACGGCAACATGGCTGAAACTTACCGGAAGCACACCGCCTGTCGTTAATTTTTAACAATCGAATGGTGTGCTTCCCAACTAAGAAGAAGGCCCGTCGAAAACAGCCGGTCATTGTCGGTAACACCGTATCCCGGCCGTTTTTAAGGACGAAAACTTTTGTGAACTGAACTCGTCTCTGGCGGGTGGGCAGCGAAAAGCTGCTTGTCAGCTTTGTTTCTATGCAGACAAAGCCGTGGACAACCCGCCAAACACTTGTCAACATCTGCCTTCATTTCTGTCTGACA…	7_11_2019	30
GCAGTCGAACATGTAGCTGACTCAGGTCACCTTGGTCATTTAGAGGAAGTAAAAGTCGTAACAAGGTAACCGTAGGTGAACCTGCGGTTGGATCATTACAAAAATTCCGTCGTCAGACGGCAACATGGCTGAAACTTACCGGAAGCACACCGCCTGTCGTTAATTTTTAACGATCGAATGGTGTGCTTCCCAACTAAGAAGAAGGCCCGTCGAAAACGGCCGGTCATTGTCGGTAACACCGTATCCCGGCCGTTTTTAAGGACGAAAACTTTTGTGAACTGAACTCGTCTCTGGCGGGTGGGCAGCGAAAAGCTGCTTGTCAGCTTTGTTTCTATGCAGACAAAGCCGTGGACAACCCGCCAAACACTTGTCAACATCTGCCTTCATTTCTGTCTGACA…	12_11_2019	10
GCAGTCGAACATGTAGCTGACTCAGGTCACCTTGGTCATTTAGAGGAAGTAAAAGTCGTAACAAGGTAACCGTAGGTGAACCTGCGGTTGGATCATTACAAAAATTCCGTCGTCAGACGGCAACATGGCTGAAACTTACCGGAAGCACACCGCCTGTCGTTAATTTTTAACGATCGAATGGTGTGCTTCCCAACTAAGAAGAAGGCCCGTCGAAAACGGCCGGTCATTGTCGGTAACACCGTATCCCGGCCGTTTTTAAGGACGAAAACTTTTGTGAACTGAACTCGTCTCTGGCGGGTGGGCAGCGAAAAGCTGCTTGTCAGCTTTGTTTCTATGCAGACAAAGCCGTGGACAACCCGCCAAACACTTGTCAACATCTGCCTTCATTTCTGTCTGACA…	6_4_2021	6
GCAGTCGAACATGTAGCTGACTCAGGTCACCTTGGTCATTTAGAGGAAGTAAAAGTCGTAACAAGGTAACCGTAGGTGAACCTGCGGTTGGATCATTACAAAAATTCCGTCGTCAGACGGCAACATGGCTGAAACTTACCGGAAGCACACCGCCTGTCGTTAATTTTTAACGATCGAATGGTGTGCTTCCCAACTAAGAAGAAGGCCCGTCGAAAACGGCCGGTCATTGTCGGTAACACCGTATCCCGGCCGTTTTTAAGGACGAAAACTTTTGTGAACTGAACTCGTCTCTGGCGGGTGGGCAGCGAAAAGCTGCTTGTCAGCTTTGTTTCTATGCAGACAAAGCCGTGGACAACCCGCCAAACACTTGTCAACATCTGCCTTCATTTCTGTCTGACA…	6_8_2021	5
GCAGTCGAACATGTAGCTGACTCAGGTCACCTTGGTCATTTAGAGGAAGTAAAAGTCGTAACAAGGTAACCGTAGGTGAACCTGCGGTTGGATCATTACAAAATTTGGTGAACAACCAATATTTGTTTCATTGCATTATGAGTTTTCCGGTGGCACTTGTCAGTCAGTGTATATTCTGTTAGCCTTGGGGTACAATGGAAGCCCTTCGGGCACTAAGTTGTGACGCCATTGCGTTTGGGAGTCCCGGTTCGTTTCGAATTGGGGATACTTTCAGACAGTGACACCGGAGTAGGCTTGCTTGGCAACTATCCTTTGGGTTTTTTCCGGAAGCAAGCCTGACCATTTTTGGATGGTCGCTTTATTTCTTTTTTCTTTGATTTTTTTTAATGTCTGACTCAT…	5_7_2021	4
GCAGTCGAACATGTAGCTGACTCAGGTCACCTTGGTCATTTAGAGGAAGTAAAAGTCGTAACAAGGTAACCGTAGGTGAACCTGCGGTTGGATCATTACAAAATTTGGTGAACAACCAATATTTGTTTCATTGCATTATGAGTTTTCCGGTGGCACTTGTCAGTCAGTGTTTATTCTGTTAGCCTTGGGGTACAATGGAAGCCCTTCGGGCACTAAGTTGTGACGCCATTGCGTTTGGGAGTCCCGGTTCGTTTCGAATTGGGGATACTTTCAGACAGTGACACCGGAGTAGGCTTGCTTGGCAACTATCCTTTGGGTTTTTTCCGGAAGCAAGCCTGACCATTTTTGGATGGTCGCTTTATTTCTTTTTTCTTTGATTTTTTTTAATGTCTGACTCAT…	18_5_2021	2
GCAGTCGAACATGTAGCTGACTCAGGTCACCTTGGTCATTTAGAGGAAGTAAAAGTCGTAACAAGGTAACCGTAGGTGAACCTGCGGTTGGATCATTACAAAATTTGGTGAACAACCAATATTTGTTTCATTGCATTATGAGTTTTCCGGTGGCACTTGTCAGTCAGTGTTTATTCTGTTAGCCTTGGGGTACAATGGAAGCCCTTCGGGCACTAAGTTGTGACGCCATTGCGTTTGGGAGTCCCGGTTCGTTTCGAATTGGGGATACTTTCAGACAGTGACACCGGAGTAGGCTTGCTTGGCAACTATCCTTTGGGTTTTTTCCGGAAGCAAGCCTGACCATTTTTGGATGGTCGCTTTATTTCTTTTTTCTTTGATTTTTTTTAATGTCTGACTCAT…	18_15_2021	97
GCAGTCGAACATGTAGCTGACTCAGGTCACCTTGGTCATTTAGAGGAAGTAAAAGTCGTAACAAGGTAACCGTAGGTGAACCTGCGGTTGGATCATTACAAAATTTGGTGAACAACCAATATTTGTTTCATTGCATTATGAGTTTTCCGGTGGCACTTGTCAGTCAGTGTTTATTCTGTTAGCCTTGGGGTACAATGGAAGCCCTTCGGGCACTAAGTTGTGACGCCATTGCGTTTGGGAGTCCCGGTTCGTTTCGAATTGGGGATACTTTCAGACAGTGACACCGGAGTAGGCTTGCTTGGCAACTATCCTTTGGGTTTTTTCCGGAAGCAAGCCTGACCATTTTTGGATGGTCGCTTTATTTCTTTTTTCTTTGATTTTTTTTAATGTCTGACTCAT…	1_13_2019	6
GCAGTCGAACATGTAGCTGACTCAGGTCACCTTGGTCATTTAGAGGAAGTAAAAGTCGTAACAAGGTAACCGTAGGTGAACCTGCGGTTGGATCATTACAAAATTTGGTGAACAACCAATATTTGTTTCATTGCATTATGAGTTTTCCGGTGGCACTTGTCAGTCAGTGTTTATTCTGTTAGCCTTGGGGTACAATGGAAGCCCTTCGGGCACTAAGTTGTGACGCCATTGCGTTTGGGAGTCCCGGTTCGTTTCGAATTGGGGATACTTTCAGACAGTGACACCGGAGTAGGCTTGCTTGGCAACTATCCTTTGGGTTTTTTCCGGAAGCAAGCCTGACCATTTTTGGATGGTCGCTTTATTTCTTTTTTCTTTGATTTTTTTTAATGTCTGACTCAT…	4_5_2019	13
GCAGTCGAACATGTAGCTGACTCAGGTCACCTTGGTCATTTAGAGGAAGTAAAAGTCGTAACAAGGTAACCGTAGGTGAACCTGCGGTTGGATCATTACAAAATTTGGTGAACAACCAATATTTGTTTCATTGCATTATGAGTTTTCCGGTGGCACTTGTCAGTCAGTGTTTATTCTGTTAGCCTTGGGGTACAATGGAAGCCCTTCGGGCACTAAGTTGTGACGCCATTGCGTTTGGGAGTCCCGGTTCGTTTCGAATTGGGGATACTTTCAGACAGTGACACCGGAGTAGGCTTGCTTGGCAACTATCCTTTGGGTTTTTTCCGGAAGCAAGCCTGACCATTTTTGGATGGTCGCTTTATTTCTTTTTTCTTTGATTTTTTTTAATGTCTGACTCAT…	2_3_2021	2
GCAGTCGAACATGTAGCTGACTCAGGTCACCTTGGTCATTTAGAGGAAGTAAAAGTCGTAACAAGGTAACCGTAGGTGAACCTGCGGTTGGATCATTACAAAATTTGGTGAACAACCAATATTTGTTTCATTGCATTATGAGTTTTCCGGTGGCACTTGTCAGTCAGTGTTTATTCTGTTAGCCTTGGGGTACAATGGAAGCCCTTCGGGCACTAAGTTGTGACGCCATTGCGTTTGGGAGTCCCGGTTCGTTTCGAATTGGGGATACTTTCAGACAGTGACACCGGAGTAGGCTTGCTTGGCAACTATCCTTTGGGTTTTTTCCGGAAGCAAGCCTGACCATTTTTGGATGGTCGCTTTATTTCTTTTTTCTTTGATTTTTTTTAATGTCTGACTCAT…	2_11_2021	3
GCAGTCGAACATGTAGCTGACTCAGGTCACCTTGGTCATTTAGAGGAAGTAAAAGTCGTAACAAGGTAACCGTAGGTGAACCTGCGGTTGGATCATTACAAAATTTGGTGAACAACCAATATTTGTTTCATTGCATTATGAGTTTTCCGGTGGCACTTGTCAGTCAGTGTTTATTCTGTTAGCCTTGGGGTACAATGGAAGCCCTTCGGGCACTAAGTTGTGACGCCATTGCGTTTGGGAGTCCCGGTTCGTTTCGAATTGGGGATACTTTCAGACAGTGACACCGGAGTAGGCTTGCTTGGCAACTATCCTTTGGGTTTTTTCCGGAAGCAAGCCTGACCATTTTTGGATGGTCGCTTTATTTCTTTTTTCTTTGATTTTTTTTGATGTCTGACTCAT…	11_12_2021	4
GCAGTCGAACATGTAGCTGACTCAGGTCACCTTGGTCATTTAGAGGAAGTAAAAGTCGTAACAAGGTAACCGTAGGTGAACCTGCGGTTGGATCATTACAAAATTTGGTGAACAACCAATATTTGTTTCATTGCATTATGAGTTTTCCGGTGGCACTTGTCAGTCAGTGTTTATTCTGTTAGCCTTGGGGTACAATGGAAGCCCTTCGGGCACTAAGTTGTGACGCCATTGCGTTTGGGAGTCCCGGTTCGTTTCGAATTGGGGATACTTTCAGACAGTGACACCGGAGTAGGCTTGCTTGGCAACTATCCTTTGGGTTTTTTCCGGAAGCAAGCCTGACCATTTTTGGATGGTCGCTTTATTTCTTTTTTCTTTGATTTTTTTTGATGTCTGACTCAT…	12_1_2019	4
GCAGTCGAACATGTAGCTGACTCAGGTCACCTTGGTCATTTAGAGGAAGTAAAAGTCGTAACAAGGTAACCGTAGGTGAACCTGCGGTTGGATCATTACAAAATTTGGTGAACAACCAATATTTGTTTCATTGCATTATGAGTTTTCCGGTGGCACTTGTCAGTCAGTGTTTATTCTGTTAGCCTTGGGGTACAATGGAAGCCCTTCGGGCACTAAGTTGTGACGCCATTGCGTTTGGGAGTCCCGGTTCGTTTCGAATTGGGGATACTTTCAGACAGTGACACCGGAGTAGGCTTGCTTGGCAACTATCCTTTGGGTTTTTTCCGGAAGCAAGCCTGACCATTTTTGGATGGTCGCTTTATTTCTTTTTTCTTTGATTTTTTTTGATGTCTGACTCAT…	12_4_2019	15
GCAGTCGAACATGTAGCTGACTCAGGTCACCTTGGTCATTTAGAGGAAGTAAAAGTCGTAACAAGGTAACCGTAGGTGAACCTGCGGTTGGATCATTACAAAATTTGGTGAACAACCAATATTTGTTTCATTGCATTATGAGTTTTCCGGTGGCACTTGTCAGTCAGTGTTTATTCTGTTAGCCTTGGGGTACAATGGAAGCCCTTCGGGCACTAAGTTGTGACGCCATTGCGTTTGGGAGTCCCGGTTCGTTTCGAATTGGGGATACTTTCAGACAGTGACACCGGAGTAGGCTTGCTTGGCAACTATCCTTTGGGTTTTTTCCGGAAGCAAGCCTGACCATTTTTGGATGGTCGCTTTATTTCTTTTTTCTTTGATTTTTTTTGATGTCTGACTCAT…	12_5_2019	2
GCAGTCGAACATGTAGCTGACTCAGGTCACCTTGGTCATTTAGAGGAAGTAAAAGTCGTAACAAGGTAACCGTAGGTGAACCTGCGGTTGGATCATTACAAAATTTGGTGAACAACCAATATTTGTTTCATTGCATTATGAGTTTTCCGGTGGCACTTGTCAGTCAGTGTTTATTCTGTTAGCCTTGGGGTACAATGGAAGCCCTTCGGGCACTAAGTTGTGACGCCATTGCGTTTGGGAGTCCCGGTTCGTTTCGAATTGGGGATACTTTCAGACAGTGACACCGGAGTAGGCTTGCTTGGCAACTATCCTTTGGGTTTTTTCCGGAAGCAAGCCTGACCATTTTTGGATGGTCGCTTTATTTCTTTTTTCTTTGATTTTTTTTGATGTCTGACTCAT…	14_9_2019	5
GCAGTCGAACATGTAGCTGACTCAGGTCACCTTGGTCATTTAGAGGAAGTAAAAGTCGTAACAAGGTAACCGTAGGTGAACCTGCGGTTGGATCATTACAAAATTTGGTGAACAACCAATATTTGTTTCATTGCATTATGAGTTTTCCGGTGGCACTTGTCAGTCAGTGTTTATTCTGTTAGCCTTGGGGTACAATGGAAGCCCTTCGGGCACTAAGTTGTGACGCCATTGCGTTTGGGAGTCCCGGTTCGTTTCGAATTGGGGATACTTTCAGACAGTGACACCGGAGTAGGCTTGCTTGGCAACTATCCTTTGGGTTTTTTCCGGAAGCAAGCCTGACCATTTTTGGATGGTCGCTTTATTTCTTTTTTCTTTGATTTTTTTTGATGTCTGACTCAT…	16_11_2019	3
GCAGTCGAACATGTAGCTGACTCAGGTCACCTTGGTCATTTAGAGGAAGTAAAAGTCGTAACAAGGTAACCGTAGGTGAACCTGCGGTTGGATCATTACAAAATTTGGTGAACAACCAATATTTGTTTCATTGCATTATGAGTTTTCCGGTGGCACTTGTCAGTCAGTGTTTATTCTGTTAGCCTTGGGGTACAATGGAAGCCCTTCGGGCACTAAGTTGTGACGCCATTGCGTTTGGGAGTCCCGGTTCGTTTCGAATTGGGGATACTTTCAGACAGTGACACCGGAGTAGGCTTGCTTGGCAACTATCCTTTGGGTTTTTTCCGGAAGCAAGCCTGACCATTTTTGGATGGTCGCTTTATTTCTTTTTTCTTTGATTTTTTTTGATGTCTGACTCAT…	21_2_2019	4
GCAGTCGAACATGTAGCTGACTCAGGTCACCTTGGTCATTTAGAGGAAGTAAAAGTCGTAACAAGGTAACCGTAGGTGAACCTGCGGTTGGATCATTACAAAATTTGGTGAACAACCAATATTTGTTTCATTGCATTATGAGTTTTCCGGTGGCACTTGTCAGTCAGTGTTTATTCTGTTAGCCTTGGGGTACAATGGAAGCCCTTCGGGCACTAAGTTGTGACGCCATTGCGTTTGGGAGTCCCGGTTCGTTTCGAATTGGGGATACTTTCAGACAGTGACACCGGAGTAGGCTTGCTTGGCAACTATCCTTTGGGTTTTTTCCGGAAGCAAGCCTGACCATTTTTGGATGGTCGCTTTATTTCTTTTTTCTTTGATTTTTTTTGATGTCTGACTCAT…	3_15_2019	4
GCAGTCGAACATGTAGCTGACTCAGGTCACCTTGGTCATTTAGAGGAAGTAAAAGTCGTAACAAGGTAACCGTAGGTGAACCTGCGGTTGGATCATTACAAAATTTGGTGAACAACCAATATTTGTTTCATTGCATTATGAGTTTTCCGGTGGCACTTGTCAGTCAGTGTTTATTCTGTTAGCCTTGGGGTACAATGGAAGCCCTTCGGGCACTAAGTTGTGACGCCATTGCGTTTGGGAGTCCCGGTTCGTTTCGAATTGGGGATACTTTCAGACAGTGACACCGGAGTAGGCTTGCTTGGCAACTATCCTTTGGGTTTTTTCCGGAAGCAAGCCTGACCATTTTTGGATGGTCGCTTTATTTCTTTTTTCTTTGATTTTTTTTGATGTCTGACTCAT…	7_9_2019	9
GCAGTCGAACATGTAGCTGACTCAGGTCACCTTGGTCATTTAGAGGAAGTAAAAGTCGTAACAAGGTAACCGTAGGTGAACCTGCGGTTGGATCATTACAAAATTTGGTGAACAACCAATATTTGTTTCATTGCATTATGAGTTTTCCGGTGGCACTTGTCAGTCAGTGTTTATTCTGTTAGCCTTGGGGTACAATGGAAGCCCTTCGGGCACTAAGTTGTGACGCCATTGCGTTTGGGAGTCCCGGTTCGTTTCGAATTGGGGATACTTTCAGACAGTGACACCGGAGTAGGCTTGCTTGGCAACTATCCTTTGGGTTTTTTCCGGAAGCAAGCCTGACCATTTTTGGATGGTCGCTTTATTTCTTTTTTCTTTGATTTTTTTTGATGTCTGACTCAT…	8_6_2021	689
GCAGTCGAACATGTAGCTGACTCAGGTCACCTTGGTCATTTAGAGGAAGTAAAAGTCGTAACAAGGTAACCGTAGGTGAACCTGCGGTTGGATCATTACAAAATTTGGTGAACAACCAATATTTGTTTCATTGCATTATGAGTTTTCCGGTGGCACTTGTCAGTCAGTGTTTATTCTGTTAGCCTTGGGGTACAATGGAAGCCCTTCGGGCACTAAGTTGTGACGCCATTGCGTTTGGGAGTCCCGGTTCGTTTCGAATTGGGGATACTTTCAGACAGTGACACCGGAGTGGGCTTGCTTGGCAACTATCCTTTGGGTTTTTTCCGGAAGCAAGCCTGACCATTTTTGGATGGTCGCTTTATTTCTTTTTTCTTTGATTTTTTTTGATGTCTGACTCAT…	12_9_2021	4
GCAGTCGAACATGTAGCTGACTCAGGTCACCTTGGTCATTTAGAGGAAGTAAAAGTCGTAACAAGGTAACCGTAGGTGAACCTGCGGTTGGATCATTACAAAATTTGGTGAATAACCAATATTTGTTTCTTTGCTTCTCGAGTTTTCCGTTGGCATTCATCTCTCAGTCTCCCACGTTGGCTTGGCTCGGGTACAATGGAAGCCCTTTCGGGGGCACTAAGTTGTGGCGCCCGGGCCGCGCCGCCATGGGTGGATCCAGGTTCGTCCTGAAATCAACAGACTTTTGGACGGATGACATCGGAGTGGGCTTGCTCGGGGGAATTATCTTTCAGATCTTTCCTTGGAGCAAGCCTGACCATTTTTTTGGTTTATTTTTTTTTTGTCTTGAATTTTTGATCG…	12_1_2019	4
GCAGTCGAACATGTAGCTGACTCAGGTCACCTTGGTCATTTAGAGGAAGTAAAAGTCGTAACAAGGTAACCGTAGGTGAACCTGCGGTTGGATCATTACAAAATTTGGTTCACACCAAACTTTGTTTTACAACCATACAAGTTTCTCGTTGCAATGCCTCTCTCGGGAGGTTTGCTTGCGGGATTGTGTCAGATGTCCTTTGCTTTTTTTTTCTTTGCAGCTCTTTGGAGGTCCAAGTGATCGAGGGAATGATGGTGGGTGTGTGACGGGGAATTTTCTTGGATTTCATTATCCAAGATTATGACGGCCAACTGCCCACATGATTCGTAATGATCTCGGTTTAGGTGTGTGTGTTTGGGACGTTCACTTTGGGGTGATTTTGATTAATCGACCCTCTGG…	4_4_2019	49
GCAGTCGAACATGTAGCTGACTCAGGTCACCTTGGTCATTTAGAGGAAGTAAAAGTCGTAACAAGGTAACCGTAGGTGAACCTGCGGTTGGATCATTACAAAATTTGGTTCACACCAAACTTTGTTTTACAACCATACAAGTTTCTGGTTGCAATGCCTCTCTCGGGAGGTTTGCTTGTGGGATTGTGTCAGATGTCCTTTGCTTTTTGTTTTTTCGCAGCTCTTCGGAGGTCCAAGTGATCGAGGGAATGATGGTGGGTGTGTGACGGGGAATTTTCTTGGATTTCATTATCCAAGATTATGACGGCCAACTGCCCACATGATTCGTAATGATCTCGGTTTAGGTGTGTGTGTTTGGGACGTTCACTTTGGGGTGATTTTGATTAATCAACCCTCTGG…	9_6_2021	2
GCAGTCGAACATGTAGCTGACTCAGGTCACCTTGGTCATTTAGAGGAAGTAAAAGTCGTAACAAGGTAACCGTAGGTGAACCTGCGGTTGGATCATTACAAAATTTGGTTTATACCAAGCTTTGTTTCATAACAACACACGTTTCTGGTTTGCAATGCCTCTCTCGGGAGGTTCGCCGAACGGTGTTCATCAGTTGAGTTTGATTTATCAGGCAATCTTGATGGAGACCGCGACGCTGTTAAGTTGCTGTTGCTGTTCAGACATCTTATGATTGGGGGTGATGAACCCGTTATCTATTGTCTCTCTGGTACGACGGATGCCTTTTCTTTGGAAAAGGTGATAACTCGTTACCATGTTTGTAATGAGTAGTCTCCGGACTACGCCTTACGGACAGTTGGA…	20_8_2019	4
GCAGTCGAACATGTAGCTGACTCAGGTCACCTTGGTCATTTAGAGGAAGTAAAAGTCGTAACAAGGTAACCGTAGGTGAACCTGCGGTTGGATCATTACCAAAAGTATGGCTAACTCTGAGGGATACAGCAATGTATCCCCTTCATGCTTTTTCCGCCTTGTGGATGCAAGACACTCCACTGAAAATGCCTCGGCAATTTCAAGGGTGCGTGAAACAAGAAAGGAGAATCATGATTTCAGCAGTTATGACCACCACATTCTGTGAATTGACTCCGTCTCTGACGGGTGGGCAGTGCAAACTGCTTGTCAACATTGCAAGCTTGCTTTATGCACCTTGCAGTGTCGTGGACACCCCGTCAAACACTTTTAACTTTTGCTTTATATATTTTGTCTGACATT…	17_4_2019	2
GCAGTCGAACATGTAGCTGACTCAGGTCACCTTGGTCATTTAGAGGAAGTAAAAGTCGTAACAAGGTAACCGTAGGTGAACCTGCGGTTGGATCATTAGAAAATTTTGGAGCTCCTGCTTCCAAACACACTGTGTGCACCGTTTACTGTCTCTGGCGGACCGAGCCGGTCTTAACTGACCGGTTCCCCGCCGAAGGACCGAAACTCCCGTTAACTCGGATGTTGGTTCGGTCCTGTTTGAACAACACCTTTCTGTAATCTTTGTCTGAATTTTCTTCACCTAGCGTGAGAAATCTTAAACAACTTTTGGCAACGGATCTCTTGGCTCTCGCAACGATGAAGAACGCAGCGAATTGCGATAAGTAATGTGAATTGCAGAATTCAGTGAATCATCGAATCT…	11_14_2019	5
GCAGTCGAACATGTAGCTGACTCAGGTCACCTTGGTCATTTAGAGGAAGTAAAAGTCGTAACAAGGTAACCGTAGGTGAACCTGCGGTTGGATCATTATAAAAAATACCAAACATGAGGAGCGTTCGACACATGCATTCATCTGTCTGAGCTAGTACCATGATTGATCTACCATCTGTGAACTGAACTGTCTCTGGCAGGAGGGCAGCGTAAAAGCTGCTTGTCAGCAAGTGCTCTTTTGCATTTGCCGTGGACATCCTGTCAACCACTTCCATAACTTTTAATCATCTATCTTGAATGTCTGACATAACCTGTATATAATACATAAAACAACTTTTGGCAACGGATCTCTTGGCTCTCGCAACGATGAAGAACGCAGCGAAATGCGATAATTAGTGTG…	18_14_2019	13
GCAGTCGAACATGTAGCTGACTCAGGTCACCTTGGTCATTTAGAGGAAGTAAAAGTCGTAACAAGGTAACCGTAGGTGAACCTGCGGTTGGATCATTATAAAAAATACCAAACATGAGGAGCGTTCGACACATGCATTCATCTGTCTGAGCTAGTACCATGATTGATCTACCATCTGTGAACTGAACTGTCTCTGGCAGGAGGGCAGCGTAAAAGCTGCTTGTCAGCAAGTGCTCTTTTGCATTTGCCGTGGACATCCTGTCAACCACTTCCATAACTTTTAATCATCTATCTTGAATGTCTGACATAACCTGTATATAATACATAAAACAACTTTTGGCAACGGATCTCTTGGCTCTCGCAACGATGAAGAACGCAGCGAAATGCGATAATTAGTGTG…	12_11_2019	2
GCAGTCGAACATGTAGCTGACTCAGGTCACCTTGGTCATTTAGAGGAAGTAAAAGTCGTAACAAGGTAACCGTAGGTGAACCTGCGGTTGGATCATTATAAAAAATACCAAACATGAGGAGCGTTCGACACATGCATTCATCTGTCTGAGCTAGTACCATGATTGATCTACCATCTGTGAACTGAACTGTCTCTGGCAGGAGGGCAGCGTAAAAGCTGCTTGTCAGCAAGTGCTCTTTTGCATTTGCCGTGGACATCCTGTCAACCACTTCCATAACTTTTAATCATCTATCTTGAATGTCTGACATAACCTGTATATAATACATAAAACAACTTTTGGCAACGGATCTCTTGGCTCTCGCAACGATGAAGAACGCAGCGAAATGCGATAATTAGTGTG…	2_12_2019	12
GCAGTCGAACATGTAGCTGACTCAGGTCACCTTGGTCATTTAGAGGAAGTAAAAGTCGTAACAAGGTAACCGTAGGTGAACCTGCGGTTGGATCATTATAAAAAATACCAAACATGAGGAGCGTTCGACACATGCATTCATCTGTCTGAGCTAGTACCATGATTGATCTACCATCTGTGAACTGAACTGTCTCTGGCAGGAGGGCAGCGTAAAAGCTGCTTGTCAGCAAGTGCTCTTTTGCATTTGCCGTGGACATCCTGTCAACCACTTCCATAACTTTTAATCATCTATCTTGAATGTCTGACATAACCTGTATATAATACATAAAACAACTTTTGGCAACGGATCTCTTGGCTCTCGCAACGATGAAGAACGCAGCGAAATGCGATAATTAGTGTG…	3_15_2019	22
GCAGTCGAACATGTAGCTGACTCAGGTCACCTTGGTCATTTAGAGGAAGTAAAAGTCGTAACAAGGTAACCGTAGGTGAACCTGCGGTTGGATCATTATAAAAAATACCAAACATGAGGAGCGTTCGACACATGCATTCATCTGTCTGAGCTAGTACCATGATTGATCTACCATCTGTGAACTGAACTGTCTCTGGCAGGAGGGCAGCGTAAAAGCTGCTTGTCAGCAAGTGCTCTTTTGCATTTGCCGTGGACATCCTGTCAACCACTTCCATAACTTTTAATCATCTATCTTGAATGTCTGACATAACCTGTATATAATACATAAAACAACTTTTGGCAACGGATCTCTTGGCTCTCGCAACGATGAAGAACGCAGCGAAATGCGATAATTAGTGTG…	7_5_2019	77
GCAGTCGAACATGTAGCTGACTCAGGTCACCTTGGTCATTTAGAGGAAGTAAAAGTCGTAACAAGGTAACCGTAGGTGAACCTGCGGTTGGATCATTATAAAAGAATACCAAGCATGAGGAAAGTTGGAAGTTAAAGCGTGAAACAATCGCCAATTCAACCGACGAGTACCATGATTGATATACCATTTGTGAACTGAACTGTCTCTGGCAGGAGGGTAGCGTAAAGCTGCTTGTCAGCAAGTGTTCTTTTGCACTTGCCGTAGACATCCTGTCAACCACTTCCATAACTTTTACAAACTACTTTGATGTCTGACATAACCTGTATAAAATACATAAAACAACTTTTGGCAACGGATCTCTTGGCTCTCGCAACGATGAAGAACGCAGCGAAATGCGAT…	11_2_2021	13
GCAGTCGAACATGTAGCTGACTCAGGTCACCTTGGTCATTTAGAGGAAGTAAAAGTCGTAACAAGGTAACCGTAGGTGAACCTGCGGTTGGATCATTATAAAATTTAAAATCCCTCCTTTGGGGGGGTAACCCACATTGTGTGAACTTGTACACCGTCTCTGGCGGGGGAGGAAGGAGATTGGAGGGATCCCTCACGGGGGGCCTTTCCTTTTGCAATTCTTCGTCAGCTCGGTTTGTCCCTTCAAAAGGTCGAATCGGTGCCGTGGACATCCCGCCAAACACTTCCCTTGGGAGATCCTCTTTTGGGTCTCTCATTGGAACTCTTGTGCTCAACTTTTGTATCTGTCTTTTTGGGAAATGCTTCTGAGAATTCGACTGAGCAGATGCTCGGTCACTTT…	18_5_2021	6
GCAGTCGAACATGTAGCTGACTCAGGTCACCTTGGTCATTTAGAGGAAGTAAAAGTCGTAACAAGGTAACCGTAGGTGAACCTGCGGTTGGATCATTATAAAATTTAAAATCCCTCCTTTGGGGGGGTAACCCACATTGTGTGAACTTGTACACCGTCTCTGGCGGGGGAGGAAGGAGATTGGAGGGATCCCTCACGGGGGGCCTTTCCTTTTGCAATTCTTCGTCAGCTCGGTTTGTCCCTTCAAAAGGTCGAATCGGTGCCGTGGACATCCCGCCAAACACTTCCCTTGGGAGATCCTCTTTTGGGTCTCTCATTGGAACTCTTGTGCTCAACTTTTGTATCTGTCTTTTTGGGAAATGCTTCTGAGAATTCGACTGAGCAGATGCTCGGTCACTTT…	6_9_2021	6
GCAGTCGAACATGTAGCTGACTCAGGTCACCTTGGTCATTTAGAGGAAGTAAAAGTCGTAACAAGGTAACCGTAGGTGAACCTGCGGTTGGATCATTATAAAATTTAAAATCCCTCCTTTGGGGGGGTAACCCACATTGTGTGAACTTGTACACCGTCTCTGGCGGGGGAGGAAGGAGATTGGAGGGATCCCTCACGGGGGGCCTTTCCTTTTGCAATTCTTCGTCAGCTCGGTTTGTCCCTTCAAAAGGTCGAATCGGTGCCGTGGACATCCCGCCAAACACTTCCCTTGGGAGATCCTCTTTTGGGTCTCTCATTGGAACTCTTGTGCTCAACTTTTGTATCTGTCTTTTTGGGAAATGCTTCTGAGAATTCGACTGAGCAGATGCTCGGTCACTTT…	8_6_2021	2121
GCAGTCGAACATGTAGCTGACTCAGGTCACCTTGGTCATTTAGAGGAAGTAAAAGTCGTAACAAGGTAACCGTAGGTGAACCTGCGGTTGGATCATTATAAAATTTAAAATCCCTCCTTTGGGGGGGTAACCCACATTGTGTGAACTTGTACACCGTCTCTGGCGGGGGAGGAAGGAGATTGGAGGGATCCCTCACGGGGGGCCTTTCCTTTTGCAATTCTTCGTCAGCTCGGTTTGTCCCTTCAAAAGGTCGAATCGGTGCCGTGGACATCCCGCCAGACACTTCCCTTGGGAGATCCTCTTTTGGGTCTCTCATTGGAACTCTTGTGCTCAACTTTTGTATCTGTCTTTTTGGGAAATGCTTCTGAGAATTCGACTGAGCAGATGCTCGGTCACTTT…	8_6_2021	117
GCAGTCGAACATGTAGCTGACTCAGGTCACCTTGGTCATTTAGAGGAAGTAAAAGTCGTAACAAGGTAACTGTAGGTGAACCTGCGGTTGGATCATTGAAAAATGTTTTGGTCTCGTGCCAAATCAACACCTGTGTGCACCATTGTCTGTATTTGGTAGTCTAGGAGGGGGGGCGACCCGAAAGGGCCTGCTTATTTTCCTCCGTGACCCCAATCCTTGCAAGTTGGTTGGGTTCGGGCTACCGCCTTTTTTGAAAAACCTTATGTTTGTCTTTGTTTTTGTCTGAACGAAGAGTCAAACTTCATTGATTAATGATTTGAATACCATTTCTGACAATGGATCTCTTGGCTCTCGCAACGATGAAGAACGCAGCGAAATGCAATAAGTAATGTGAATTGC…	15_13_2021	59
GCAGTCGAACATGTAGCTGACTCAGGTCACCTTGGTCATTTAGAGGAAGTAAAAGTCGTAACAAGGTAACTGTAGGTGAACCTGCGGTTGGATCATTGAAAAATGTTTTGGTCTCGTGCCAAATCAACACCTGTGTGCACCATTGTCTGTATTTGGTAGTCTAGGAGGGGGGGCGACCCGAAAGGGCCTGCTTATTTTCCTCCGTGACCCCAATCCTTGCAAGTTGGTTGGGTTCGGGCTACCGCCTTTTTTGAAAAACCTTATGTTTGTCTTTGTTTTTGTCTGAACGAAGAGTCAAACTTCATTGATTAATGATTTGAATACCATTTCTGACAATGGATCTCTTGGCTCTCGCAACGATGAAGAACGCAGCGAAATGCAATAAGTAATGTGAATTGC…	2_11_2021	11
GCAGTCGAACATGTAGCTGACTCAGGTCACCTTGGTCATTTAGAGGAAGTAAAAGTCGTAACAAGGTATCCGTAGGTGAACCTGCGGATGGATCATTAACACTATCTTTTAACAAATCGACCATCATTATCAACGCAACATCTTTTTGTTGTCTGATATGATGGTTTGACAACCCAAACCTAGCGAACTTGTCAACGTGAGAGGGCACAATCTTGTGCTCTTTTGCGTTCGTCACTTTTCTATATCACTTTGTATTCACCTTTTTAACAACAAATCTTGATTGATTTGTCTCATCAAATAACTTGACTAAGAAAAACGACTTGATATTTTGTCAAGTCAAAATCACAAACAAAAAAAAATACAACTCTTAACAACGGATATCTTGGCTCTCGTAACGAT…	15_13_2021	8
GCAGTCGAACATGTAGCTGACTCAGGTCACCTTGGTCATTTAGAGGAAGTAAAAGTCGTAACAAGGTATCCGTAGGTGAACCTGCGGTTGGATCATTATAAAATTTAAAATCCCTCCTTTGGGGGGGTAACCCACATTGTGTGAACTTGTACACCGTCTCTGGCGGGGGAGGAAGGAGATTGGAGGGATCCCTCACGGGGGGCCTTTCCTTTTGCAATTCTTCGTCAGCTCGGTTTGTCCCTTCAAAAGGTCGAATCGGTGCCGTGGACATCCCGCCAAACACTTCCCTTGGGAGATCCTCTTTTGGGTCTCTCATTGGAACTCTTGTGCTCAACTTTTGTATCTGTCTTTTTGGGAAATGCTTCTGAGAATTCGACTGAGCAGATGCTCGGTCACTTT…	8_6_2021	65
GCAGTCGAACATGTAGCTGACTCAGGTCACCTTGGTCATTTAGAGGAAGTAAAAGTCGTAACAAGGTATCTGTAGGTGAACCTGCAGATGGATCATTTCGATGAAAACCTTTTTTCTGAGGTGTGGCTCGCACCTGTCTAACTAAAATTGAGCTACCATTTTAAACACGGTTGCATCGGTTGGGGTCCCGTCAAGTAGCGCAAGCTACGCGAAGAGGCCTCGACACTTTACACAAACACTTTTGATGATCTAGGATTTGAATGAAAGTTCATTTTTGTGATGGAACCGACTGGTAATGCGGTCGTCTAAATCTATAGAAACAACTTTTGGCAACGGATCTCTTGGTTCTCCCATCGATGAAGAACGCAGCGAATTGCGATAAGTAATGTGAATTGCAGA…	6_6_2019	6
GCAGTCGAACATGTAGCTGACTCAGGTCACCTTGGTCATTTAGAGGAAGTAAAAGTCGTAACAAGGTATTCGTAGGTGAACCTGCGTATGGATCATTACCGTTCCGTGATTGCTTACAATCATGAACAACCTCTAACTTCGCGCAGTCTCATGCATGCGTACCTCGCTGTGCGTGTGCGTGCTGACTGTGTCGCACCATTATGTAACCAGCAGGTCATGGCATCTCACGCCGTGACTTGCTTCAAACCTTTCCATTTCAACAAATCATTGTTGTTTGTCATTGGATATGAATCGAATCGAAAAGATACACAAACAAAAAATAATTCTGTACGGTGGATCACTCGGCTCGTTATTCGATGAAGAGCGCAGCAAAGTGCGAGAAAGCAATGCGAATTGCAG…	15_13_2021	2
GCAGTCGAACATGTAGCTGACTCAGGTCACCTTGGTCATTTAGAGGAAGTAAAAGTCGTAACAAGGTCTCCGTAGGTGAACCTGCGGAAGGATCATTAACCTTTCAAAACAGGGTGCGTCGCGGCCCCCGAGGTGCGGAAACAAGCCTCGAGCGGTTTGGGGTCCTCCCCTTCACGCGCGCACGACTGCCATCCTTACTTTACGAGCACCTTCTGTTCTCCCTCGGCGGGGCAACCTGCCGTTGGAACCGAATAAACTCTTTTTGCATCTAGCATTACCTGTTCCGAAACAAACAATCGTTACAACTTTCAACAATGGATCTCTTGGCTCTGGCATCGATGAAGAACGCAGCGAAATGCGATAAGTAGTGTGAATTGCAGAATTCAGTGAATCATCGAA…	14_7_2019	24
GCAGTCGAACATGTAGCTGACTCAGGTCACCTTGGTCATTTAGAGGAAGTAAAAGTCGTAACAAGGTCTCCGTAGGTGAACCTGCGGAAGGATCATTACACAATACGAAGGCGGGCTGGATTCCCCCCCGATGGGCACTGCTTCACGGCGTGCGCAACGGGGGCCCGGCCCTGCTGAACTATTCACCCGTGTCTTTTGCGTACCTCTTGTTTCCTGGGCGGGCTCGCCCGCCACCAGGACCAACCACAAACCTTTTTGTAATAGCAATCCGCGTCAGTAACAACGTAATTAAATTACAACTTTCAACAACGGATCTCTTGGTTCTGGCATCGATGAAGAACGCAGCGAAATGCGATACGTAGTGTGAATTGCAGAATTCAGTGAATCATCGAATCTTTG…	6_9_2021	6
GCAGTCGAACATGTAGCTGACTCAGGTCACCTTGGTCATTTAGAGGAAGTAAAAGTCGTAACAAGGTCTCCGTAGGTGAACCTGCGGAAGGATCATTATCGATGGCCGCGCCGTGAGCGCCCTGGTGCAGGATCGGCCGGCCACTGACCACACCCTTACTTTACGAGCACCTTTCGTTCTCCTTCGGCGGGGCAACCCGCCGCTGGACCCTCATCAAACCTTTTTTTGCATCTAGCATTACCTGTTCTGATAAAAAACAATCGTAACAACTTTCAACAATGGATCTCTTGGCTCTGGCATCGATGAAGAACGCAGCGAAATGCGATAAGTAGTGTGAATTGCAGAATTCAGTGAATCATCGAATCTTTGAACGCACATTGCGCCCCTTGGTATTCCATG…	5_2_2021	28
GCAGTCGAACATGTAGCTGACTCAGGTCACCTTGGTCATTTAGAGGAAGTAAAAGTCGTAACAAGGTCTCCGTAGGTGAACCTGCGGAGGATCATTACAAGAACGCCCGGGCTTCGGCCTGGTTATTCATAACCCTTTGTTGTCCGACTCTGTTGCCTCCGGGGCGACCCTGCCTTCGGGCGGGGGCTCCGGGTGGACACTTCAAACTCTTGCGTAACTTTGCAGTCTGAGTAAACTTAATTAATAAATTAAAACTTTTAACAACGGATCTCTTGGTTCTGGCATCGATGAAGAACGCAGCGAAATGCGATAAGTAATGTGAATTGCAGAATTCAGTGAATCATCGAATCTTTGAACGCACATTGCGCCCCCTGGTATTCCGGGGGGCATGCCTGTTCG…	6_10_2021	12
GCAGTCGAACATGTAGCTGACTCAGGTCACCTTGGTCATTTAGAGGAAGTAAAAGTCGTAACAAGGTCTCCGTAGGTGAACCTGCGGAGGGATCATTAAAAAACGAGTTGCGAGACTCGAAAACCATCGCGAACATTACCTCGTCGTCGTTGCTTCGGCGGGCGGCCCCGCGAGGGGCCCGCAAGGCCCGCGAGGGCGCCCGCCGGAGGAGCGTGAACACACTGTTTTCTTAGCGCCTCTCTGAGTGGATACAGCGAAATGAATCAAAACTTTCAACAACGGATCTCTTGGTTCTGGCATCGATGAAGAACGCAGCGAAATGCGATAAGTAATGTGAATTGCAGAATTCAGTGAATCATCGAATCTTTGAACGCACATTGCGCCCGCTAGTATTCTGGC…	1_4_2021	4
GCAGTCGAACATGTAGCTGACTCAGGTCACCTTGGTCATTTAGAGGAAGTAAAAGTCGTAACAAGGTCTCCGTAGGTGAACCTGCGGAGGGATCATTAACAGGTTCTGGTCGGCGGCCCCGTCGCACCGTTCCTCCCTCTGTCTACCGTACACTGTTGCTCGGGCGGGCTCCGGCCCGCGCGGGATCACCACAACCTTTCTTAGCGAACGTCTGAGTACCAACAAATACAAACAAAACTTTTAACAACGGATCTCTTGGTTCCAACATCGATGAAGAACGCAGCGAAATGCGATAGCTAGTGTGAATTGCAGATTTACGTGAATCATCGAGTCTTTGAACGCACATTGCGCCCCTCGGTTCTCCGGGGGGCATGTCTGTCCGAGCGTCGTTGCAACTCT…	14_11_2021	7
GCAGTCGAACATGTAGCTGACTCAGGTCACCTTGGTCATTTAGAGGAAGTAAAAGTCGTAACAAGGTCTCCGTAGGTGAACCTGCGGAGGGATCATTAACAGGTTCTGGTCGGCGGCCCCGTCGCACCGTTCCTCCCTCTGTCTACCGTACACTGTTGCTCGGGCGGGCTCCGGCCCGCGCGGGATCACCACAACCTTTCTTAGCGAACGTCTGAGTACCAACAAATACAAACAAAACTTTTAACAACGGATCTCTTGGTTCCAACATCGATGAAGAACGCAGCGAAATGCGATAGCTAGTGTGAATTGCAGATTTACGTGAATCATCGAGTCTTTGAACGCACATTGCGCCCCTCGGTTCTCCGGGGGGCATGTCTGTCCGAGCGTCGTTGCAACTCT…	14_14_2021	22
GCAGTCGAACATGTAGCTGACTCAGGTCACCTTGGTCATTTAGAGGAAGTAAAAGTCGTAACAAGGTCTCCGTAGGTGAACCTGCGGAGGGATCATTAACGAGTTAGGGTCTCACCGGCCCGATCTCCCAACCCTTTGTCTACTTGACCATCGTTGCTTCGGCGAGCCCGTCCCTCGGGACCGCCGGAGGGCTCTTCACCGACCCTCTGGCCCGCGCTCGTCGACAGCCCCCAATTTAAAACCTTAACTAAACGTGTCTTGAATCTAAGTATTATTGTTAAATAAAAACAAAACTTTCAACAACGGATCTCTTGGTTCTGGCATCGATGAAGAACGCAGCGAAATGCGATAAGTAATGCGAATTGCAGAATTCCAGTGAGTCATCGAATCTTTGAACGC…	2_12_2021	10
GCAGTCGAACATGTAGCTGACTCAGGTCACCTTGGTCATTTAGAGGAAGTAAAAGTCGTAACAAGGTCTCCGTAGGTGAACCTGCGGAGGGATCATTAACGAGTTAGGGTCTCACCGGCCCGATCTCCCAACCCTTTGTCTACTTGACCATCGTTGCTTCGGCGAGCCCGTCCCTCGGGACCGCCGGGGGGATCTTCACCGACCCTCTGGCCCGCGCTCGTCGATAGCCCCCAATTTTAAAACCTTAACTAAACGTGTCTTGAATCTAAGTATTATTGTTAAATAAAAACAAAACTTTCAACAACGGATCTCTTGGTTCTGGCATCGATGAAGAACGCAGCGAAATGCGATAAGTAATGCGAATTGCAGAATTCCAGTGAGTCATCGAATCTTTGAACG…	7_3_2019	6
GCAGTCGAACATGTAGCTGACTCAGGTCACCTTGGTCATTTAGAGGAAGTAAAAGTCGTAACAAGGTCTCCGTAGGTGAACCTGCGGAGGGATCATTAACGAGTTAGGGTCTCACCGGCCCGATCTCCCAACCCTTTGTCTACTTGACCATCGTTGCTTCGGCGAGCCCGTCCCTCGGGACCGCCGGGGGGATCTTCACCGACCCTCTGGCCCGCGCTCGTCGATAGCCCCCAATTTTAAAACCTTAACTAAACGTGTCTTGAATCTAAGTATTATTGTTAAATAAAAACAAAACTTTCAACAACGGATCTCTTGGTTCTGGCATCGATGAAGAACGCAGCGAAATGCGATAAGTAATGCGAATTGCAGAATTCCAGTGAGTCATCGAATCTTTGAACG…	8_2_2021	5
GCAGTCGAACATGTAGCTGACTCAGGTCACCTTGGTCATTTAGAGGAAGTAAAAGTCGTAACAAGGTCTCCGTAGGTGAACCTGCGGAGGGATCATTAACGAGTTAGGGTCTCACCGGCCCGATCTCCCAACCCTTTGTCTACTTGACCATCGTTGCTTCGGCGAGCCCGTCCCTCGGGACCGCCGGGGGGATCTTCACCGACCCTCTGGCCCGCGCTCGTCGATAGCCCCCAATTTTAAAACCTTAACTAAACGTGTCTTGAATCTAAGTATTATTGTTAAATAAAAACAAAACTTTCAACAACGGATCTCTTGGTTCTGGCATCGATGAAGAACGCAGCGAAATGCGATAAGTAATGCGAATTGCAGAATTCCAGTGAGTCATCGAATCTTTGAACG…	5_13_2019	3
GCAGTCGAACATGTAGCTGACTCAGGTCACCTTGGTCATTTAGAGGAAGTAAAAGTCGTAACAAGGTCTCCGTAGGTGAACCTGCGGAGGGATCATTAACGAGTTAGGGTCTCACCGGCCCGATCTCCCAACCCTTTGTCTACTTGACCATCGTTGCTTCGGCGAGCCCGTCCCTCGGGACCGCCGGGGGGATCTTCACCGACCCTCTGGCCCGCGCTCGTCGATAGCCCCCAATTTTAAAACCTTAACTAAACGTGTCTTGAATCTAAGTATTATTGTTAAATAAAAACAAAACTTTCAACAACGGATCTCTTGGTTCTGGCATCGATGAAGAACGCAGCGAAATGCGATAAGTAATGCGAATTGCAGAATTCCAGTGAGTCATCGAATCTTTGAACG…	7_9_2019	6
GCAGTCGAACATGTAGCTGACTCAGGTCACCTTGGTCATTTAGAGGAAGTAAAAGTCGTAACAAGGTCTCCGTAGGTGAACCTGCGGAGGGATCATTAAGATGCGCACAGCCTCTGCGCGCGGCGGCCCACCAGCTGCCGCACGCACGCCTTGCATCCTCGATATTACAGCACCTTGCGTTCTCCTTCGGCGGGTCGACCCGCCGTCGGAACCAAAACATTCACCTGTGAGTGGTAAAGGATGTGTGAGGATGGTCCGGCCTCTGCAATGTAGAACCCAACCCTGGCAGTTGGCGGCCGCAAGTCATGCTGGACCTCTGGTCGTTGGGATTTCTCCCTCGACCCCCTTCCTTTGCTCGCAGCAATACCCGTTCCGAAACAAACAATCGTTACAACTTTC…	15_15_2021	2
GCAGTCGAACATGTAGCTGACTCAGGTCACCTTGGTCATTTAGAGGAAGTAAAAGTCGTAACAAGGTCTCCGTAGGTGAACCTGCGGAGGGATCATTAATCGACGAAGTGCGTAGCTAGACGCCCGGCCGTTTTCGACCCCCGGTAACCCCGGGGGGCGGCCGATCAGCGTGCTCAGTTACCAGGCCACTCACCGGAGCGCGCCCCTGCGGGGGTAGCGTGGGGAGGGGAGAGCTCCCGCTAAGGTTGTAGCCGACCCCGTTTGTACCTGCGCCCGTGATGGTCGGATCTTCATCAAAACCCTTTGTTGTCCGACTCTGTTGCCTCGGGGGCGACCCTGCCCTTCATTGGGCTCGGGGGACCCCCGGTGGACATTAACCAAACTCTTGCGTATCTTTGT…	16_8_2021	4
GCAGTCGAACATGTAGCTGACTCAGGTCACCTTGGTCATTTAGAGGAAGTAAAAGTCGTAACAAGGTCTCCGTAGGTGAACCTGCGGAGGGATCATTACAAGAACGCCCGGGCTTCGGCCTGGTTATTAATAACCCTTTGTTGTCCGACTCTGTTGCCTCCGGGGCGACCCTGCCTTCGGGCGGGGGCTCCGGGTGGACACTTCAAACTCTTGCGTAACTTTGCAGTCTGAGTAAACTTAATTAATAAATTAAAACTTTTAACAACGGATCTCTTGGTTCTGGCATCGATGAAGAACGCAGCGAAATGCGATAAGTAATGTGAATTGCAGAATTCAGTGAATCATCGAATCTTTGAACGCACATTGCGCCCCCTGGTATTCCGGGGGGCATGCCTGTTC…	15_10_2021	5
GCAGTCGAACATGTAGCTGACTCAGGTCACCTTGGTCATTTAGAGGAAGTAAAAGTCGTAACAAGGTCTCCGTAGGTGAACCTGCGGAGGGATCATTACAAGAACGCCCGGGCTTCGGCCTGGTTATTCATAACCCTTTGTTGTCCGACTCTGTTGCCTCCGGGGCGACCCTGCCTTCGGGCGGGGGCTCCGGGTGGACACTTCAAACTCTTGCGTAACTTTGCAGTCTGAGTAAACTTAATTAATAAATTAAAACTTTTAACAACGGATCTCTTGGTTCTGGCATCGATGAAGAACGCAGCGAAATGCGATAAGTAATGTGAATTGCAGAATTCAGTGAATCATCGAATCTTTGAACGCACATTGCGCCCCCTGGTATTCCGGGGGGCATGCCTGTTC…	9_11_2021	34
GCAGTCGAACATGTAGCTGACTCAGGTCACCTTGGTCATTTAGAGGAAGTAAAAGTCGTAACAAGGTCTCCGTAGGTGAACCTGCGGAGGGATCATTACAAGAACGCCCGGGCTTCGGCCTGGTTATTCATAACCCTTTGTTGTCCGACTCTGTTGCCTCCGGGGCGACCCTGCCTTCGGGCGGGGGCTCCGGGTGGACACTTCAAACTCTTGCGTAACTTTGCAGTCTGAGTAAACTTAATTAATAAATTAAAACTTTTAACAACGGATCTCTTGGTTCTGGCATCGATGAAGAACGCAGCGAAATGCGATAAGTAATGTGAATTGCAGAATTCAGTGAATCATCGAATCTTTGAACGCACATTGCGCCCCCTGGTATTCCGGGGGGCATGCCTGTTC…	10_14_2019	18
GCAGTCGAACATGTAGCTGACTCAGGTCACCTTGGTCATTTAGAGGAAGTAAAAGTCGTAACAAGGTCTCCGTAGGTGAACCTGCGGAGGGATCATTACAAGAACGCCCGGGCTTCGGCCTGGTTATTCATAACCCTTTGTTGTCCGACTCTGTTGCCTCCGGGGCGACCCTGCCTTCGGGCGGGGGCTCCGGGTGGACACTTCAAACTCTTGCGTAACTTTGCAGTCTGAGTAAACTTAATTAATAAATTAAAACTTTTAACAACGGATCTCTTGGTTCTGGCATCGATGAAGAACGCAGCGAAATGCGATAAGTAATGTGAATTGCAGAATTCAGTGAATCATCGAATCTTTGAACGCACATTGCGCCCCCTGGTATTCCGGGGGGCATGCCTGTTC…	10_15_2021	40
GCAGTCGAACATGTAGCTGACTCAGGTCACCTTGGTCATTTAGAGGAAGTAAAAGTCGTAACAAGGTCTCCGTAGGTGAACCTGCGGAGGGATCATTACAAGAACGCCCGGGCTTCGGCCTGGTTATTCATAACCCTTTGTTGTCCGACTCTGTTGCCTCCGGGGCGACCCTGCCTTCGGGCGGGGGCTCCGGGTGGACACTTCAAACTCTTGCGTAACTTTGCAGTCTGAGTAAACTTAATTAATAAATTAAAACTTTTAACAACGGATCTCTTGGTTCTGGCATCGATGAAGAACGCAGCGAAATGCGATAAGTAATGTGAATTGCAGAATTCAGTGAATCATCGAATCTTTGAACGCACATTGCGCCCCCTGGTATTCCGGGGGGCATGCCTGTTC…	10_2_2021	4
GCAGTCGAACATGTAGCTGACTCAGGTCACCTTGGTCATTTAGAGGAAGTAAAAGTCGTAACAAGGTCTCCGTAGGTGAACCTGCGGAGGGATCATTACAAGAACGCCCGGGCTTCGGCCTGGTTATTCATAACCCTTTGTTGTCCGACTCTGTTGCCTCCGGGGCGACCCTGCCTTCGGGCGGGGGCTCCGGGTGGACACTTCAAACTCTTGCGTAACTTTGCAGTCTGAGTAAACTTAATTAATAAATTAAAACTTTTAACAACGGATCTCTTGGTTCTGGCATCGATGAAGAACGCAGCGAAATGCGATAAGTAATGTGAATTGCAGAATTCAGTGAATCATCGAATCTTTGAACGCACATTGCGCCCCCTGGTATTCCGGGGGGCATGCCTGTTC…	10_3_2019	5
GCAGTCGAACATGTAGCTGACTCAGGTCACCTTGGTCATTTAGAGGAAGTAAAAGTCGTAACAAGGTCTCCGTAGGTGAACCTGCGGAGGGATCATTACAAGAACGCCCGGGCTTCGGCCTGGTTATTCATAACCCTTTGTTGTCCGACTCTGTTGCCTCCGGGGCGACCCTGCCTTCGGGCGGGGGCTCCGGGTGGACACTTCAAACTCTTGCGTAACTTTGCAGTCTGAGTAAACTTAATTAATAAATTAAAACTTTTAACAACGGATCTCTTGGTTCTGGCATCGATGAAGAACGCAGCGAAATGCGATAAGTAATGTGAATTGCAGAATTCAGTGAATCATCGAATCTTTGAACGCACATTGCGCCCCCTGGTATTCCGGGGGGCATGCCTGTTC…	11_1_2019	8
GCAGTCGAACATGTAGCTGACTCAGGTCACCTTGGTCATTTAGAGGAAGTAAAAGTCGTAACAAGGTCTCCGTAGGTGAACCTGCGGAGGGATCATTACAAGAACGCCCGGGCTTCGGCCTGGTTATTCATAACCCTTTGTTGTCCGACTCTGTTGCCTCCGGGGCGACCCTGCCTTCGGGCGGGGGCTCCGGGTGGACACTTCAAACTCTTGCGTAACTTTGCAGTCTGAGTAAACTTAATTAATAAATTAAAACTTTTAACAACGGATCTCTTGGTTCTGGCATCGATGAAGAACGCAGCGAAATGCGATAAGTAATGTGAATTGCAGAATTCAGTGAATCATCGAATCTTTGAACGCACATTGCGCCCCCTGGTATTCCGGGGGGCATGCCTGTTC…	12_3_2019	7
GCAGTCGAACATGTAGCTGACTCAGGTCACCTTGGTCATTTAGAGGAAGTAAAAGTCGTAACAAGGTCTCCGTAGGTGAACCTGCGGAGGGATCATTACAAGAACGCCCGGGCTTCGGCCTGGTTATTCATAACCCTTTGTTGTCCGACTCTGTTGCCTCCGGGGCGACCCTGCCTTCGGGCGGGGGCTCCGGGTGGACACTTCAAACTCTTGCGTAACTTTGCAGTCTGAGTAAACTTAATTAATAAATTAAAACTTTTAACAACGGATCTCTTGGTTCTGGCATCGATGAAGAACGCAGCGAAATGCGATAAGTAATGTGAATTGCAGAATTCAGTGAATCATCGAATCTTTGAACGCACATTGCGCCCCCTGGTATTCCGGGGGGCATGCCTGTTC…	13_11_2021	31
GCAGTCGAACATGTAGCTGACTCAGGTCACCTTGGTCATTTAGAGGAAGTAAAAGTCGTAACAAGGTCTCCGTAGGTGAACCTGCGGAGGGATCATTACAAGAACGCCCGGGCTTCGGCCTGGTTATTCATAACCCTTTGTTGTCCGACTCTGTTGCCTCCGGGGCGACCCTGCCTTCGGGCGGGGGCTCCGGGTGGACACTTCAAACTCTTGCGTAACTTTGCAGTCTGAGTAAACTTAATTAATAAATTAAAACTTTTAACAACGGATCTCTTGGTTCTGGCATCGATGAAGAACGCAGCGAAATGCGATAAGTAATGTGAATTGCAGAATTCAGTGAATCATCGAATCTTTGAACGCACATTGCGCCCCCTGGTATTCCGGGGGGCATGCCTGTTC…	13_8_2019	16
GCAGTCGAACATGTAGCTGACTCAGGTCACCTTGGTCATTTAGAGGAAGTAAAAGTCGTAACAAGGTCTCCGTAGGTGAACCTGCGGAGGGATCATTACAAGAACGCCCGGGCTTCGGCCTGGTTATTCATAACCCTTTGTTGTCCGACTCTGTTGCCTCCGGGGCGACCCTGCCTTCGGGCGGGGGCTCCGGGTGGACACTTCAAACTCTTGCGTAACTTTGCAGTCTGAGTAAACTTAATTAATAAATTAAAACTTTTAACAACGGATCTCTTGGTTCTGGCATCGATGAAGAACGCAGCGAAATGCGATAAGTAATGTGAATTGCAGAATTCAGTGAATCATCGAATCTTTGAACGCACATTGCGCCCCCTGGTATTCCGGGGGGCATGCCTGTTC…	13_8_2021	41
GCAGTCGAACATGTAGCTGACTCAGGTCACCTTGGTCATTTAGAGGAAGTAAAAGTCGTAACAAGGTCTCCGTAGGTGAACCTGCGGAGGGATCATTACAAGAACGCCCGGGCTTCGGCCTGGTTATTCATAACCCTTTGTTGTCCGACTCTGTTGCCTCCGGGGCGACCCTGCCTTCGGGCGGGGGCTCCGGGTGGACACTTCAAACTCTTGCGTAACTTTGCAGTCTGAGTAAACTTAATTAATAAATTAAAACTTTTAACAACGGATCTCTTGGTTCTGGCATCGATGAAGAACGCAGCGAAATGCGATAAGTAATGTGAATTGCAGAATTCAGTGAATCATCGAATCTTTGAACGCACATTGCGCCCCCTGGTATTCCGGGGGGCATGCCTGTTC…	14_11_2021	67
GCAGTCGAACATGTAGCTGACTCAGGTCACCTTGGTCATTTAGAGGAAGTAAAAGTCGTAACAAGGTCTCCGTAGGTGAACCTGCGGAGGGATCATTACAAGAACGCCCGGGCTTCGGCCTGGTTATTCATAACCCTTTGTTGTCCGACTCTGTTGCCTCCGGGGCGACCCTGCCTTCGGGCGGGGGCTCCGGGTGGACACTTCAAACTCTTGCGTAACTTTGCAGTCTGAGTAAACTTAATTAATAAATTAAAACTTTTAACAACGGATCTCTTGGTTCTGGCATCGATGAAGAACGCAGCGAAATGCGATAAGTAATGTGAATTGCAGAATTCAGTGAATCATCGAATCTTTGAACGCACATTGCGCCCCCTGGTATTCCGGGGGGCATGCCTGTTC…	14_12_2021	19
GCAGTCGAACATGTAGCTGACTCAGGTCACCTTGGTCATTTAGAGGAAGTAAAAGTCGTAACAAGGTCTCCGTAGGTGAACCTGCGGAGGGATCATTACAAGAACGCCCGGGCTTCGGCCTGGTTATTCATAACCCTTTGTTGTCCGACTCTGTTGCCTCCGGGGCGACCCTGCCTTCGGGCGGGGGCTCCGGGTGGACACTTCAAACTCTTGCGTAACTTTGCAGTCTGAGTAAACTTAATTAATAAATTAAAACTTTTAACAACGGATCTCTTGGTTCTGGCATCGATGAAGAACGCAGCGAAATGCGATAAGTAATGTGAATTGCAGAATTCAGTGAATCATCGAATCTTTGAACGCACATTGCGCCCCCTGGTATTCCGGGGGGCATGCCTGTTC…	14_13_2019	30
GCAGTCGAACATGTAGCTGACTCAGGTCACCTTGGTCATTTAGAGGAAGTAAAAGTCGTAACAAGGTCTCCGTAGGTGAACCTGCGGAGGGATCATTACAAGAACGCCCGGGCTTCGGCCTGGTTATTCATAACCCTTTGTTGTCCGACTCTGTTGCCTCCGGGGCGACCCTGCCTTCGGGCGGGGGCTCCGGGTGGACACTTCAAACTCTTGCGTAACTTTGCAGTCTGAGTAAACTTAATTAATAAATTAAAACTTTTAACAACGGATCTCTTGGTTCTGGCATCGATGAAGAACGCAGCGAAATGCGATAAGTAATGTGAATTGCAGAATTCAGTGAATCATCGAATCTTTGAACGCACATTGCGCCCCCTGGTATTCCGGGGGGCATGCCTGTTC…	14_14_2021	73
GCAGTCGAACATGTAGCTGACTCAGGTCACCTTGGTCATTTAGAGGAAGTAAAAGTCGTAACAAGGTCTCCGTAGGTGAACCTGCGGAGGGATCATTACAAGAACGCCCGGGCTTCGGCCTGGTTATTCATAACCCTTTGTTGTCCGACTCTGTTGCCTCCGGGGCGACCCTGCCTTCGGGCGGGGGCTCCGGGTGGACACTTCAAACTCTTGCGTAACTTTGCAGTCTGAGTAAACTTAATTAATAAATTAAAACTTTTAACAACGGATCTCTTGGTTCTGGCATCGATGAAGAACGCAGCGAAATGCGATAAGTAATGTGAATTGCAGAATTCAGTGAATCATCGAATCTTTGAACGCACATTGCGCCCCCTGGTATTCCGGGGGGCATGCCTGTTC…	14_7_2019	8
GCAGTCGAACATGTAGCTGACTCAGGTCACCTTGGTCATTTAGAGGAAGTAAAAGTCGTAACAAGGTCTCCGTAGGTGAACCTGCGGAGGGATCATTACAAGAACGCCCGGGCTTCGGCCTGGTTATTCATAACCCTTTGTTGTCCGACTCTGTTGCCTCCGGGGCGACCCTGCCTTCGGGCGGGGGCTCCGGGTGGACACTTCAAACTCTTGCGTAACTTTGCAGTCTGAGTAAACTTAATTAATAAATTAAAACTTTTAACAACGGATCTCTTGGTTCTGGCATCGATGAAGAACGCAGCGAAATGCGATAAGTAATGTGAATTGCAGAATTCAGTGAATCATCGAATCTTTGAACGCACATTGCGCCCCCTGGTATTCCGGGGGGCATGCCTGTTC…	14_7_2021	42
GCAGTCGAACATGTAGCTGACTCAGGTCACCTTGGTCATTTAGAGGAAGTAAAAGTCGTAACAAGGTCTCCGTAGGTGAACCTGCGGAGGGATCATTACAAGAACGCCCGGGCTTCGGCCTGGTTATTCATAACCCTTTGTTGTCCGACTCTGTTGCCTCCGGGGCGACCCTGCCTTCGGGCGGGGGCTCCGGGTGGACACTTCAAACTCTTGCGTAACTTTGCAGTCTGAGTAAACTTAATTAATAAATTAAAACTTTTAACAACGGATCTCTTGGTTCTGGCATCGATGAAGAACGCAGCGAAATGCGATAAGTAATGTGAATTGCAGAATTCAGTGAATCATCGAATCTTTGAACGCACATTGCGCCCCCTGGTATTCCGGGGGGCATGCCTGTTC…	14_8_2021	5
GCAGTCGAACATGTAGCTGACTCAGGTCACCTTGGTCATTTAGAGGAAGTAAAAGTCGTAACAAGGTCTCCGTAGGTGAACCTGCGGAGGGATCATTACAAGAACGCCCGGGCTTCGGCCTGGTTATTCATAACCCTTTGTTGTCCGACTCTGTTGCCTCCGGGGCGACCCTGCCTTCGGGCGGGGGCTCCGGGTGGACACTTCAAACTCTTGCGTAACTTTGCAGTCTGAGTAAACTTAATTAATAAATTAAAACTTTTAACAACGGATCTCTTGGTTCTGGCATCGATGAAGAACGCAGCGAAATGCGATAAGTAATGTGAATTGCAGAATTCAGTGAATCATCGAATCTTTGAACGCACATTGCGCCCCCTGGTATTCCGGGGGGCATGCCTGTTC…	15_10_2019	15
GCAGTCGAACATGTAGCTGACTCAGGTCACCTTGGTCATTTAGAGGAAGTAAAAGTCGTAACAAGGTCTCCGTAGGTGAACCTGCGGAGGGATCATTACAAGAACGCCCGGGCTTCGGCCTGGTTATTCATAACCCTTTGTTGTCCGACTCTGTTGCCTCCGGGGCGACCCTGCCTTCGGGCGGGGGCTCCGGGTGGACACTTCAAACTCTTGCGTAACTTTGCAGTCTGAGTAAACTTAATTAATAAATTAAAACTTTTAACAACGGATCTCTTGGTTCTGGCATCGATGAAGAACGCAGCGAAATGCGATAAGTAATGTGAATTGCAGAATTCAGTGAATCATCGAATCTTTGAACGCACATTGCGCCCCCTGGTATTCCGGGGGGCATGCCTGTTC…	15_11_2019	12
GCAGTCGAACATGTAGCTGACTCAGGTCACCTTGGTCATTTAGAGGAAGTAAAAGTCGTAACAAGGTCTCCGTAGGTGAACCTGCGGAGGGATCATTACAAGAACGCCCGGGCTTCGGCCTGGTTATTCATAACCCTTTGTTGTCCGACTCTGTTGCCTCCGGGGCGACCCTGCCTTCGGGCGGGGGCTCCGGGTGGACACTTCAAACTCTTGCGTAACTTTGCAGTCTGAGTAAACTTAATTAATAAATTAAAACTTTTAACAACGGATCTCTTGGTTCTGGCATCGATGAAGAACGCAGCGAAATGCGATAAGTAATGTGAATTGCAGAATTCAGTGAATCATCGAATCTTTGAACGCACATTGCGCCCCCTGGTATTCCGGGGGGCATGCCTGTTC…	15_11_2021	122
GCAGTCGAACATGTAGCTGACTCAGGTCACCTTGGTCATTTAGAGGAAGTAAAAGTCGTAACAAGGTCTCCGTAGGTGAACCTGCGGAGGGATCATTACAAGAACGCCCGGGCTTCGGCCTGGTTATTCATAACCCTTTGTTGTCCGACTCTGTTGCCTCCGGGGCGACCCTGCCTTCGGGCGGGGGCTCCGGGTGGACACTTCAAACTCTTGCGTAACTTTGCAGTCTGAGTAAACTTAATTAATAAATTAAAACTTTTAACAACGGATCTCTTGGTTCTGGCATCGATGAAGAACGCAGCGAAATGCGATAAGTAATGTGAATTGCAGAATTCAGTGAATCATCGAATCTTTGAACGCACATTGCGCCCCCTGGTATTCCGGGGGGCATGCCTGTTC…	15_12_2021	90
GCAGTCGAACATGTAGCTGACTCAGGTCACCTTGGTCATTTAGAGGAAGTAAAAGTCGTAACAAGGTCTCCGTAGGTGAACCTGCGGAGGGATCATTACAAGAACGCCCGGGCTTCGGCCTGGTTATTCATAACCCTTTGTTGTCCGACTCTGTTGCCTCCGGGGCGACCCTGCCTTCGGGCGGGGGCTCCGGGTGGACACTTCAAACTCTTGCGTAACTTTGCAGTCTGAGTAAACTTAATTAATAAATTAAAACTTTTAACAACGGATCTCTTGGTTCTGGCATCGATGAAGAACGCAGCGAAATGCGATAAGTAATGTGAATTGCAGAATTCAGTGAATCATCGAATCTTTGAACGCACATTGCGCCCCCTGGTATTCCGGGGGGCATGCCTGTTC…	15_13_2021	107
GCAGTCGAACATGTAGCTGACTCAGGTCACCTTGGTCATTTAGAGGAAGTAAAAGTCGTAACAAGGTCTCCGTAGGTGAACCTGCGGAGGGATCATTACAAGAACGCCCGGGCTTCGGCCTGGTTATTCATAACCCTTTGTTGTCCGACTCTGTTGCCTCCGGGGCGACCCTGCCTTCGGGCGGGGGCTCCGGGTGGACACTTCAAACTCTTGCGTAACTTTGCAGTCTGAGTAAACTTAATTAATAAATTAAAACTTTTAACAACGGATCTCTTGGTTCTGGCATCGATGAAGAACGCAGCGAAATGCGATAAGTAATGTGAATTGCAGAATTCAGTGAATCATCGAATCTTTGAACGCACATTGCGCCCCCTGGTATTCCGGGGGGCATGCCTGTTC…	15_14_2021	243
GCAGTCGAACATGTAGCTGACTCAGGTCACCTTGGTCATTTAGAGGAAGTAAAAGTCGTAACAAGGTCTCCGTAGGTGAACCTGCGGAGGGATCATTACAAGAACGCCCGGGCTTCGGCCTGGTTATTCATAACCCTTTGTTGTCCGACTCTGTTGCCTCCGGGGCGACCCTGCCTTCGGGCGGGGGCTCCGGGTGGACACTTCAAACTCTTGCGTAACTTTGCAGTCTGAGTAAACTTAATTAATAAATTAAAACTTTTAACAACGGATCTCTTGGTTCTGGCATCGATGAAGAACGCAGCGAAATGCGATAAGTAATGTGAATTGCAGAATTCAGTGAATCATCGAATCTTTGAACGCACATTGCGCCCCCTGGTATTCCGGGGGGCATGCCTGTTC…	15_15_2021	8
GCAGTCGAACATGTAGCTGACTCAGGTCACCTTGGTCATTTAGAGGAAGTAAAAGTCGTAACAAGGTCTCCGTAGGTGAACCTGCGGAGGGATCATTACAAGAACGCCCGGGCTTCGGCCTGGTTATTCATAACCCTTTGTTGTCCGACTCTGTTGCCTCCGGGGCGACCCTGCCTTCGGGCGGGGGCTCCGGGTGGACACTTCAAACTCTTGCGTAACTTTGCAGTCTGAGTAAACTTAATTAATAAATTAAAACTTTTAACAACGGATCTCTTGGTTCTGGCATCGATGAAGAACGCAGCGAAATGCGATAAGTAATGTGAATTGCAGAATTCAGTGAATCATCGAATCTTTGAACGCACATTGCGCCCCCTGGTATTCCGGGGGGCATGCCTGTTC…	18_12_2021	9
GCAGTCGAACATGTAGCTGACTCAGGTCACCTTGGTCATTTAGAGGAAGTAAAAGTCGTAACAAGGTCTCCGTAGGTGAACCTGCGGAGGGATCATTACAAGAACGCCCGGGCTTCGGCCTGGTTATTCATAACCCTTTGTTGTCCGACTCTGTTGCCTCCGGGGCGACCCTGCCTTCGGGCGGGGGCTCCGGGTGGACACTTCAAACTCTTGCGTAACTTTGCAGTCTGAGTAAACTTAATTAATAAATTAAAACTTTTAACAACGGATCTCTTGGTTCTGGCATCGATGAAGAACGCAGCGAAATGCGATAAGTAATGTGAATTGCAGAATTCAGTGAATCATCGAATCTTTGAACGCACATTGCGCCCCCTGGTATTCCGGGGGGCATGCCTGTTC…	18_14_2019	20
GCAGTCGAACATGTAGCTGACTCAGGTCACCTTGGTCATTTAGAGGAAGTAAAAGTCGTAACAAGGTCTCCGTAGGTGAACCTGCGGAGGGATCATTACAAGAACGCCCGGGCTTCGGCCTGGTTATTCATAACCCTTTGTTGTCCGACTCTGTTGCCTCCGGGGCGACCCTGCCTTCGGGCGGGGGCTCCGGGTGGACACTTCAAACTCTTGCGTAACTTTGCAGTCTGAGTAAACTTAATTAATAAATTAAAACTTTTAACAACGGATCTCTTGGTTCTGGCATCGATGAAGAACGCAGCGAAATGCGATAAGTAATGTGAATTGCAGAATTCAGTGAATCATCGAATCTTTGAACGCACATTGCGCCCCCTGGTATTCCGGGGGGCATGCCTGTTC…	18_14_2021	11
GCAGTCGAACATGTAGCTGACTCAGGTCACCTTGGTCATTTAGAGGAAGTAAAAGTCGTAACAAGGTCTCCGTAGGTGAACCTGCGGAGGGATCATTACAAGAACGCCCGGGCTTCGGCCTGGTTATTCATAACCCTTTGTTGTCCGACTCTGTTGCCTCCGGGGCGACCCTGCCTTCGGGCGGGGGCTCCGGGTGGACACTTCAAACTCTTGCGTAACTTTGCAGTCTGAGTAAACTTAATTAATAAATTAAAACTTTTAACAACGGATCTCTTGGTTCTGGCATCGATGAAGAACGCAGCGAAATGCGATAAGTAATGTGAATTGCAGAATTCAGTGAATCATCGAATCTTTGAACGCACATTGCGCCCCCTGGTATTCCGGGGGGCATGCCTGTTC…	18_9_2019	5
GCAGTCGAACATGTAGCTGACTCAGGTCACCTTGGTCATTTAGAGGAAGTAAAAGTCGTAACAAGGTCTCCGTAGGTGAACCTGCGGAGGGATCATTACAAGAACGCCCGGGCTTCGGCCTGGTTATTCATAACCCTTTGTTGTCCGACTCTGTTGCCTCCGGGGCGACCCTGCCTTCGGGCGGGGGCTCCGGGTGGACACTTCAAACTCTTGCGTAACTTTGCAGTCTGAGTAAACTTAATTAATAAATTAAAACTTTTAACAACGGATCTCTTGGTTCTGGCATCGATGAAGAACGCAGCGAAATGCGATAAGTAATGTGAATTGCAGAATTCAGTGAATCATCGAATCTTTGAACGCACATTGCGCCCCCTGGTATTCCGGGGGGCATGCCTGTTC…	19_14_2019	3
GCAGTCGAACATGTAGCTGACTCAGGTCACCTTGGTCATTTAGAGGAAGTAAAAGTCGTAACAAGGTCTCCGTAGGTGAACCTGCGGAGGGATCATTACAAGAACGCCCGGGCTTCGGCCTGGTTATTCATAACCCTTTGTTGTCCGACTCTGTTGCCTCCGGGGCGACCCTGCCTTCGGGCGGGGGCTCCGGGTGGACACTTCAAACTCTTGCGTAACTTTGCAGTCTGAGTAAACTTAATTAATAAATTAAAACTTTTAACAACGGATCTCTTGGTTCTGGCATCGATGAAGAACGCAGCGAAATGCGATAAGTAATGTGAATTGCAGAATTCAGTGAATCATCGAATCTTTGAACGCACATTGCGCCCCCTGGTATTCCGGGGGGCATGCCTGTTC…	19_15_2019	2
GCAGTCGAACATGTAGCTGACTCAGGTCACCTTGGTCATTTAGAGGAAGTAAAAGTCGTAACAAGGTCTCCGTAGGTGAACCTGCGGAGGGATCATTACAAGAACGCCCGGGCTTCGGCCTGGTTATTCATAACCCTTTGTTGTCCGACTCTGTTGCCTCCGGGGCGACCCTGCCTTCGGGCGGGGGCTCCGGGTGGACACTTCAAACTCTTGCGTAACTTTGCAGTCTGAGTAAACTTAATTAATAAATTAAAACTTTTAACAACGGATCTCTTGGTTCTGGCATCGATGAAGAACGCAGCGAAATGCGATAAGTAATGTGAATTGCAGAATTCAGTGAATCATCGAATCTTTGAACGCACATTGCGCCCCCTGGTATTCCGGGGGGCATGCCTGTTC…	19_7_2019	4
GCAGTCGAACATGTAGCTGACTCAGGTCACCTTGGTCATTTAGAGGAAGTAAAAGTCGTAACAAGGTCTCCGTAGGTGAACCTGCGGAGGGATCATTACAAGAACGCCCGGGCTTCGGCCTGGTTATTCATAACCCTTTGTTGTCCGACTCTGTTGCCTCCGGGGCGACCCTGCCTTCGGGCGGGGGCTCCGGGTGGACACTTCAAACTCTTGCGTAACTTTGCAGTCTGAGTAAACTTAATTAATAAATTAAAACTTTTAACAACGGATCTCTTGGTTCTGGCATCGATGAAGAACGCAGCGAAATGCGATAAGTAATGTGAATTGCAGAATTCAGTGAATCATCGAATCTTTGAACGCACATTGCGCCCCCTGGTATTCCGGGGGGCATGCCTGTTC…	1_10_2021	21
GCAGTCGAACATGTAGCTGACTCAGGTCACCTTGGTCATTTAGAGGAAGTAAAAGTCGTAACAAGGTCTCCGTAGGTGAACCTGCGGAGGGATCATTACAAGAACGCCCGGGCTTCGGCCTGGTTATTCATAACCCTTTGTTGTCCGACTCTGTTGCCTCCGGGGCGACCCTGCCTTCGGGCGGGGGCTCCGGGTGGACACTTCAAACTCTTGCGTAACTTTGCAGTCTGAGTAAACTTAATTAATAAATTAAAACTTTTAACAACGGATCTCTTGGTTCTGGCATCGATGAAGAACGCAGCGAAATGCGATAAGTAATGTGAATTGCAGAATTCAGTGAATCATCGAATCTTTGAACGCACATTGCGCCCCCTGGTATTCCGGGGGGCATGCCTGTTC…	1_5_2021	11
GCAGTCGAACATGTAGCTGACTCAGGTCACCTTGGTCATTTAGAGGAAGTAAAAGTCGTAACAAGGTCTCCGTAGGTGAACCTGCGGAGGGATCATTACAAGAACGCCCGGGCTTCGGCCTGGTTATTCATAACCCTTTGTTGTCCGACTCTGTTGCCTCCGGGGCGACCCTGCCTTCGGGCGGGGGCTCCGGGTGGACACTTCAAACTCTTGCGTAACTTTGCAGTCTGAGTAAACTTAATTAATAAATTAAAACTTTTAACAACGGATCTCTTGGTTCTGGCATCGATGAAGAACGCAGCGAAATGCGATAAGTAATGTGAATTGCAGAATTCAGTGAATCATCGAATCTTTGAACGCACATTGCGCCCCCTGGTATTCCGGGGGGCATGCCTGTTC…	20_11_2019	16
GCAGTCGAACATGTAGCTGACTCAGGTCACCTTGGTCATTTAGAGGAAGTAAAAGTCGTAACAAGGTCTCCGTAGGTGAACCTGCGGAGGGATCATTACAAGAACGCCCGGGCTTCGGCCTGGTTATTCATAACCCTTTGTTGTCCGACTCTGTTGCCTCCGGGGCGACCCTGCCTTCGGGCGGGGGCTCCGGGTGGACACTTCAAACTCTTGCGTAACTTTGCAGTCTGAGTAAACTTAATTAATAAATTAAAACTTTTAACAACGGATCTCTTGGTTCTGGCATCGATGAAGAACGCAGCGAAATGCGATAAGTAATGTGAATTGCAGAATTCAGTGAATCATCGAATCTTTGAACGCACATTGCGCCCCCTGGTATTCCGGGGGGCATGCCTGTTC…	20_3_2019	16
GCAGTCGAACATGTAGCTGACTCAGGTCACCTTGGTCATTTAGAGGAAGTAAAAGTCGTAACAAGGTCTCCGTAGGTGAACCTGCGGAGGGATCATTACAAGAACGCCCGGGCTTCGGCCTGGTTATTCATAACCCTTTGTTGTCCGACTCTGTTGCCTCCGGGGCGACCCTGCCTTCGGGCGGGGGCTCCGGGTGGACACTTCAAACTCTTGCGTAACTTTGCAGTCTGAGTAAACTTAATTAATAAATTAAAACTTTTAACAACGGATCTCTTGGTTCTGGCATCGATGAAGAACGCAGCGAAATGCGATAAGTAATGTGAATTGCAGAATTCAGTGAATCATCGAATCTTTGAACGCACATTGCGCCCCCTGGTATTCCGGGGGGCATGCCTGTTC…	20_9_2019	6
GCAGTCGAACATGTAGCTGACTCAGGTCACCTTGGTCATTTAGAGGAAGTAAAAGTCGTAACAAGGTCTCCGTAGGTGAACCTGCGGAGGGATCATTACAAGAACGCCCGGGCTTCGGCCTGGTTATTCATAACCCTTTGTTGTCCGACTCTGTTGCCTCCGGGGCGACCCTGCCTTCGGGCGGGGGCTCCGGGTGGACACTTCAAACTCTTGCGTAACTTTGCAGTCTGAGTAAACTTAATTAATAAATTAAAACTTTTAACAACGGATCTCTTGGTTCTGGCATCGATGAAGAACGCAGCGAAATGCGATAAGTAATGTGAATTGCAGAATTCAGTGAATCATCGAATCTTTGAACGCACATTGCGCCCCCTGGTATTCCGGGGGGCATGCCTGTTC…	21_14_2021	4
GCAGTCGAACATGTAGCTGACTCAGGTCACCTTGGTCATTTAGAGGAAGTAAAAGTCGTAACAAGGTCTCCGTAGGTGAACCTGCGGAGGGATCATTACAAGAACGCCCGGGCTTCGGCCTGGTTATTCATAACCCTTTGTTGTCCGACTCTGTTGCCTCCGGGGCGACCCTGCCTTCGGGCGGGGGCTCCGGGTGGACACTTCAAACTCTTGCGTAACTTTGCAGTCTGAGTAAACTTAATTAATAAATTAAAACTTTTAACAACGGATCTCTTGGTTCTGGCATCGATGAAGAACGCAGCGAAATGCGATAAGTAATGTGAATTGCAGAATTCAGTGAATCATCGAATCTTTGAACGCACATTGCGCCCCCTGGTATTCCGGGGGGCATGCCTGTTC…	21_1_2019	10
GCAGTCGAACATGTAGCTGACTCAGGTCACCTTGGTCATTTAGAGGAAGTAAAAGTCGTAACAAGGTCTCCGTAGGTGAACCTGCGGAGGGATCATTACAAGAACGCCCGGGCTTCGGCCTGGTTATTCATAACCCTTTGTTGTCCGACTCTGTTGCCTCCGGGGCGACCCTGCCTTCGGGCGGGGGCTCCGGGTGGACACTTCAAACTCTTGCGTAACTTTGCAGTCTGAGTAAACTTAATTAATAAATTAAAACTTTTAACAACGGATCTCTTGGTTCTGGCATCGATGAAGAACGCAGCGAAATGCGATAAGTAATGTGAATTGCAGAATTCAGTGAATCATCGAATCTTTGAACGCACATTGCGCCCCCTGGTATTCCGGGGGGCATGCCTGTTC…	21_5_2019	13
GCAGTCGAACATGTAGCTGACTCAGGTCACCTTGGTCATTTAGAGGAAGTAAAAGTCGTAACAAGGTCTCCGTAGGTGAACCTGCGGAGGGATCATTACAAGAACGCCCGGGCTTCGGCCTGGTTATTCATAACCCTTTGTTGTCCGACTCTGTTGCCTCCGGGGCGACCCTGCCTTCGGGCGGGGGCTCCGGGTGGACACTTCAAACTCTTGCGTAACTTTGCAGTCTGAGTAAACTTAATTAATAAATTAAAACTTTTAACAACGGATCTCTTGGTTCTGGCATCGATGAAGAACGCAGCGAAATGCGATAAGTAATGTGAATTGCAGAATTCAGTGAATCATCGAATCTTTGAACGCACATTGCGCCCCCTGGTATTCCGGGGGGCATGCCTGTTC…	2_13_2021	12
GCAGTCGAACATGTAGCTGACTCAGGTCACCTTGGTCATTTAGAGGAAGTAAAAGTCGTAACAAGGTCTCCGTAGGTGAACCTGCGGAGGGATCATTACAAGAACGCCCGGGCTTCGGCCTGGTTATTCATAACCCTTTGTTGTCCGACTCTGTTGCCTCCGGGGCGACCCTGCCTTCGGGCGGGGGCTCCGGGTGGACACTTCAAACTCTTGCGTAACTTTGCAGTCTGAGTAAACTTAATTAATAAATTAAAACTTTTAACAACGGATCTCTTGGTTCTGGCATCGATGAAGAACGCAGCGAAATGCGATAAGTAATGTGAATTGCAGAATTCAGTGAATCATCGAATCTTTGAACGCACATTGCGCCCCCTGGTATTCCGGGGGGCATGCCTGTTC…	2_14_2021	7
GCAGTCGAACATGTAGCTGACTCAGGTCACCTTGGTCATTTAGAGGAAGTAAAAGTCGTAACAAGGTCTCCGTAGGTGAACCTGCGGAGGGATCATTACAAGAACGCCCGGGCTTCGGCCTGGTTATTCATAACCCTTTGTTGTCCGACTCTGTTGCCTCCGGGGCGACCCTGCCTTCGGGCGGGGGCTCCGGGTGGACACTTCAAACTCTTGCGTAACTTTGCAGTCTGAGTAAACTTAATTAATAAATTAAAACTTTTAACAACGGATCTCTTGGTTCTGGCATCGATGAAGAACGCAGCGAAATGCGATAAGTAATGTGAATTGCAGAATTCAGTGAATCATCGAATCTTTGAACGCACATTGCGCCCCCTGGTATTCCGGGGGGCATGCCTGTTC…	2_1_2019	56
GCAGTCGAACATGTAGCTGACTCAGGTCACCTTGGTCATTTAGAGGAAGTAAAAGTCGTAACAAGGTCTCCGTAGGTGAACCTGCGGAGGGATCATTACAAGAACGCCCGGGCTTCGGCCTGGTTATTCATAACCCTTTGTTGTCCGACTCTGTTGCCTCCGGGGCGACCCTGCCTTCGGGCGGGGGCTCCGGGTGGACACTTCAAACTCTTGCGTAACTTTGCAGTCTGAGTAAACTTAATTAATAAATTAAAACTTTTAACAACGGATCTCTTGGTTCTGGCATCGATGAAGAACGCAGCGAAATGCGATAAGTAATGTGAATTGCAGAATTCAGTGAATCATCGAATCTTTGAACGCACATTGCGCCCCCTGGTATTCCGGGGGGCATGCCTGTTC…	2_3_2021	28
GCAGTCGAACATGTAGCTGACTCAGGTCACCTTGGTCATTTAGAGGAAGTAAAAGTCGTAACAAGGTCTCCGTAGGTGAACCTGCGGAGGGATCATTACAAGAACGCCCGGGCTTCGGCCTGGTTATTCATAACCCTTTGTTGTCCGACTCTGTTGCCTCCGGGGCGACCCTGCCTTCGGGCGGGGGCTCCGGGTGGACACTTCAAACTCTTGCGTAACTTTGCAGTCTGAGTAAACTTAATTAATAAATTAAAACTTTTAACAACGGATCTCTTGGTTCTGGCATCGATGAAGAACGCAGCGAAATGCGATAAGTAATGTGAATTGCAGAATTCAGTGAATCATCGAATCTTTGAACGCACATTGCGCCCCCTGGTATTCCGGGGGGCATGCCTGTTC…	2_5_2021	33
GCAGTCGAACATGTAGCTGACTCAGGTCACCTTGGTCATTTAGAGGAAGTAAAAGTCGTAACAAGGTCTCCGTAGGTGAACCTGCGGAGGGATCATTACAAGAACGCCCGGGCTTCGGCCTGGTTATTCATAACCCTTTGTTGTCCGACTCTGTTGCCTCCGGGGCGACCCTGCCTTCGGGCGGGGGCTCCGGGTGGACACTTCAAACTCTTGCGTAACTTTGCAGTCTGAGTAAACTTAATTAATAAATTAAAACTTTTAACAACGGATCTCTTGGTTCTGGCATCGATGAAGAACGCAGCGAAATGCGATAAGTAATGTGAATTGCAGAATTCAGTGAATCATCGAATCTTTGAACGCACATTGCGCCCCCTGGTATTCCGGGGGGCATGCCTGTTC…	2_6_2019	153
GCAGTCGAACATGTAGCTGACTCAGGTCACCTTGGTCATTTAGAGGAAGTAAAAGTCGTAACAAGGTCTCCGTAGGTGAACCTGCGGAGGGATCATTACAAGAACGCCCGGGCTTCGGCCTGGTTATTCATAACCCTTTGTTGTCCGACTCTGTTGCCTCCGGGGCGACCCTGCCTTCGGGCGGGGGCTCCGGGTGGACACTTCAAACTCTTGCGTAACTTTGCAGTCTGAGTAAACTTAATTAATAAATTAAAACTTTTAACAACGGATCTCTTGGTTCTGGCATCGATGAAGAACGCAGCGAAATGCGATAAGTAATGTGAATTGCAGAATTCAGTGAATCATCGAATCTTTGAACGCACATTGCGCCCCCTGGTATTCCGGGGGGCATGCCTGTTC…	3_4_2019	15
GCAGTCGAACATGTAGCTGACTCAGGTCACCTTGGTCATTTAGAGGAAGTAAAAGTCGTAACAAGGTCTCCGTAGGTGAACCTGCGGAGGGATCATTACAAGAACGCCCGGGCTTCGGCCTGGTTATTCATAACCCTTTGTTGTCCGACTCTGTTGCCTCCGGGGCGACCCTGCCTTCGGGCGGGGGCTCCGGGTGGACACTTCAAACTCTTGCGTAACTTTGCAGTCTGAGTAAACTTAATTAATAAATTAAAACTTTTAACAACGGATCTCTTGGTTCTGGCATCGATGAAGAACGCAGCGAAATGCGATAAGTAATGTGAATTGCAGAATTCAGTGAATCATCGAATCTTTGAACGCACATTGCGCCCCCTGGTATTCCGGGGGGCATGCCTGTTC…	3_7_2019	110
GCAGTCGAACATGTAGCTGACTCAGGTCACCTTGGTCATTTAGAGGAAGTAAAAGTCGTAACAAGGTCTCCGTAGGTGAACCTGCGGAGGGATCATTACAAGAACGCCCGGGCTTCGGCCTGGTTATTCATAACCCTTTGTTGTCCGACTCTGTTGCCTCCGGGGCGACCCTGCCTTCGGGCGGGGGCTCCGGGTGGACACTTCAAACTCTTGCGTAACTTTGCAGTCTGAGTAAACTTAATTAATAAATTAAAACTTTTAACAACGGATCTCTTGGTTCTGGCATCGATGAAGAACGCAGCGAAATGCGATAAGTAATGTGAATTGCAGAATTCAGTGAATCATCGAATCTTTGAACGCACATTGCGCCCCCTGGTATTCCGGGGGGCATGCCTGTTC…	3_9_2019	124
GCAGTCGAACATGTAGCTGACTCAGGTCACCTTGGTCATTTAGAGGAAGTAAAAGTCGTAACAAGGTCTCCGTAGGTGAACCTGCGGAGGGATCATTACAAGAACGCCCGGGCTTCGGCCTGGTTATTCATAACCCTTTGTTGTCCGACTCTGTTGCCTCCGGGGCGACCCTGCCTTCGGGCGGGGGCTCCGGGTGGACACTTCAAACTCTTGCGTAACTTTGCAGTCTGAGTAAACTTAATTAATAAATTAAAACTTTTAACAACGGATCTCTTGGTTCTGGCATCGATGAAGAACGCAGCGAAATGCGATAAGTAATGTGAATTGCAGAATTCAGTGAATCATCGAATCTTTGAACGCACATTGCGCCCCCTGGTATTCCGGGGGGCATGCCTGTTC…	5_10_2021	28
GCAGTCGAACATGTAGCTGACTCAGGTCACCTTGGTCATTTAGAGGAAGTAAAAGTCGTAACAAGGTCTCCGTAGGTGAACCTGCGGAGGGATCATTACAAGAACGCCCGGGCTTCGGCCTGGTTATTCATAACCCTTTGTTGTCCGACTCTGTTGCCTCCGGGGCGACCCTGCCTTCGGGCGGGGGCTCCGGGTGGACACTTCAAACTCTTGCGTAACTTTGCAGTCTGAGTAAACTTAATTAATAAATTAAAACTTTTAACAACGGATCTCTTGGTTCTGGCATCGATGAAGAACGCAGCGAAATGCGATAAGTAATGTGAATTGCAGAATTCAGTGAATCATCGAATCTTTGAACGCACATTGCGCCCCCTGGTATTCCGGGGGGCATGCCTGTTC…	5_12_2019	95
GCAGTCGAACATGTAGCTGACTCAGGTCACCTTGGTCATTTAGAGGAAGTAAAAGTCGTAACAAGGTCTCCGTAGGTGAACCTGCGGAGGGATCATTACAAGAACGCCCGGGCTTCGGCCTGGTTATTCATAACCCTTTGTTGTCCGACTCTGTTGCCTCCGGGGCGACCCTGCCTTCGGGCGGGGGCTCCGGGTGGACACTTCAAACTCTTGCGTAACTTTGCAGTCTGAGTAAACTTAATTAATAAATTAAAACTTTTAACAACGGATCTCTTGGTTCTGGCATCGATGAAGAACGCAGCGAAATGCGATAAGTAATGTGAATTGCAGAATTCAGTGAATCATCGAATCTTTGAACGCACATTGCGCCCCCTGGTATTCCGGGGGGCATGCCTGTTC…	5_13_2019	11
GCAGTCGAACATGTAGCTGACTCAGGTCACCTTGGTCATTTAGAGGAAGTAAAAGTCGTAACAAGGTCTCCGTAGGTGAACCTGCGGAGGGATCATTACAAGAACGCCCGGGCTTCGGCCTGGTTATTCATAACCCTTTGTTGTCCGACTCTGTTGCCTCCGGGGCGACCCTGCCTTCGGGCGGGGGCTCCGGGTGGACACTTCAAACTCTTGCGTAACTTTGCAGTCTGAGTAAACTTAATTAATAAATTAAAACTTTTAACAACGGATCTCTTGGTTCTGGCATCGATGAAGAACGCAGCGAAATGCGATAAGTAATGTGAATTGCAGAATTCAGTGAATCATCGAATCTTTGAACGCACATTGCGCCCCCTGGTATTCCGGGGGGCATGCCTGTTC…	5_4_2021	11
GCAGTCGAACATGTAGCTGACTCAGGTCACCTTGGTCATTTAGAGGAAGTAAAAGTCGTAACAAGGTCTCCGTAGGTGAACCTGCGGAGGGATCATTACAAGAACGCCCGGGCTTCGGCCTGGTTATTCATAACCCTTTGTTGTCCGACTCTGTTGCCTCCGGGGCGACCCTGCCTTCGGGCGGGGGCTCCGGGTGGACACTTCAAACTCTTGCGTAACTTTGCAGTCTGAGTAAACTTAATTAATAAATTAAAACTTTTAACAACGGATCTCTTGGTTCTGGCATCGATGAAGAACGCAGCGAAATGCGATAAGTAATGTGAATTGCAGAATTCAGTGAATCATCGAATCTTTGAACGCACATTGCGCCCCCTGGTATTCCGGGGGGCATGCCTGTTC…	5_7_2021	24
GCAGTCGAACATGTAGCTGACTCAGGTCACCTTGGTCATTTAGAGGAAGTAAAAGTCGTAACAAGGTCTCCGTAGGTGAACCTGCGGAGGGATCATTACAAGAACGCCCGGGCTTCGGCCTGGTTATTCATAACCCTTTGTTGTCCGACTCTGTTGCCTCCGGGGCGACCCTGCCTTCGGGCGGGGGCTCCGGGTGGACACTTCAAACTCTTGCGTAACTTTGCAGTCTGAGTAAACTTAATTAATAAATTAAAACTTTTAACAACGGATCTCTTGGTTCTGGCATCGATGAAGAACGCAGCGAAATGCGATAAGTAATGTGAATTGCAGAATTCAGTGAATCATCGAATCTTTGAACGCACATTGCGCCCCCTGGTATTCCGGGGGGCATGCCTGTTC…	5_9_2019	4
GCAGTCGAACATGTAGCTGACTCAGGTCACCTTGGTCATTTAGAGGAAGTAAAAGTCGTAACAAGGTCTCCGTAGGTGAACCTGCGGAGGGATCATTACAAGAACGCCCGGGCTTCGGCCTGGTTATTCATAACCCTTTGTTGTCCGACTCTGTTGCCTCCGGGGCGACCCTGCCTTCGGGCGGGGGCTCCGGGTGGACACTTCAAACTCTTGCGTAACTTTGCAGTCTGAGTAAACTTAATTAATAAATTAAAACTTTTAACAACGGATCTCTTGGTTCTGGCATCGATGAAGAACGCAGCGAAATGCGATAAGTAATGTGAATTGCAGAATTCAGTGAATCATCGAATCTTTGAACGCACATTGCGCCCCCTGGTATTCCGGGGGGCATGCCTGTTC…	6_8_2021	5
GCAGTCGAACATGTAGCTGACTCAGGTCACCTTGGTCATTTAGAGGAAGTAAAAGTCGTAACAAGGTCTCCGTAGGTGAACCTGCGGAGGGATCATTACAAGAACGCCCGGGCTTCGGCCTGGTTATTCATAACCCTTTGTTGTCCGACTCTGTTGCCTCCGGGGCGACCCTGCCTTCGGGCGGGGGCTCCGGGTGGACACTTCAAACTCTTGCGTAACTTTGCAGTCTGAGTAAACTTAATTAATAAATTAAAACTTTTAACAACGGATCTCTTGGTTCTGGCATCGATGAAGAACGCAGCGAAATGCGATAAGTAATGTGAATTGCAGAATTCAGTGAATCATCGAATCTTTGAACGCACATTGCGCCCCCTGGTATTCCGGGGGGCATGCCTGTTC…	7_10_2019	19
GCAGTCGAACATGTAGCTGACTCAGGTCACCTTGGTCATTTAGAGGAAGTAAAAGTCGTAACAAGGTCTCCGTAGGTGAACCTGCGGAGGGATCATTACAAGAACGCCCGGGCTTCGGCCTGGTTATTCATAACCCTTTGTTGTCCGACTCTGTTGCCTCCGGGGCGACCCTGCCTTCGGGCGGGGGCTCCGGGTGGACACTTCAAACTCTTGCGTAACTTTGCAGTCTGAGTAAACTTAATTAATAAATTAAAACTTTTAACAACGGATCTCTTGGTTCTGGCATCGATGAAGAACGCAGCGAAATGCGATAAGTAATGTGAATTGCAGAATTCAGTGAATCATCGAATCTTTGAACGCACATTGCGCCCCCTGGTATTCCGGGGGGCATGCCTGTTC…	7_11_2019	13
GCAGTCGAACATGTAGCTGACTCAGGTCACCTTGGTCATTTAGAGGAAGTAAAAGTCGTAACAAGGTCTCCGTAGGTGAACCTGCGGAGGGATCATTACAAGAACGCCCGGGCTTCGGCCTGGTTATTCATAACCCTTTGTTGTCCGACTCTGTTGCCTCCGGGGCGACCCTGCCTTCGGGCGGGGGCTCCGGGTGGACACTTCAAACTCTTGCGTAACTTTGCAGTCTGAGTAAACTTAATTAATAAATTAAAACTTTTAACAACGGATCTCTTGGTTCTGGCATCGATGAAGAACGCAGCGAAATGCGATAAGTAATGTGAATTGCAGAATTCAGTGAATCATCGAATCTTTGAACGCACATTGCGCCCCCTGGTATTCCGGGGGGCATGCCTGTTC…	7_1_2019	29
GCAGTCGAACATGTAGCTGACTCAGGTCACCTTGGTCATTTAGAGGAAGTAAAAGTCGTAACAAGGTCTCCGTAGGTGAACCTGCGGAGGGATCATTACAAGAACGCCCGGGCTTCGGCCTGGTTATTCATAACCCTTTGTTGTCCGACTCTGTTGCCTCCGGGGCGACCCTGCCTTCGGGCGGGGGCTCCGGGTGGACACTTCAAACTCTTGCGTAACTTTGCAGTCTGAGTAAACTTAATTAATAAATTAAAACTTTTAACAACGGATCTCTTGGTTCTGGCATCGATGAAGAACGCAGCGAAATGCGATAAGTAATGTGAATTGCAGAATTCAGTGAATCATCGAATCTTTGAACGCACATTGCGCCCCCTGGTATTCCGGGGGGCATGCCTGTTC…	7_2_2019	48
GCAGTCGAACATGTAGCTGACTCAGGTCACCTTGGTCATTTAGAGGAAGTAAAAGTCGTAACAAGGTCTCCGTAGGTGAACCTGCGGAGGGATCATTACAAGAACGCCCGGGCTTCGGCCTGGTTATTCATAACCCTTTGTTGTCCGACTCTGTTGCCTCCGGGGCGACCCTGCCTTCGGGCGGGGGCTCCGGGTGGACACTTCAAACTCTTGCGTAACTTTGCAGTCTGAGTAAACTTAATTAATAAATTAAAACTTTTAACAACGGATCTCTTGGTTCTGGCATCGATGAAGAACGCAGCGAAATGCGATAAGTAATGTGAATTGCAGAATTCAGTGAATCATCGAATCTTTGAACGCACATTGCGCCCCCTGGTATTCCGGGGGGCATGCCTGTTC…	7_5_2019	29
GCAGTCGAACATGTAGCTGACTCAGGTCACCTTGGTCATTTAGAGGAAGTAAAAGTCGTAACAAGGTCTCCGTAGGTGAACCTGCGGAGGGATCATTACAAGAACGCCCGGGCTTCGGCCTGGTTATTCATAACCCTTTGTTGTCCGACTCTGTTGCCTCCGGGGCGACCCTGCCTTCGGGCGGGGGCTCCGGGTGGACACTTCAAACTCTTGCGTAACTTTGCAGTCTGAGTAAACTTAATTAATAAATTAAAACTTTTAACAACGGATCTCTTGGTTCTGGCATCGATGAAGAACGCAGCGAAATGCGATAAGTAATGTGAATTGCAGAATTCAGTGAATCATCGAATCTTTGAACGCACATTGCGCCCCCTGGTATTCCGGGGGGCATGCCTGTTC…	8_10_2021	5
GCAGTCGAACATGTAGCTGACTCAGGTCACCTTGGTCATTTAGAGGAAGTAAAAGTCGTAACAAGGTCTCCGTAGGTGAACCTGCGGAGGGATCATTACAAGAACGCCCGGGCTTCGGCCTGGTTATTCATAACCCTTTGTTGTCCGACTCTGTTGCCTCCGGGGCGACCCTGCCTTCGGGCGGGGGCTCCGGGTGGACACTTCAAACTCTTGCGTAACTTTGCAGTCTGAGTAAACTTAATTAATAAATTAAAACTTTTAACAACGGATCTCTTGGTTCTGGCATCGATGAAGAACGCAGCGAAATGCGATAAGTAATGTGAATTGCAGAATTCAGTGAATCATCGAATCTTTGAACGCACATTGCGCCCCCTGGTATTCCGGGGGGCATGCCTGTTC…	8_11_2021	35
GCAGTCGAACATGTAGCTGACTCAGGTCACCTTGGTCATTTAGAGGAAGTAAAAGTCGTAACAAGGTCTCCGTAGGTGAACCTGCGGAGGGATCATTACAAGAACGCCCGGGCTTCGGCCTGGTTATTCATAACCCTTTGTTGTCCGACTCTGTTGCCTCCGGGGCGACCCTGCCTTCGGGCGGGGGCTCCGGGTGGACACTTCAAACTCTTGCGTAACTTTGCAGTCTGAGTAAACTTAATTAATAAATTAAAACTTTTAACAACGGATCTCTTGGTTCTGGCATCGATGAAGAACGCAGCGAAATGCGATAAGTAATGTGAATTGCAGAATTCAGTGAATCATCGAATCTTTGAACGCACATTGCGCCCCCTGGTATTCCGGGGGGCATGCCTGTTC…	8_7_2019	8
GCAGTCGAACATGTAGCTGACTCAGGTCACCTTGGTCATTTAGAGGAAGTAAAAGTCGTAACAAGGTCTCCGTAGGTGAACCTGCGGAGGGATCATTACAAGAACGCCCGGGCTTCGGCCTGGTTATTCATAACCCTTTGTTGTCCGACTCTGTTGCCTCCGGGGCGACCCTGCCTTCGGGCGGGGGCTCCGGGTGGACACTTCAAACTCTTGCGTAACTTTGCAGTCTGAGTAAACTTAATTAATAAATTAAAACTTTTAACAACGGATCTCTTGGTTCTGGCATCGATGAAGAACGCAGCGAAATGCGATAAGTAATGTGAATTGCAGAATTCAGTGAATCATCGAATCTTTGAACGCACATTGCGCCCCCTGGTATTCCGGGGGGCATGCCTGTTC…	8_9_2021	14
GCAGTCGAACATGTAGCTGACTCAGGTCACCTTGGTCATTTAGAGGAAGTAAAAGTCGTAACAAGGTCTCCGTAGGTGAACCTGCGGAGGGATCATTACAAGAACGCCCGGGCTTCGGCCTGGTTATTCATAACCCTTTGTTGTCCGACTCTGTTGCCTCCGGGGCGACCCTGCCTTCGGGCGGGGGCTCCGGGTGGACACTTCAAACTCTTGCGTAACTTTGCAGTCTGAGTAAACTTAATTAATAAATTAAAACTTTTAACAACGGATCTCTTGGTTCTGGCATCGATGAAGAACGCAGCGAAATGCGATAAGTAATGTGAATTGCAGAATTCAGTGAATCATCGAATCTTTGAACGCACATTGCGCCCCCTGGTATTCCGGGGGGCATGCCTGTTC…	9_12_2021	6
GCAGTCGAACATGTAGCTGACTCAGGTCACCTTGGTCATTTAGAGGAAGTAAAAGTCGTAACAAGGTCTCCGTAGGTGAACCTGCGGAGGGATCATTACAAGAGCGAGGGTCCTTCGGGGCCCGAACCTCCAACCCCATGTTTTCCGACTCTGTTGCCTCGGGGGCGACCCGGCCCTTCTGGGCGTCGGGGCCCCCGGTGGTCCATCTCAACCCTGCATCTGTGCGTCTGAGTAAATATTTGAATCAATCAAAACTTTCAACAACGGATCTCTTGGTTCTGGCATCGATGAAGAACGCAGCGAAATGCGATAAGTAATGTGAATTGCAGAATTCAGTGAATCATCGAATCTTTGAACGCACATTGCGCCCCTCGGTATTCCGGGGGGCATGCCTGTTCG…	6_1_2021	29
GCAGTCGAACATGTAGCTGACTCAGGTCACCTTGGTCATTTAGAGGAAGTAAAAGTCGTAACAAGGTCTCCGTAGGTGAACCTGCGGAGGGATCATTACAAGAGTGATTGGGGGGATCCGTCCCCCTGAACCTCCAACCCCATGTTTTCCGACTCTGTTGCCTCGGGGGCGACCCGGCCCTTCTGGGCGTCGGGGCCCCCGGTGGTCCATCAATCAACCCTGCATCTTTGCGTCTGAGTAAATATTTGAATCAATCAAAACTTTCAACAACGGATCTCTTGGTTCTGGCATCGATGAAGAACGCAGCGAAATGCGATAAGTAATGTGAATTGCAGAATTCAGTGAATCATCGAATCTTTGAACGCACATTGCGCCCCTCGGTATTCCGGGGGGCATGCC…	15_12_2021	6
GCAGTCGAACATGTAGCTGACTCAGGTCACCTTGGTCATTTAGAGGAAGTAAAAGTCGTAACAAGGTCTCCGTAGGTGAACCTGCGGAGGGATCATTACAAGTGACCCCCGGCTCCGGCCGGGGATGTTCATAACCCTTTGTTGTCCGACTCTGTTGCCTCCGGGGCGACCCTGCCTTTTCACGGGCGGGGGCCCCGGGTGGACACATCAAAACTCTTGCGTAACTTTGCAGTCTGAGTAAATTTAATTAATAAATTAAAACTTTCAACAACGGATCTCTTGGTTCTGGCATCGATGAAGAACGCAGCGAAATGCGATAAGTAATGTGAATTGCAGAATTCAGTGAATCATCGAATCTTTGAACGCACATTGCGCCCCCTGGTATTCCGGGGGGCATGC…	15_14_2021	7
GCAGTCGAACATGTAGCTGACTCAGGTCACCTTGGTCATTTAGAGGAAGTAAAAGTCGTAACAAGGTCTCCGTAGGTGAACCTGCGGAGGGATCATTACAAGTGACCCCCGGCTCCGGCCGGGGATGTTCATAACCCTTTGTTGTCCGACTCTGTTGCCTCCGGGGCGACCCTGCCTTTTCACGGGCGGGGGCCCCGGGTGGACACATCAAAACTCTTGCGTAACTTTGCAGTCTGAGTAAATTTAATTAATAAATTAAAACTTTCAACAACGGATCTCTTGGTTCTGGCATCGATGAAGAACGCAGCGAAATGCGATAAGTAATGTGAATTGCAGAATTCAGTGAATCATCGAATCTTTGAACGCACATTGCGCCCCCTGGTATTCCGGGGGGCATGC…	15_15_2021	3
GCAGTCGAACATGTAGCTGACTCAGGTCACCTTGGTCATTTAGAGGAAGTAAAAGTCGTAACAAGGTCTCCGTAGGTGAACCTGCGGAGGGATCATTACACAAAAAATATGAAGGCTGCAACCGCCAGTTTTGGCGGGGAAGCTGAATTATTTTTCACCCATGTCTTTTGCGCACTTGTTGTTTCCTGGGCGGGTTCGCCCGCCACCAGGACCACACCATAAACCTTATTTATGCAGTTGCAATCAGCGTCAGTATAACAAATGTAAATCATTTACAACTTTCAACAACGGATCTCTTGGTTCTGGCATCGATGAAGAACGCAGCGAAATGCGATACGTAGTGTGAATTGCAGAATTCAGTGAATCATCGAATCTTTGAACGCACATTGCGCCCTTTGG…	7_11_2019	6
GCAGTCGAACATGTAGCTGACTCAGGTCACCTTGGTCATTTAGAGGAAGTAAAAGTCGTAACAAGGTCTCCGTAGGTGAACCTGCGGAGGGATCATTACACAAAAAATATGAAGGCTGCAACCGCCAGTTTTGGCGGGGAAGCTGAATTATTTTTCACCCATGTCTTTTGCGCACTTGTTGTTTCCTGGGCGGGTTCGCCCGCCACCAGGACCACACCATAAACCTTTTTTATGCAGTTGCAATCAGCGTCAGTATAACAAATGTAAATCATTTACAACTTTCAACAACGGATCTCTTGGTTCTGGCATCGATGAAGAACGCAGCGAAATGCGATACGTAGTGTGAATTGCAGAATTCAGTGAATCATCGAATCTTTGAACGCACATTGCGCCCTTTGG…	4_13_2019	26
GCAGTCGAACATGTAGCTGACTCAGGTCACCTTGGTCATTTAGAGGAAGTAAAAGTCGTAACAAGGTCTCCGTAGGTGAACCTGCGGAGGGATCATTACACAAAAAATATGAAGGCTGCAACCGCCAGTTTTGGCGGGGAAGCTGAATTATTTTTCACCCATGTCTTTTGCGCACTTGTTGTTTCCTGGGCGGGTTCGCCCGCCACCAGGACCACACCATAAACCTTTTTTATGCAGTTGCAATCAGCGTCAGTATAACAAATGTAAATCATTTACAACTTTCAACAACGGATCTCTTGGTTCTGGCATCGATGAAGAACGCAGCGAAATGCGATACGTAGTGTGAATTGCAGAATTCAGTGAATCATCGAATCTTTGAACGCACATTGCGCCCTTTGG…	13_7_2021	9
GCAGTCGAACATGTAGCTGACTCAGGTCACCTTGGTCATTTAGAGGAAGTAAAAGTCGTAACAAGGTCTCCGTAGGTGAACCTGCGGAGGGATCATTACACAAAAAATATGAAGGCTGCAACCGCCAGTTTTGGCGGGGAAGCTGAATTATTTTTCACCCATGTCTTTTGCGCACTTGTTGTTTCCTGGGCGGGTTCGCCCGCCACCAGGACCACACCATAAACCTTTTTTATGCAGTTGCAATCAGCGTCAGTATAACAAATGTAAATCATTTACAACTTTCAACAACGGATCTCTTGGTTCTGGCATCGATGAAGAACGCAGCGAAATGCGATACGTAGTGTGAATTGCAGAATTCAGTGAATCATCGAATCTTTGAACGCACATTGCGCCCTTTGG…	2_13_2021	11
GCAGTCGAACATGTAGCTGACTCAGGTCACCTTGGTCATTTAGAGGAAGTAAAAGTCGTAACAAGGTCTCCGTAGGTGAACCTGCGGAGGGATCATTACACAAAAAATATGAAGGCTGCAACCGCCAGTTTTGGCGGGGAAGCTGAATTATTTTTCACCCATGTCTTTTGCGCACTTGTTGTTTCCTGGGCGGGTTCGCCCGCCACCAGGACCACACCATAAACCTTTTTTATGCAGTTGCAATCAGCGTCAGTATAACAAATGTAAATCATTTACAACTTTCAACAACGGATCTCTTGGTTCTGGCATCGATGAAGAACGCAGCGAAATGCGATACGTAGTGTGAATTGCAGAATTCAGTGAATCATCGAATCTTTGAACGCACATTGCGCCCTTTGG…	4_13_2021	13
GCAGTCGAACATGTAGCTGACTCAGGTCACCTTGGTCATTTAGAGGAAGTAAAAGTCGTAACAAGGTCTCCGTAGGTGAACCTGCGGAGGGATCATTACACAAAAAATATGAAGGCTGCAACCGCCAGTTTTGGCGGGGAAGCTGAATTATTTTTCACCCATGTCTTTTGCGCACTTGTTGTTTCCTGGGCGGGTTCGCCCGCCACCAGGACCACACCATAAACCTTTTTTATGCAGTTGCAATCAGCGTCAGTATAACAAATGTAAATCATTTACAACTTTCAACAACGGATCTCTTGGTTCTGGCATCGATGAAGAACGCAGCGAAATGCGATACGTAGTGTGAATTGCAGAATTCAGTGAATCATCGAATCTTTGAACGCACATTGCGCCCTTTGG…	6_2_2021	7
GCAGTCGAACATGTAGCTGACTCAGGTCACCTTGGTCATTTAGAGGAAGTAAAAGTCGTAACAAGGTCTCCGTAGGTGAACCTGCGGAGGGATCATTACACAAAAAATATGAAGGCTGCAACCGCCAGTTTTGGCGGGGAAGCTGAATTATTTTTCACCCATGTCTTTTGCGCACTTGTTGTTTCCTGGGCGGGTTCGCCCGCCACCAGGACCACACCATAAACCTTTTTTATGCAGTTGCAATCAGCGTCAGTATAACAAATGTAAATCATTTACAACTTTCAACAACGGATCTCTTGGTTCTGGCATCGATGAAGAACGCAGCGAAATGCGATACGTAGTGTGAATTGCAGAATTCAGTGAATCATCGAATCTTTGAACGCACATTGCGCCCTTTGG…	9_1_2021	6
GCAGTCGAACATGTAGCTGACTCAGGTCACCTTGGTCATTTAGAGGAAGTAAAAGTCGTAACAAGGTCTCCGTAGGTGAACCTGCGGAGGGATCATTACACAAAAAATATGAAGGCTGCAACCGCCAGTTTTGGCGGGGAAGCTGAATTATTTTTCACCCATGTCTTTTGCGCACTTGTTGTTTCCTGGGCGGGTTCGCCCGCCACCAGGACCACACCATAAACCTTTTTTATGCAGTTGCAATCAGCGTCAGTATAACAAATGTAAATCATTTACAACTTTCAACAACGGATCTCTTGGTTCTGGCATCGATGAAGAACGCAGCGAAATGCGATACGTAGTGTGAATTGCAGAATTCAGTGAATCATCGAATCTTTGAACGCACATTGCGCCCTTTGG…	4_12_2019	60
GCAGTCGAACATGTAGCTGACTCAGGTCACCTTGGTCATTTAGAGGAAGTAAAAGTCGTAACAAGGTCTCCGTAGGTGAACCTGCGGAGGGATCATTACACAAAAAATATGAAGGCTGCAACCGCCAGTTTTGGCGGGGAAGCTGAATTATTTTTCACCCATGTCTTTTGCGCACTTGTTGTTTCCTGGGCGGGTTCGCCCGCCACCAGGACCACACCATAAACCTTTTTTATGCAGTTGCAATCAGCGTCAGTATAACAAATGTAAATCATTTACAACTTTCAACAACGGATCTCTTGGTTCTGGCATCGATGAAGAACGCAGCGAAATGCGATACGTAGTGTGTATTGCAGAATTCAGTGAATCATCGAATCTTTGAACGCACATTGCGCCCTTTGG…	10_12_2021	21
GCAGTCGAACATGTAGCTGACTCAGGTCACCTTGGTCATTTAGAGGAAGTAAAAGTCGTAACAAGGTCTCCGTAGGTGAACCTGCGGAGGGATCATTACACAAAAAATATGAAGGCTGCAACCGCCAGTTTTGGCGGGGAAGCTGAATTATTTTTCACCCATGTCTTTTGCGCACTTGTTGTTTCCTGGGCGGGTTCGCCCGCCACCAGGACCACACCATAAACCTTTTTTATGCAGTTGCAATCAGCGTCAGTATAACAAATGTAAGTCATTTACAACTTTCAACAACGGATCTCTTGGTTCTGGCATCGATGAAGAACGCAGCGAAATGCGATACGTAGTGTGAATTGCAGAATTCAGTGAATCATCGAATCTTTGAACGCACATTGCGCCCTTTGG…	10_2_2021	19
GCAGTCGAACATGTAGCTGACTCAGGTCACCTTGGTCATTTAGAGGAAGTAAAAGTCGTAACAAGGTCTCCGTAGGTGAACCTGCGGAGGGATCATTACACAAAAAATATGAAGGCTGTACGCGGCTGTGTCTCTTTCGGGGGGCCAGCTTTGCGGAGGCTGAAATATTTCTCACCCATGTCTTTTGCGCACTTGTTGTTTCCTGGGCGGGTTTCGCCCGCCACCAGGACCACACCATAAACCTTTTTTATGCAGTTGCAATCAGCGTCAGTATAACTAATGTAAATCATTTACAACTTTCAACAACGGATCTCTTGGTTCTGGCATCGATGAAGAACGCAGCGAAATGCGATACGTAGTGTGAATTGCAGAATTCAGTGAATCATCGAATCTTTGAAC…	18_3_2021	10
GCAGTCGAACATGTAGCTGACTCAGGTCACCTTGGTCATTTAGAGGAAGTAAAAGTCGTAACAAGGTCTCCGTAGGTGAACCTGCGGAGGGATCATTACACAAAAAATATGAGGGCTGCAACCGCCAGTTTTGGCGGGGAAGCTGAATTATTTTTCACCCATGTCTTTTGCGCACTTGTTGTTTCCTGGGCGGGTTCGCCCGCCACCAGGACCACACCATAAACCTTTTTTATGCAGTTGCAATCAGCGTCAGTATAACAAATGTAAATCATTTACAACTTTCAACAACGGATCTCTTGGTTCTGGCATCGATGAAGAACGCAGCGAAATGCGATACGTAGTGTGAATTGCAGAATTCAGTGAATCATCGAATCTTTGAACGCACATTGCGCCCTTTGG…	2_12_2019	5
GCAGTCGAACATGTAGCTGACTCAGGTCACCTTGGTCATTTAGAGGAAGTAAAAGTCGTAACAAGGTCTCCGTAGGTGAACCTGCGGAGGGATCATTACACAAATATGAAGCCAGACTGGGCCGTGGCCTTGTTGCCACGCCCGTTTGGTGCCATATTCACCCATGTCTTTTTGCGTACTACTTGTTTCCTTGGCGGGTTCGCCCGCCAATTGGACCTTATTGAACCCTTTTTTTGCAATTGCAATCAGCGTCAGCAAAACAAATGTAATCAATTACAACTTTCAACAACGGATCTCTTGGTTCTGGCATCGATGAAGAACGCAGCGAAATGCGATAAGTAGTGTGAATTGCAGAATTCAGTGAATCATCGAATCTTTGAACGCACATTGCGCCCTTTG…	10_15_2019	4
GCAGTCGAACATGTAGCTGACTCAGGTCACCTTGGTCATTTAGAGGAAGTAAAAGTCGTAACAAGGTCTCCGTAGGTGAACCTGCGGAGGGATCATTACACAAATATGAAGCCAGACTGGGCCGTGGCCTTGTTGCCACGCCCGTTTGGTGCCATATTCACCCATGTCTTTTTGCGTACTACTTGTTTCCTTGGCGGGTTCGCCCGCCAATTGGACCTTATTGAACCCTTTTTTTGCAATTGCAATCAGCGTCAGCAAAACAAATGTAATCAATTACAACTTTCAACAACGGATCTCTTGGTTCTGGCATCGATGAAGAACGCAGCGAAATGCGATAAGTAGTGTGAATTGCAGAATTCAGTGAATCATCGAATCTTTGAACGCACATTGCGCCCTTTG…	14_6_2019	7
GCAGTCGAACATGTAGCTGACTCAGGTCACCTTGGTCATTTAGAGGAAGTAAAAGTCGTAACAAGGTCTCCGTAGGTGAACCTGCGGAGGGATCATTACACAAATATGAAGCCAGACTGGGCCGTGGCCTTGTTGCCACGCCCGTTTGGTGCCATATTCACCCATGTCTTTTTGCGTACTACTTGTTTCCTTGGCGGGTTCGCCCGCCAATTGGACCTTATTGAACCCTTTTTTTGCAATTGCAATCAGCGTCAGCAAAACAAATGTAATCAATTACAACTTTCAACAACGGATCTCTTGGTTCTGGCATCGATGAAGAACGCAGCGAAATGCGATAAGTAGTGTGAATTGCAGAATTCAGTGAATCATCGAATCTTTGAACGCACATTGCGCCCTTTG…	14_7_2019	7
GCAGTCGAACATGTAGCTGACTCAGGTCACCTTGGTCATTTAGAGGAAGTAAAAGTCGTAACAAGGTCTCCGTAGGTGAACCTGCGGAGGGATCATTACACAAATATGAAGCCAGACTGGGCCGTGGCCTTGTTGCCACGCCCGTTTGGTGCCATATTCACCCATGTCTTTTTGCGTACTACTTGTTTCCTTGGCGGGTTCGCCCGCCAATTGGACCTTATTGAACCCTTTTTTTGCAATTGCAATCAGCGTCAGCAAAACAAATGTAATCAATTACAACTTTCAACAACGGATCTCTTGGTTCTGGCATCGATGAAGAACGCAGCGAAATGCGATAAGTAGTGTGAATTGCAGAATTCAGTGAATCATCGAATCTTTGAACGCACATTGCGCCCTTTG…	14_8_2019	5
GCAGTCGAACATGTAGCTGACTCAGGTCACCTTGGTCATTTAGAGGAAGTAAAAGTCGTAACAAGGTCTCCGTAGGTGAACCTGCGGAGGGATCATTACACAAATATGAAGCCAGACTGGGCCGTGGCCTTGTTGCCACGCCCGTTTGGTGCCATATTCACCCATGTCTTTTTGCGTACTACTTGTTTCCTTGGCGGGTTCGCCCGCCAATTGGACCTTATTGAACCCTTTTTTTGCAATTGCAATCAGCGTCAGCAAAACAAATGTAATCAATTACAACTTTCAACAACGGATCTCTTGGTTCTGGCATCGATGAAGAACGCAGCGAAATGCGATAAGTAGTGTGAATTGCAGAATTCAGTGAATCATCGAATCTTTGAACGCACATTGCGCCCTTTG…	15_11_2019	4
GCAGTCGAACATGTAGCTGACTCAGGTCACCTTGGTCATTTAGAGGAAGTAAAAGTCGTAACAAGGTCTCCGTAGGTGAACCTGCGGAGGGATCATTACACAAATATGAAGCCAGACTGGGCCGTGGCCTTGTTGCCACGCCCGTTTGGTGCCATATTCACCCATGTCTTTTTGCGTACTACTTGTTTCCTTGGCGGGTTCGCCCGCCAATTGGACCTTATTGAACCCTTTTTTTGCAATTGCAATCAGCGTCAGCAAAACAAATGTAATCAATTACAACTTTCAACAACGGATCTCTTGGTTCTGGCATCGATGAAGAACGCAGCGAAATGCGATAAGTAGTGTGAATTGCAGAATTCAGTGAATCATCGAATCTTTGAACGCACATTGCGCCCTTTG…	18_2_2021	20
GCAGTCGAACATGTAGCTGACTCAGGTCACCTTGGTCATTTAGAGGAAGTAAAAGTCGTAACAAGGTCTCCGTAGGTGAACCTGCGGAGGGATCATTACACAAATATGAAGCCAGACTGGGCCGTGGCCTTGTTGCCACGCCCGTTTGGTGCCATATTCACCCATGTCTTTTTGCGTACTACTTGTTTCCTTGGCGGGTTCGCCCGCCAATTGGACCTTATTGAACCCTTTTTTTGCAATTGCAATCAGCGTCAGCAAAACAAATGTAATCAATTACAACTTTCAACAACGGATCTCTTGGTTCTGGCATCGATGAAGAACGCAGCGAAATGCGATAAGTAGTGTGAATTGCAGAATTCAGTGAATCATCGAATCTTTGAACGCACATTGCGCCCTTTG…	18_3_2021	12
GCAGTCGAACATGTAGCTGACTCAGGTCACCTTGGTCATTTAGAGGAAGTAAAAGTCGTAACAAGGTCTCCGTAGGTGAACCTGCGGAGGGATCATTACACAAATATGAAGCCAGACTGGGCCGTGGCCTTGTTGCCACGCCCGTTTGGTGCCATATTCACCCATGTCTTTTTGCGTACTACTTGTTTCCTTGGCGGGTTCGCCCGCCAATTGGACCTTATTGAACCCTTTTTTTGCAATTGCAATCAGCGTCAGCAAAACAAATGTAATCAATTACAACTTTCAACAACGGATCTCTTGGTTCTGGCATCGATGAAGAACGCAGCGAAATGCGATAAGTAGTGTGAATTGCAGAATTCAGTGAATCATCGAATCTTTGAACGCACATTGCGCCCTTTG…	1_15_2021	4
GCAGTCGAACATGTAGCTGACTCAGGTCACCTTGGTCATTTAGAGGAAGTAAAAGTCGTAACAAGGTCTCCGTAGGTGAACCTGCGGAGGGATCATTACACAAATATGAAGCCAGACTGGGCCGTGGCCTTGTTGCCACGCCCGTTTGGTGCCATATTCACCCATGTCTTTTTGCGTACTACTTGTTTCCTTGGCGGGTTCGCCCGCCAATTGGACCTTATTGAACCCTTTTTTTGCAATTGCAATCAGCGTCAGCAAAACAAATGTAATCAATTACAACTTTCAACAACGGATCTCTTGGTTCTGGCATCGATGAAGAACGCAGCGAAATGCGATAAGTAGTGTGAATTGCAGAATTCAGTGAATCATCGAATCTTTGAACGCACATTGCGCCCTTTG…	21_9_2021	36
GCAGTCGAACATGTAGCTGACTCAGGTCACCTTGGTCATTTAGAGGAAGTAAAAGTCGTAACAAGGTCTCCGTAGGTGAACCTGCGGAGGGATCATTACACAAATATGAAGCCAGACTGGGCCGTGGCCTTGTTGCCACGCCCGTTTGGTGCCATATTCACCCATGTCTTTTTGCGTACTACTTGTTTCCTTGGCGGGTTCGCCCGCCAATTGGACCTTATTGAACCCTTTTTTTGCAATTGCAATCAGCGTCAGCAAAACAAATGTAATCAATTACAACTTTCAACAACGGATCTCTTGGTTCTGGCATCGATGAAGAACGCAGCGAAATGCGATAAGTAGTGTGAATTGCAGAATTCAGTGAATCATCGAATCTTTGAACGCACATTGCGCCCTTTG…	2_11_2021	166
GCAGTCGAACATGTAGCTGACTCAGGTCACCTTGGTCATTTAGAGGAAGTAAAAGTCGTAACAAGGTCTCCGTAGGTGAACCTGCGGAGGGATCATTACACAAATATGAAGCCAGACTGGGCCGTGGCCTTGTTGCCACGCCCGTTTGGTGCCATATTCACCCATGTCTTTTTGCGTACTACTTGTTTCCTTGGCGGGTTCGCCCGCCAATTGGACCTTATTGAACCCTTTTTTTGCAATTGCAATCAGCGTCAGCAAAACAAATGTAATCAATTACAACTTTCAACAACGGATCTCTTGGTTCTGGCATCGATGAAGAACGCAGCGAAATGCGATAAGTAGTGTGAATTGCAGAATTCAGTGAATCATCGAATCTTTGAACGCACATTGCGCCCTTTG…	2_8_2019	8
GCAGTCGAACATGTAGCTGACTCAGGTCACCTTGGTCATTTAGAGGAAGTAAAAGTCGTAACAAGGTCTCCGTAGGTGAACCTGCGGAGGGATCATTACACAAATATGAAGCCAGACTGGGCCGTGGCCTTGTTGCCACGCCCGTTTGGTGCCATATTCACCCATGTCTTTTTGCGTACTACTTGTTTCCTTGGCGGGTTCGCCCGCCAATTGGACCTTATTGAACCCTTTTTTTGCAATTGCAATCAGCGTCAGCAAAACAAATGTAATCAATTACAACTTTCAACAACGGATCTCTTGGTTCTGGCATCGATGAAGAACGCAGCGAAATGCGATAAGTAGTGTGAATTGCAGAATTCAGTGAATCATCGAATCTTTGAACGCACATTGCGCCCTTTG…	3_9_2019	26
GCAGTCGAACATGTAGCTGACTCAGGTCACCTTGGTCATTTAGAGGAAGTAAAAGTCGTAACAAGGTCTCCGTAGGTGAACCTGCGGAGGGATCATTACACAAATATGAAGCCAGACTGGGCCGTGGCCTTGTTGCCACGCCCGTTTGGTGCCATATTCACCCATGTCTTTTTGCGTACTACTTGTTTCCTTGGCGGGTTCGCCCGCCAATTGGACCTTATTGAACCCTTTTTTTGCAATTGCAATCAGCGTCAGCAAAACAAATGTAATCAATTACAACTTTCAACAACGGATCTCTTGGTTCTGGCATCGATGAAGAACGCAGCGAAATGCGATAAGTAGTGTGAATTGCAGAATTCAGTGAATCATCGAATCTTTGAACGCACATTGCGCCCTTTG…	6_1_2021	5
GCAGTCGAACATGTAGCTGACTCAGGTCACCTTGGTCATTTAGAGGAAGTAAAAGTCGTAACAAGGTCTCCGTAGGTGAACCTGCGGAGGGATCATTACACAAATATGAAGCCAGACTGGGCCGTGGCCTTGTTGCCACGCCCGTTTGGTGCCATATTCACCCATGTCTTTTTGCGTACTACTTGTTTCCTTGGCGGGTTCGCCCGCCAATTGGACCTTATTGAACCCTTTTTTTGCAATTGCAATCAGCGTCAGCAAAACAAATGTAATCAATTACAACTTTCAACAACGGATCTCTTGGTTCTGGCATCGATGAAGAACGCAGCGAAATGCGATAAGTAGTGTGAATTGCAGAATTCAGTGAATCATCGAATCTTTGAACGCACATTGCGCCCTTTG…	6_3_2021	2
GCAGTCGAACATGTAGCTGACTCAGGTCACCTTGGTCATTTAGAGGAAGTAAAAGTCGTAACAAGGTCTCCGTAGGTGAACCTGCGGAGGGATCATTACACAAATATGAAGCCAGACTGGGCCGTGGCCTTGTTGCCACGCCCGTTTGGTGCCATATTCACCCATGTCTTTTTGCGTACTACTTGTTTCCTTGGCGGGTTCGCCCGCCAATTGGACCTTATTGAACCCTTTTTTTGCAATTGCAATCAGCGTCAGCAAAACAAATGTAATCAATTACAACTTTCAACAACGGATCTCTTGGTTCTGGCATCGATGAAGAACGCAGCGAAATGCGATAAGTAGTGTGAATTGCAGAATTCAGTGAATCATCGAATCTTTGAACGCACATTGCGCCCTTTG…	6_5_2021	502
GCAGTCGAACATGTAGCTGACTCAGGTCACCTTGGTCATTTAGAGGAAGTAAAAGTCGTAACAAGGTCTCCGTAGGTGAACCTGCGGAGGGATCATTACACAAATATGAAGCCAGACTGGGCCGTGGCCTTGTTGCCACGCCCGTTTGGTGCCATATTCACCCATGTCTTTTTGCGTACTACTTGTTTCCTTGGCGGGTTCGCCCGCCAATTGGACCTTATTGAACCCTTTTTTTGCAATTGCAATCAGCGTCAGCAAAACAAATGTAATCAATTACAACTTTCAACAACGGATCTCTTGGTTCTGGCATCGATGAAGAACGCAGCGAAATGCGATAAGTAGTGTGAATTGCAGAATTCAGTGAATCATCGAATCTTTGAACGCACATTGCGCCCTTTG…	6_8_2021	331
GCAGTCGAACATGTAGCTGACTCAGGTCACCTTGGTCATTTAGAGGAAGTAAAAGTCGTAACAAGGTCTCCGTAGGTGAACCTGCGGAGGGATCATTACACAAATATGAAGCCAGACTGGGCCGTGGCCTTGTTGCCACGCCCGTTTGGTGCCATATTCACCCATGTCTTTTTGCGTACTACTTGTTTCCTTGGCGGGTTCGCCCGCCAATTGGACCTTATTGAACCCTTTTTTTGCAATTGCAATCAGCGTCAGCAAAACAAATGTAATCAATTACAACTTTCAACAACGGATCTCTTGGTTCTGGCATCGATGAAGAACGCAGCGAAATGCGATAAGTAGTGTGAATTGCAGAATTCAGTGAATCATCGAATCTTTGAACGCACATTGCGCCCTTTG…	7_10_2019	53
GCAGTCGAACATGTAGCTGACTCAGGTCACCTTGGTCATTTAGAGGAAGTAAAAGTCGTAACAAGGTCTCCGTAGGTGAACCTGCGGAGGGATCATTACACAAATATGAAGCCAGACTGGGCCGTGGCCTTGTTGCCACGCCCGTTTGGTGCCATATTCACCCATGTCTTTTTGCGTACTACTTGTTTCCTTGGCGGGTTCGCCCGCCAATTGGACCTTATTGAACCCTTTTTTTGCAATTGCAATCAGCGTCAGCAAAACAAATGTAATCAATTACAACTTTCAACAACGGATCTCTTGGTTCTGGCATCGATGAAGAACGCAGCGAAATGCGATAAGTAGTGTGAATTGCAGAATTCAGTGAATCATCGAATCTTTGAACGCACATTGCGCCCTTTG…	7_11_2019	10
GCAGTCGAACATGTAGCTGACTCAGGTCACCTTGGTCATTTAGAGGAAGTAAAAGTCGTAACAAGGTCTCCGTAGGTGAACCTGCGGAGGGATCATTACACAAATATGAAGCCAGACTGGGCCGTGGCCTTGTTGCCACGCCCGTTTGGTGCCATATTCACCCATGTCTTTTTGCGTACTACTTGTTTCCTTGGCGGGTTCGCCCGCCAATTGGACCTTATTGAACCCTTTTTTTGCAATTGCAATCAGCGTCAGCAAAACAAATGTAATCAATTACAACTTTCAACAACGGATCTCTTGGTTCTGGCATCGATGAAGAACGCAGCGAAATGCGATAAGTAGTGTGAATTGCAGAATTCAGTGAATCATCGAATCTTTGAACGCACATTGCGCCCTTTG…	7_1_2019	3
GCAGTCGAACATGTAGCTGACTCAGGTCACCTTGGTCATTTAGAGGAAGTAAAAGTCGTAACAAGGTCTCCGTAGGTGAACCTGCGGAGGGATCATTACACAAATATGAAGCCAGACTGGGCCGTGGCCTTGTTGCCACGCCCGTTTGGTGCCATATTCACCCATGTCTTTTTGCGTACTACTTGTTTCCTTGGCGGGTTCGCCCGCCAATTGGACCTTATTGAACCCTTTTTTTGCAATTGCAATCAGCGTCAGCAAAACAAATGTAATCAATTACAACTTTCAACAACGGATCTCTTGGTTCTGGCATCGATGAAGAACGCAGCGAAATGCGATAAGTAGTGTGAATTGCAGAATTCAGTGAATCATCGAATCTTTGAACGCACATTGCGCCCTTTG…	9_12_2021	8
GCAGTCGAACATGTAGCTGACTCAGGTCACCTTGGTCATTTAGAGGAAGTAAAAGTCGTAACAAGGTCTCCGTAGGTGAACCTGCGGAGGGATCATTACACAAATATGAAGCCAGACTGGGCCGTGGCCTTGTTGCCACGCCCGTTTGGTGCCATATTCACCCATGTCTTTTTGCGTACTACTTGTTTCCTTGGCGGGTTCGCCCGCCAATTGGACCTTATTGAACCCTTTTTTTGCAATTGCAATCAGCGTCAGCAAAACAAATGTAATCAATTACAACTTTCAACAACGGATCTCTTGGTTCTGGCATCGATGAAGAACGCAGCGAAATGCGATAAGTAGTGTGAATTGCAGAATTCAGTGAATCATCGAATCTTTGAACGCACATTGCGCCCTTTG…	9_6_2021	15
GCAGTCGAACATGTAGCTGACTCAGGTCACCTTGGTCATTTAGAGGAAGTAAAAGTCGTAACAAGGTCTCCGTAGGTGAACCTGCGGAGGGATCATTACACAAATATGAAGCCGGACTGGGATAGGGCCTCGCTGCCTTGCCCGTCTGGCGCCATATTCACCCATGTCTTTTTGCGTACTACTTGTTTCCTTGGCGGGTCCGCCCGCCAATTGGACCTTATTCAAACCTTTTTTTCAGTTGCATTCAGCGTCAGCAAAACAAATGTAATCAATTACAACTTTCAACAACGGATCTCTTGGTTCTGGCATCGATGAAGAACGCAGCGAAATGCGATAAGTAGTGTGAATTGCAGAATTCAGTGAATCATCGAATCTTTGAACGCACATTGCGCCCTTTGG…	18_11_2019	6
GCAGTCGAACATGTAGCTGACTCAGGTCACCTTGGTCATTTAGAGGAAGTAAAAGTCGTAACAAGGTCTCCGTAGGTGAACCTGCGGAGGGATCATTACACAAATATGAAGCCGGACTGGGATAGGGCCTCGCTGCCTTGCCCGTCTGGCGCCATATTCACCCATGTCTTTTTGCGTACTACTTGTTTCCTTGGCGGGTCCGCCCGCCAATTGGACCTTATTCAAACCTTTTTTTTCAGTTGCAATCAGCGTCAGCAAAACAAATGTAATCAATTACAACTTTCAACAACGGATCTCTTGGTTCTGGCATCGATGAAGAACGCAGCGAAATGCGATAAGTAGTGTGAATTGCAGAATTCAGTGAATCATCGAATCTTTGAACGCACATTGCGCCCTTTG…	15_11_2021	3
GCAGTCGAACATGTAGCTGACTCAGGTCACCTTGGTCATTTAGAGGAAGTAAAAGTCGTAACAAGGTCTCCGTAGGTGAACCTGCGGAGGGATCATTACACAAATATGAAGCCGGACTGGGATAGGGCCTCGCTGCCTTGCCCGTCTGGCGCCATATTCACCCATGTCTTTTTGCGTACTACTTGTTTCCTTGGCGGGTCCGCCCGCCAATTGGACCTTATTCAAACCTTTTTTTTCAGTTGCAATCAGCGTCAGCAAAACAAATGTAATCAATTACAACTTTCAACAACGGATCTCTTGGTTCTGGCATCGATGAAGAACGCAGCGAAATGCGATAAGTAGTGTGAATTGCAGAATTCAGTGAATCATCGAATCTTTGAACGCACATTGCGCCCTTTG…	7_6_2019	7
GCAGTCGAACATGTAGCTGACTCAGGTCACCTTGGTCATTTAGAGGAAGTAAAAGTCGTAACAAGGTCTCCGTAGGTGAACCTGCGGAGGGATCATTACACAACAAAATATGAAGGCCTGGCTTCGCGGCCGGCTGAAATATTTTTTTCACCCATGTCTTTTGCGCACTTGTTGTTTCCTGGGCGGGTTCGCCCGCCACCAGGACCAAACCATAAACCTTTTTTTTATGCAGTTGCAATCAGCGTCAGTAAAAACAATGTAATTATTACAACTTTCAACAACGGATCTCTTGGTTCTGGCATCGATGAAGAACGCAGCGAAATGCGATACGTAGTGTGAATTGCAGAATTCAGTGAATCATCGAATCTTTGAACGCACATTGCGCCCTTTGGTATTCCA…	15_13_2021	12
GCAGTCGAACATGTAGCTGACTCAGGTCACCTTGGTCATTTAGAGGAAGTAAAAGTCGTAACAAGGTCTCCGTAGGTGAACCTGCGGAGGGATCATTACACAACAAAATATGAAGGCCTGGCTTCGCGGCCGGCTGAAATATTTTTTTCACCCATGTCTTTTGCGCACTTGTTGTTTCCTGGGCGGGTTCGCCCGCCACCAGGACCAAACCATAAACCTTTTTTTTATGCAGTTGCAATCAGCGTCAGTAAAAACAATGTAATTATTACAACTTTCAACAACGGATCTCTTGGTTCTGGCATCGATGAAGAACGCAGCGAAATGCGATACGTAGTGTGAATTGCAGAATTCAGTGAATCATCGAATCTTTGAACGCACATTGCGCCCTTTGGTATTCCA…	18_1_2021	564
GCAGTCGAACATGTAGCTGACTCAGGTCACCTTGGTCATTTAGAGGAAGTAAAAGTCGTAACAAGGTCTCCGTAGGTGAACCTGCGGAGGGATCATTACACAACAAAATATGAAGGCCTGGCTTCGCGGCCGGCTGAAATATTTTTTTCACCCATGTCTTTTGCGCACTTGTTGTTTCCTGGGCGGGTTCGCCCGCCACCAGGACCAAACCATAAACCTTTTTTTTATGCAGTTGCAATCAGCGTCAGTAAAAACAATGTAATTATTACAACTTTCAACAACGGATCTCTTGGTTCTGGCATCGATGAAGAACGCAGCGAAATGCGATACGTAGTGTGAATTGCAGAATTCAGTGAATCATCGAATCTTTGAACGCACATTGCGCCCTTTGGTATTCCA…	18_5_2019	13
GCAGTCGAACATGTAGCTGACTCAGGTCACCTTGGTCATTTAGAGGAAGTAAAAGTCGTAACAAGGTCTCCGTAGGTGAACCTGCGGAGGGATCATTACACAACAAAATATGAAGGCCTGGCTTCGCGGCCGGCTGAAATATTTTTTTCACCCATGTCTTTTGCGCACTTGTTGTTTCCTGGGCGGGTTCGCCCGCCACCAGGACCAAACCATAAACCTTTTTTTTATGCAGTTGCAATCAGCGTCAGTAAAAACAATGTAATTATTACAACTTTCAACAACGGATCTCTTGGTTCTGGCATCGATGAAGAACGCAGCGAAATGCGATACGTAGTGTGAATTGCAGAATTCAGTGAATCATCGAATCTTTGAACGCACATTGCGCCCTTTGGTATTCCA…	10_12_2019	4
GCAGTCGAACATGTAGCTGACTCAGGTCACCTTGGTCATTTAGAGGAAGTAAAAGTCGTAACAAGGTCTCCGTAGGTGAACCTGCGGAGGGATCATTACACAACAAAATATGAAGGCCTGGCTTCGCGGCCGGCTGAAATATTTTTTTCACCCATGTCTTTTGCGCACTTGTTGTTTCCTGGGCGGGTTCGCCCGCCACCAGGACCAAACCATAAACCTTTTTTTTATGCAGTTGCAATCAGCGTCAGTAAAAACAATGTAATTATTACAACTTTCAACAACGGATCTCTTGGTTCTGGCATCGATGAAGAACGCAGCGAAATGCGATACGTAGTGTGAATTGCAGAATTCAGTGAATCATCGAATCTTTGAACGCACATTGCGCCCTTTGGTATTCCA…	10_14_2019	77
GCAGTCGAACATGTAGCTGACTCAGGTCACCTTGGTCATTTAGAGGAAGTAAAAGTCGTAACAAGGTCTCCGTAGGTGAACCTGCGGAGGGATCATTACACAACAAAATATGAAGGCCTGGCTTCGCGGCCGGCTGAAATATTTTTTTCACCCATGTCTTTTGCGCACTTGTTGTTTCCTGGGCGGGTTCGCCCGCCACCAGGACCAAACCATAAACCTTTTTTTTATGCAGTTGCAATCAGCGTCAGTAAAAACAATGTAATTATTACAACTTTCAACAACGGATCTCTTGGTTCTGGCATCGATGAAGAACGCAGCGAAATGCGATACGTAGTGTGAATTGCAGAATTCAGTGAATCATCGAATCTTTGAACGCACATTGCGCCCTTTGGTATTCCA…	13_14_2021	4
GCAGTCGAACATGTAGCTGACTCAGGTCACCTTGGTCATTTAGAGGAAGTAAAAGTCGTAACAAGGTCTCCGTAGGTGAACCTGCGGAGGGATCATTACACAACAAAATATGAAGGCCTGGCTTCGCGGCCGGCTGAAATATTTTTTTCACCCATGTCTTTTGCGCACTTGTTGTTTCCTGGGCGGGTTCGCCCGCCACCAGGACCAAACCATAAACCTTTTTTTTATGCAGTTGCAATCAGCGTCAGTAAAAACAATGTAATTATTACAACTTTCAACAACGGATCTCTTGGTTCTGGCATCGATGAAGAACGCAGCGAAATGCGATACGTAGTGTGAATTGCAGAATTCAGTGAATCATCGAATCTTTGAACGCACATTGCGCCCTTTGGTATTCCA…	20_3_2019	9
GCAGTCGAACATGTAGCTGACTCAGGTCACCTTGGTCATTTAGAGGAAGTAAAAGTCGTAACAAGGTCTCCGTAGGTGAACCTGCGGAGGGATCATTACACAATAACAAGGCGGGCTGGACACCCCCCGCTGGGCACTGCTTCACGGCGTGCGCGGCGGGGCCGGCCCTGCTGAATTATTCACCCGTGTCTTTTGCGTACTTCTTGTTTCCTGGGTGGGCTCGCCCGCCCTCAGGACCAACCACAAACCTTTTGCAATAGCAATCAGCGTCAGTAACAACGTAATTAATTACAACTTTCAACAACGGATCTCTTGGTTCTGGCATCGATGAAGAACGCAGCGAAATGCGATACGTAGTGTGAATTGCAGAATTCAGTGAATCATCGAATCTTTGAACGC…	14_14_2021	14
GCAGTCGAACATGTAGCTGACTCAGGTCACCTTGGTCATTTAGAGGAAGTAAAAGTCGTAACAAGGTCTCCGTAGGTGAACCTGCGGAGGGATCATTACACAATAACAAGGCGGGCTGGACACCCCCCGCTGGGCACTGCTTCACGGCGTGCGCGGCGGGGCCGGCCCTGCTGAATTATTCACCCGTGTCTTTTGCGTACTTCTTGTTTCCTGGGTGGGCTCGCCCGCCCTCAGGACCAACCACAAACCTTTTGCAATAGCAATCAGCGTCAGTAACAACGTAATTAATTACAACTTTCAACAACGGATCTCTTGGTTCTGGCATCGATGAAGAACGCAGCGAAATGCGATACGTAGTGTGAATTGCAGAATTCAGTGAATCATCGAATCTTTGAACGC…	15_13_2021	25
GCAGTCGAACATGTAGCTGACTCAGGTCACCTTGGTCATTTAGAGGAAGTAAAAGTCGTAACAAGGTCTCCGTAGGTGAACCTGCGGAGGGATCATTACACAATAACAAGGCGGGCTGGACACCCCCCGCTGGGCACTGCTTCACGGCGTGCGCGGCGGGGCCGGCCCTGCTGAATTATTCACCCGTGTCTTTTGCGTACTTCTTGTTTCCTGGGTGGGCTCGCCCGCCCTCAGGACCAACCACAAACCTTTTGCAATAGCAATCAGCGTCAGTAACAACGTAATTAATTACAACTTTCAACAACGGATCTCTTGGTTCTGGCATCGATGAAGAACGCAGCGAAATGCGATACGTAGTGTGAATTGCAGAATTCAGTGAATCATCGAATCTTTGAACGC…	15_14_2021	80
GCAGTCGAACATGTAGCTGACTCAGGTCACCTTGGTCATTTAGAGGAAGTAAAAGTCGTAACAAGGTCTCCGTAGGTGAACCTGCGGAGGGATCATTACACAATAACAAGGCGGGCTGGACACCCCCCGCTGGGCACTGCTTCACGGCGTGCGCGGCGGGGCCGGCCCTGCTGAATTATTCACCCGTGTCTTTTGCGTACTTCTTGTTTCCTGGGTGGGCTCGCCCGCCCTCAGGACCAACCACAAACCTTTTGCAATAGCAATCAGCGTCAGTAACAACGTAATTAATTACAACTTTCAACAACGGATCTCTTGGTTCTGGCATCGATGAAGAACGCAGCGAAATGCGATACGTAGTGTGAATTGCAGAATTCAGTGAATCATCGAATCTTTGAACGC…	18_13_2019	4
GCAGTCGAACATGTAGCTGACTCAGGTCACCTTGGTCATTTAGAGGAAGTAAAAGTCGTAACAAGGTCTCCGTAGGTGAACCTGCGGAGGGATCATTACACAATAACAAGGCGGGCTGGACACCCCCCGCTGGGCACTGCTTCACGGCGTGCGCGGCGGGGCCGGCCCTGCTGAATTATTCACCCGTGTCTTTTGCGTACTTCTTGTTTCCTGGGTGGGCTCGCCCGCCCTCAGGACCAACCACAAACCTTTTGCAATAGCAATCAGCGTCAGTAACAACGTAATTAATTACAACTTTCAACAACGGATCTCTTGGTTCTGGCATCGATGAAGAACGCAGCGAAATGCGATACGTAGTGTGAATTGCAGAATTCAGTGAATCATCGAATCTTTGAACGC…	2_4_2019	10
GCAGTCGAACATGTAGCTGACTCAGGTCACCTTGGTCATTTAGAGGAAGTAAAAGTCGTAACAAGGTCTCCGTAGGTGAACCTGCGGAGGGATCATTACACAATAACAAGGCGGGCTGGACACCCCCCGCTGGGCACTGCTTCACGGCGTGCGCGGCGGGGCCGGCCCTGCTGAATTATTCACCCGTGTCTTTTGCGTACTTCTTGTTTCCTGGGTGGGCTCGCCCGCCCTCAGGACCAACCACAAACCTTTTGCAATAGCAATCAGCGTCAGTAACAACGTAATTAATTACAACTTTCAACAACGGATCTCTTGGTTCTGGCATCGATGAAGAACGCAGCGAAATGCGATACGTAGTGTGAATTGCAGAATTCAGTGAATCATCGAATCTTTGAACGC…	3_5_2019	2
GCAGTCGAACATGTAGCTGACTCAGGTCACCTTGGTCATTTAGAGGAAGTAAAAGTCGTAACAAGGTCTCCGTAGGTGAACCTGCGGAGGGATCATTACACAATAACAAGGCGGGCTGGACACCCCCCGCTGGGCACTGCTTCACGGCGTGCGCGGCGGGGCCGGCCCTGCTGAATTATTCACCCGTGTCTTTTGCGTACTTCTTGTTTCCTGGGTGGGCTCGCCCGCCCTCAGGACCAACCACAAACCTTTTGCAATAGCAATCAGCGTCAGTAACAACGTAATTAATTACAACTTTCAACAACGGATCTCTTGGTTCTGGCATCGATGAAGAACGCAGCGAAATGCGATACGTAGTGTGAATTGCAGAATTCAGTGAATCATCGAATCTTTGAACGC…	8_13_2021	11
GCAGTCGAACATGTAGCTGACTCAGGTCACCTTGGTCATTTAGAGGAAGTAAAAGTCGTAACAAGGTCTCCGTAGGTGAACCTGCGGAGGGATCATTACACAATAACAAGGCGGGCTGGACACCCCCCGCTGGGCACTGCTTCACGGCGTGCGCGGCGGGGCCGGCCCTGCTGAATTATTCACCCGTGTCTTTTGCGTACTTCTTGTTTCCTGGGTGGGCTCGCCCGCCCTCAGGACCAACCACAAACCTTTTGCAATAGCAATCAGCGTCAGTAACAACGTAATTAATTACAACTTTCAACAACGGATCTCTTGGTTCTGGCATCGATGAAGAACGCAGCGAAATGCGATACGTAGTGTGAATTGCAGAATTCAGTGAATCATCGAATCTTTGAACGC…	9_3_2021	17
GCAGTCGAACATGTAGCTGACTCAGGTCACCTTGGTCATTTAGAGGAAGTAAAAGTCGTAACAAGGTCTCCGTAGGTGAACCTGCGGAGGGATCATTACACAATAACAAGGCGGGCTGGACACCCCCCGCTGGGCACTGCTTCACGGCGTGCGCGGCGGGGCCGGCCCTGCTGAATTATTCACCCGTGTCTTTTGCGTACTTCTTGTTTCCTGGGTGGGCTCGCCCGCCCTCAGGACCAACCACAAACCTTTTGCAATAGCAATCAGCGTCAGTAACAACGTAATTAATTACAACTTTCAACAACGGATCTCTTGGTTCTGGCATCGATGAAGAACGCAGCGAAATGCGATACGTAGTGTGAATTGCAGAATTCAGTGAATCATCGAATCTTTGAACGC…	10_14_2019	12
GCAGTCGAACATGTAGCTGACTCAGGTCACCTTGGTCATTTAGAGGAAGTAAAAGTCGTAACAAGGTCTCCGTAGGTGAACCTGCGGAGGGATCATTACACAATAACAAGGCGGGCTGGACACCCCCCGCTGGGCACTGCTTCACGGCGTGCGCGGCGGGGCCGGCCCTGCTGAATTATTCACCCGTGTCTTTTGCGTACTTCTTGTTTCCTGGGTGGGCTCGCCCGCCCTCAGGACCAACCACAAACCTTTTGCAATAGCAATCAGCGTCAGTAACAACGTAATTAATTACAACTTTCAACAACGGATCTCTTGGTTCTGGCATCGATGAAGAACGCAGCGAAATGCGATACGTAGTGTGAATTGCAGAATTCAGTGAATCATCGAATCTTTGAACGC…	10_15_2021	15
GCAGTCGAACATGTAGCTGACTCAGGTCACCTTGGTCATTTAGAGGAAGTAAAAGTCGTAACAAGGTCTCCGTAGGTGAACCTGCGGAGGGATCATTACACAATAACAAGGCGGGCTGGACACCCCCCGCTGGGCACTGCTTCACGGCGTGCGCGGCGGGGCCGGCCCTGCTGAATTATTCACCCGTGTCTTTTGCGTACTTCTTGTTTCCTGGGTGGGCTCGCCCGCCCTCAGGACCAACCACAAACCTTTTGCAATAGCAATCAGCGTCAGTAACAACGTAATTAATTACAACTTTCAACAACGGATCTCTTGGTTCTGGCATCGATGAAGAACGCAGCGAAATGCGATACGTAGTGTGAATTGCAGAATTCAGTGAATCATCGAATCTTTGAACGC…	10_8_2021	19
GCAGTCGAACATGTAGCTGACTCAGGTCACCTTGGTCATTTAGAGGAAGTAAAAGTCGTAACAAGGTCTCCGTAGGTGAACCTGCGGAGGGATCATTACACAATAACAAGGCGGGCTGGACACCCCCCGCTGGGCACTGCTTCACGGCGTGCGCGGCGGGGCCGGCCCTGCTGAATTATTCACCCGTGTCTTTTGCGTACTTCTTGTTTCCTGGGTGGGCTCGCCCGCCCTCAGGACCAACCACAAACCTTTTGCAATAGCAATCAGCGTCAGTAACAACGTAATTAATTACAACTTTCAACAACGGATCTCTTGGTTCTGGCATCGATGAAGAACGCAGCGAAATGCGATACGTAGTGTGAATTGCAGAATTCAGTGAATCATCGAATCTTTGAACGC…	10_9_2021	5
GCAGTCGAACATGTAGCTGACTCAGGTCACCTTGGTCATTTAGAGGAAGTAAAAGTCGTAACAAGGTCTCCGTAGGTGAACCTGCGGAGGGATCATTACACAATAACAAGGCGGGCTGGACACCCCCCGCTGGGCACTGCTTCACGGCGTGCGCGGCGGGGCCGGCCCTGCTGAATTATTCACCCGTGTCTTTTGCGTACTTCTTGTTTCCTGGGTGGGCTCGCCCGCCCTCAGGACCAACCACAAACCTTTTGCAATAGCAATCAGCGTCAGTAACAACGTAATTAATTACAACTTTCAACAACGGATCTCTTGGTTCTGGCATCGATGAAGAACGCAGCGAAATGCGATACGTAGTGTGAATTGCAGAATTCAGTGAATCATCGAATCTTTGAACGC…	14_13_2021	41
GCAGTCGAACATGTAGCTGACTCAGGTCACCTTGGTCATTTAGAGGAAGTAAAAGTCGTAACAAGGTCTCCGTAGGTGAACCTGCGGAGGGATCATTACACAATAACAAGGCGGGCTGGACACCCCCCGCTGGGCACTGCTTCACGGCGTGCGCGGCGGGGCCGGCCCTGCTGAATTATTCACCCGTGTCTTTTGCGTACTTCTTGTTTCCTGGGTGGGCTCGCCCGCCCTCAGGACCAACCACAAACCTTTTGCAATAGCAATCAGCGTCAGTAACAACGTAATTAATTACAACTTTCAACAACGGATCTCTTGGTTCTGGCATCGATGAAGAACGCAGCGAAATGCGATACGTAGTGTGAATTGCAGAATTCAGTGAATCATCGAATCTTTGAACGC…	2_3_2021	6
GCAGTCGAACATGTAGCTGACTCAGGTCACCTTGGTCATTTAGAGGAAGTAAAAGTCGTAACAAGGTCTCCGTAGGTGAACCTGCGGAGGGATCATTACACAATAACAAGGCGGGCTGGACACCCCCCGCTGGGCACTGCTTCACGGCGTGCGCGGCGGGGCCGGCCCTGCTGAATTATTCACCCGTGTCTTTTGCGTACTTCTTGTTTCCTGGGTGGGCTCGCCCGCCCTCAGGACCAACCACAAACCTTTTGCAATAGCAATCAGCGTCAGTAACAACGTAATTAATTACAACTTTCAACAACGGATCTCTTGGTTCTGGCATCGATGAAGAACGCAGCGAAATGCGATACGTAGTGTGAATTGCAGAATTCAGTGAATCATCGAATCTTTGAACGC…	5_1_2019	9
GCAGTCGAACATGTAGCTGACTCAGGTCACCTTGGTCATTTAGAGGAAGTAAAAGTCGTAACAAGGTCTCCGTAGGTGAACCTGCGGAGGGATCATTACACAATAACAAGGCGGGCTGGACACCCCCCGCTGGGCACTGCTTCACGGCGTGCGCGGCGGGGCCGGCCCTGCTGAATTATTCACCCGTGTCTTTTGCGTACTTCTTGTTTCCTGGGTGGGCTCGCCCGCCCTCAGGACCAACCACAAACCTTTTGCAATAGCAATCAGCGTCAGTAACAACGTAATTAATTACAACTTTCAACAACGGATCTCTTGGTTCTGGCATCGATGAAGAACGCAGCGAAATGCGATACGTAGTGTGAATTGCAGAATTCAGTGAATCATCGAATCTTTGAACGC…	9_7_2021	14
GCAGTCGAACATGTAGCTGACTCAGGTCACCTTGGTCATTTAGAGGAAGTAAAAGTCGTAACAAGGTCTCCGTAGGTGAACCTGCGGAGGGATCATTACACAATAACAAGGCGGGCTGGACACCCCCCGCTGGGCACTGCTTCACGGCGTGCGCGGCGGGGCCGGCCCTGCTGAATTATTTACCCGTGTCTTTTGCGTACTTCTTGTTTCCTGGGTGGGCTCGCCCGCCCTCAGGACCAACCACAAACCTTTTGCAATAGCAATCAGCGTCAGTAACAACGTAATTAATTACAACTTTCAACAACGGATCTCTTGGTTCTGGCATCGATGAAGAACGCAGCGAAATGCGATACGTAGTGTGAATTGCAGAATTCAGTGAATCATCGAATCTTTGAACGC…	13_14_2021	60
GCAGTCGAACATGTAGCTGACTCAGGTCACCTTGGTCATTTAGAGGAAGTAAAAGTCGTAACAAGGTCTCCGTAGGTGAACCTGCGGAGGGATCATTACACAATAACAAGGCGGGCTGGCCCTCTCCCGGGAGGACTGGCCTTGCTGAATTATTCACCCGTGTCTTTTGCGTACTTCTTGTTTCCTGGGCGGGTTCGCCCGCCACCAGGACCCCCATAAACCTTTTGTAATGGCAATCAGCGTCAGTAACAACACAATAATTACAACTTTCAACAACGGATCTCTTGGTTCTGGCATCGATGAAGAACGCAGCGAAATGCGATAAGTAGTGTGAATTGCAGAATTCAGTGAATCATCGAATCTTTGAACGCACATTGCGCCCTTTGGTATTCCAAAGGG…	1_13_2019	26
GCAGTCGAACATGTAGCTGACTCAGGTCACCTTGGTCATTTAGAGGAAGTAAAAGTCGTAACAAGGTCTCCGTAGGTGAACCTGCGGAGGGATCATTACACAATAACAAGGCGGGTTGGACACCCCCCGCTGGGCACTGATTCACGGCGTGCGCGGCGGGGCCGGCCCTGCTGAATTATTCACCCGTGTCTTTTGCGTACTTCTTGTTTCCTGGGTGGGCTCGCCCGCCCTCAGGACCAACCACAAACCTTTTGCAATAGCAATCAGCGTCAGTAACAACGTAATTAATTACAACTTTCAACAACGGATCTCTTGGTTCTGGCATCGATGAAGAACGCAGCGAAATGCGATACGTAGTGTGAATTGCAGAATTCAGTGAATCATCGAATCTTTGAACGC…	20_9_2019	6
GCAGTCGAACATGTAGCTGACTCAGGTCACCTTGGTCATTTAGAGGAAGTAAAAGTCGTAACAAGGTCTCCGTAGGTGAACCTGCGGAGGGATCATTACACAATAACAAGGCGGGTTGGACACCCCCCGCTGGGCACTGCTTCACGGCGTGCGCGGCGGGGCCGGCCCTGCTGAATTATTCACCCGTGTCTTTTGCGTACTTCTTGTTTCCTGGGTGGGCTCGCCCGCCCTCAGGACCAACCACAAACCTTTTGCAATAGCAATCAGCGTCAGTAACAACGTAATTAATTACAACTTTCAACAACGGATCTCTTGGTTCTGGCATCGATGAAGAACGCAGCGAAATGCGATACGTAGTGTGAATTGCAGAATTCAGTGAATCATCGAATCTTTGAACGC…	4_14_2019	5
GCAGTCGAACATGTAGCTGACTCAGGTCACCTTGGTCATTTAGAGGAAGTAAAAGTCGTAACAAGGTCTCCGTAGGTGAACCTGCGGAGGGATCATTACACAATAACAAGGCGGGTTGGACACCCCCCGCTGGGCACTGCTTCACGGCGTGCGCGGCGGGGCCGGCCCTGCTGAATTATTCACCCGTGTCTTTTGCGTACTTCTTGTTTCCTGGGTGGGCTCGCCCGCCCTCAGGACCAACCACAAACCTTTTGCAATAGCAATCAGCGTCAGTAACAACGTAATTAATTACAACTTTCAACAACGGATCTCTTGGTTCTGGCATCGATGAAGAACGCAGCGAAATGCGATACGTAGTGTGAATTGCAGAATTCAGTGAATCATCGAATCTTTGAACGC…	5_4_2021	132
GCAGTCGAACATGTAGCTGACTCAGGTCACCTTGGTCATTTAGAGGAAGTAAAAGTCGTAACAAGGTCTCCGTAGGTGAACCTGCGGAGGGATCATTACACAATAACAAGGCGGGTTGGACACCCCCCGCTGGGCACTGCTTCACGGCGTGCGCGGCGGGGCCGGCCCTGCTGAATTATTCACCCGTGTCTTTTGCGTACTTCTTGTTTCCTGGGTGGGCTCGCCCGCCCTCAGGACCAACCACAAACCTTTTGCAATAGCAATCAGCGTCAGTAACAACGTAATTAATTACAACTTTCAACAACGGATCTCTTGGTTCTGGCATCGATGAAGAACGCAGCGAAATGCGATACGTAGTGTGAATTGCAGAATTCAGTGAATCATCGAATCTTTGAACGC…	9_6_2021	3
GCAGTCGAACATGTAGCTGACTCAGGTCACCTTGGTCATTTAGAGGAAGTAAAAGTCGTAACAAGGTCTCCGTAGGTGAACCTGCGGAGGGATCATTACACAATAACAAGGCGGGTTGGACACCCCCCGCTGGGCACTGCTTCACGGCGTGCGCGGCGGGGCCGGCCCTGCTGAATTATTTACCCGTGTCTTTTGCGTACTTCTTGTTTCCTGGGTGGGCTCGCCCGCCCTCAGGACCAACCACAAACCTTTTGCAATAGCAATCAGCGTCAGTAACAACGTAATTAATTACAACTTTCAACAACGGATCTCTTGGTTCTGGCATCGATGAAGAACGCAGCGAAATGCGATACGTAGTGTGAATTGCAGAATTCAGTGAATCATCGAATCTTTGAACGC…	9_5_2021	9
GCAGTCGAACATGTAGCTGACTCAGGTCACCTTGGTCATTTAGAGGAAGTAAAAGTCGTAACAAGGTCTCCGTAGGTGAACCTGCGGAGGGATCATTACACAATAACCAGGCGGGCTGGACACCCCCCGCTGGGCACTGCTTCACGGCGTGCGCGGCGGGGCCGGCCCTGCTGAATTATTCACCCGTGTCTTTTGCGTACTTCTTGTTTCCTGGGTGGGCTCGCCCGCCCTCAGGACCAACCACAAACCTTTTGCAATAGCAATCAGCGTCAGTAACAACGTAATTAATTACAACTTTCAACAACGGATCTCTTGGTTCTGGCATCGATGAAGAACGCAGCGAAATGCGATACGTAGTGTGAATTGCAGAATTCAGTGAATCATCGAATCTTTGAACGC…	10_2_2021	3
GCAGTCGAACATGTAGCTGACTCAGGTCACCTTGGTCATTTAGAGGAAGTAAAAGTCGTAACAAGGTCTCCGTAGGTGAACCTGCGGAGGGATCATTACACAATAACCAGGCGGGCTGGACACCCCCCGCTGGGCACTGCTTCACGGCGTGCGCGGCGGGGCCGGCCCTGCTGAATTATTCACCCGTGTCTTTTGCGTACTTCTTGTTTCCTGGGTGGGCTCGCCCGCCCTCAGGACCAACCACAAACCTTTTGCAATAGCAATCAGCGTCAGTAACAACGTAATTAATTACAACTTTCAACAACGGATCTCTTGGTTCTGGCATCGATGAAGAACGCAGCGAAATGCGATACGTAGTGTGAATTGCAGAATTCAGTGAATCATCGAATCTTTGAACGC…	18_11_2021	17
GCAGTCGAACATGTAGCTGACTCAGGTCACCTTGGTCATTTAGAGGAAGTAAAAGTCGTAACAAGGTCTCCGTAGGTGAACCTGCGGAGGGATCATTACACAATAACCAGGCGGGCTGGACACCCCCCGCTGGGCACTGCTTCACGGCGTGCGCGGCGGGGCCGGCCCTGCTGAATTATTCACCCGTGTCTTTTGCGTACTTCTTGTTTCCTGGGTGGGCTCGCCCGCCCTCAGGACCAACCACAAACCTTTTGCAATAGCAATCAGCGTCAGTAACAACGTAATTAATTACAACTTTCAACAACGGATCTCTTGGTTCTGGCATCGATGAAGAACGCAGCGAAATGCGATACGTAGTGTGAATTGCAGAATTCAGTGAATCATCGAATCTTTGAACGC…	2_11_2021	8
GCAGTCGAACATGTAGCTGACTCAGGTCACCTTGGTCATTTAGAGGAAGTAAAAGTCGTAACAAGGTCTCCGTAGGTGAACCTGCGGAGGGATCATTACACAATAACCAGGCGGGCTGGACACCCCCCGCTGGGCACTGCTTCACGGCGTGCGCGGCGGGGCCGGCCCTGCTGAATTATTCACCCGTGTCTTTTGCGTACTTCTTGTTTCCTGGGTGGGCTCGCCCGCCCTCAGGACCAACCACAAACCTTTTGCAATAGCAATCAGCGTCAGTAACAACGTAATTAATTACAACTTTCAACAACGGATCTCTTGGTTCTGGCATCGATGAAGAACGCAGCGAAATGCGATACGTAGTGTGAATTGCAGAATTCAGTGAATCATCGAATCTTTGAACGC…	2_13_2021	114
GCAGTCGAACATGTAGCTGACTCAGGTCACCTTGGTCATTTAGAGGAAGTAAAAGTCGTAACAAGGTCTCCGTAGGTGAACCTGCGGAGGGATCATTACACAATAACCAGGCGGGCTGGACACCCCCCGCTGGGCACTGCTTCACGGCGTGCGCGGCGGGGCCGGCCCTGCTGAATTATTCACCCGTGTCTTTTGCGTACTTCTTGTTTCCTGGGTGGGCTCGCCCGCCCTCAGGACCAACCACAAACCTTTTGCAATAGCAATCAGCGTCAGTAACAACGTAATTAATTACAACTTTCAACAACGGATCTCTTGGTTCTGGCATCGATGAAGAACGCAGCGAAATGCGATACGTAGTGTGAATTGCAGAATTCAGTGAATCATCGAATCTTTGAACGC…	10_6_2021	11
GCAGTCGAACATGTAGCTGACTCAGGTCACCTTGGTCATTTAGAGGAAGTAAAAGTCGTAACAAGGTCTCCGTAGGTGAACCTGCGGAGGGATCATTACACAATAACCAGGCGGGCTGGACACCCCCCGCTGGGCACTGCTTCACGGCGTGCGCGGCGGGGCCGGCCCTGCTGAATTATTCACCCGTGTCTTTTGCGTACTTCTTGTTTCCTGGGTGGGCTCGCCCGCCCTCAGGACCAACCACAAACCTTTTGCAATAGCAATCAGCGTCAGTAACAACGTAATTAATTACAACTTTCAACAACGGATCTCTTGGTTCTGGCATCGATGAAGAACGCAGCGAAATGCGATACGTAGTGTGAATTGCAGAATTCAGTGAATCATCGAATCTTTGAACGC…	11_11_2021	3
GCAGTCGAACATGTAGCTGACTCAGGTCACCTTGGTCATTTAGAGGAAGTAAAAGTCGTAACAAGGTCTCCGTAGGTGAACCTGCGGAGGGATCATTACACAATAACCAGGCGGGCTGGACACCCCCCGCTGGGCACTGCTTCACGGCGTGCGCGGCGGGGCCGGCCCTGCTGAATTATTCACCCGTGTCTTTTGCGTACTTCTTGTTTCCTGGGTGGGCTCGCCCGCCCTCAGGACCAACCACAAACCTTTTGCAATAGCAATCAGCGTCAGTAACAACGTAATTAATTACAACTTTCAACAACGGATCTCTTGGTTCTGGCATCGATGAAGAACGCAGCGAAATGCGATACGTAGTGTGAATTGCAGAATTCAGTGAATCATCGAATCTTTGAACGC…	13_5_2021	6
GCAGTCGAACATGTAGCTGACTCAGGTCACCTTGGTCATTTAGAGGAAGTAAAAGTCGTAACAAGGTCTCCGTAGGTGAACCTGCGGAGGGATCATTACACAATAACCAGGCGGGCTGGACACCCCCCGCTGGGCACTGCTTCACGGCGTGCGCGGCGGGGCCGGCCCTGCTGAATTATTCACCCGTGTCTTTTGCGTACTTCTTGTTTCCTGGGTGGGCTCGCCCGCCCTCAGGACCAACCACAAACCTTTTGCAATAGCAATCAGCGTCAGTAACAACGTAATTAATTACAACTTTCAACAACGGATCTCTTGGTTCTGGCATCGATGAAGAACGCAGCGAAATGCGATACGTAGTGTGAATTGCAGAATTCAGTGAATCATCGAATCTTTGAACGC…	6_8_2021	62
GCAGTCGAACATGTAGCTGACTCAGGTCACCTTGGTCATTTAGAGGAAGTAAAAGTCGTAACAAGGTCTCCGTAGGTGAACCTGCGGAGGGATCATTACACAATAACCAGGCGGGCTGGACACCCCCCGCTGGGCACTGCTTCACGGCGTGCGCGGCGGGGCCGGCCCTGCTGAATTATTCACCCGTGTCTTTTGCGTACTTCTTGTTTCCTGGGTGGGCTCGCCCGCCCTCAGGACCAACCACAAACCTTTTTGCAATAGCAATCAGCGTCAGTAACAACGTAATTAATTACAACTTTCAACAACGGATCTCTTGGTTCTGGCATCGATGAAGAACGCAGCGAAATGCGATACGTAGTGTGAATTGCAGAATTCAGTGAATCATCGAATCTTTGAACG…	11_13_2019	51
GCAGTCGAACATGTAGCTGACTCAGGTCACCTTGGTCATTTAGAGGAAGTAAAAGTCGTAACAAGGTCTCCGTAGGTGAACCTGCGGAGGGATCATTACACAATAATGAAGGCGGGCTGAACTCTCTCGGGAGGACAGCCTTGCTGAATTATTCACCCGTGTCTTTTGCGTACTTCTTGTTTCCTTGGTGGGCTCGCCCACCACAAGGACAAACCATAAACCTTTTGTAATTGCAATCAGCGTCAGTAACAAAATAATAAATTACAACTTTCAACAACGGATCTCTTGGTTCTGGCATCGATGAAGAACGCAGCGAAATGCGATAAGTAGTGTGAATTGCAGAATTCAGTGAATCATCGAATCTTTGAACGCACATTGCGCCCTTTGGTATTCCAAAGG…	11_15_2021	4
GCAGTCGAACATGTAGCTGACTCAGGTCACCTTGGTCATTTAGAGGAAGTAAAAGTCGTAACAAGGTCTCCGTAGGTGAACCTGCGGAGGGATCATTACACAATACGAAGGCGGGCTGGATCCCCCCCCGATGGGCACTGCTTCACGGCGTGCGCAACGGGGGCCCGGCCCTGCTGAACTATTCACCCGTGTCTTTTGCGTACCTCTTGTTTCCTGGGCGGGCTCGCCCGCCACCAGGACCAACCACAAACCTTTTTGTAATAGCAATCCGCGTCAGTAACAATCGTAATTAAATTACAACTTTCAACAACGGATCTCTTGGTTCTGGCATCGATGAAGAACGCAGCGAAATGCGATACGTAGTGTGAATTGCAGAATTCAGTGAATCATCGAATCTTT…	3_7_2019	8
GCAGTCGAACATGTAGCTGACTCAGGTCACCTTGGTCATTTAGAGGAAGTAAAAGTCGTAACAAGGTCTCCGTAGGTGAACCTGCGGAGGGATCATTACACAATACGAAGGCGGGCTGGATCCCCCCCCGATGGGCACTGCTTCACGGCGTGCGCAACGGGGGCCCGGCCCTGCTGAACTATTCACCCGTGTCTTTTGCGTACCTCTTGTTTCCTGGGCGGGCTCGCCCGCCACCAGGACCAGCCATAAACCTTTTTGTAATAGCAATCCGCGTCAGTAACAACGTAATTAAATTACAACTTTCAACAACGGATCTCTTGGTTCTGGCATCGATGAAGAACGCAGCGAAATGCGATACGTAGTGTGAATTGCAGAATTCAGTGAATCATCGAATCTTTG…	13_14_2021	350
GCAGTCGAACATGTAGCTGACTCAGGTCACCTTGGTCATTTAGAGGAAGTAAAAGTCGTAACAAGGTCTCCGTAGGTGAACCTGCGGAGGGATCATTACACAATACGAAGGCGGGCTGGATTCCCCCCCAATGGGCACTGCTTCACGGCGTGCGCAACGGGGGCCCGGCCCTGCTGAACTATTCACCCGTGTCTTTTGCGTACCTCTTGTTTCCTGGGCGGGCTCGCCCGCCACCAGGACCAACCACAAACCTTTTTGTAATAGCAATCCGCGTCAGTAACAACGTAATTAAATTACAACTTTCAACAACGGATCTCTTGGTTCTGGCATCGATGAAGAACGCAGCGAAATGCGATACGTAGTGTGAATTGCAGAATTCAGTGAATCATCGAATCTTTG…	13_11_2021	11
GCAGTCGAACATGTAGCTGACTCAGGTCACCTTGGTCATTTAGAGGAAGTAAAAGTCGTAACAAGGTCTCCGTAGGTGAACCTGCGGAGGGATCATTACACAATACGAAGGCGGGCTGGATTCCCCCCCGATGGGCACTGCTTCACGGCGTGCGCAACGGGGGCCCGGCCCTGCTGAACTATTCACCCGTGTCTTTTGCGTACCTCTTGTTTCCTGGGCGGGCTCGCCCGCCACCAGGACCAACCACAAACCTTTTTGTAATAGCAATCCGCGTCAGTAACAACGTAATTAAATTACAACTTTCAACAACGGATCTCTTGGTTCTGGCATCGATGAAGAACGCAGCGAAATGCGATACGTAGTGTGAATTGCAGAATTCAGTGAATCATCGAATCTTTG…	10_15_2021	10
GCAGTCGAACATGTAGCTGACTCAGGTCACCTTGGTCATTTAGAGGAAGTAAAAGTCGTAACAAGGTCTCCGTAGGTGAACCTGCGGAGGGATCATTACACAATACGAAGGCGGGCTGGATTCCCCCCCGATGGGCACTGCTTCACGGCGTGCGCAACGGGGGCCCGGCCCTGCTGAACTATTCACCCGTGTCTTTTGCGTACCTCTTGTTTCCTGGGCGGGCTCGCCCGCCACCAGGACCAACCACAAACCTTTTTGTAATAGCAATCCGCGTCAGTAACAACGTAATTAAATTACAACTTTCAACAACGGATCTCTTGGTTCTGGCATCGATGAAGAACGCAGCGAAATGCGATACGTAGTGTGAATTGCAGAATTCAGTGAATCATCGAATCTTTG…	13_14_2021	28
GCAGTCGAACATGTAGCTGACTCAGGTCACCTTGGTCATTTAGAGGAAGTAAAAGTCGTAACAAGGTCTCCGTAGGTGAACCTGCGGAGGGATCATTACACAATACGAAGGCGGGCTGGATTCCCCCCCGATGGGCACTGCTTCACGGCGTGCGCAACGGGGGCCCGGCCCTGCTGAACTATTCACCCGTGTCTTTTGCGTACCTCTTGTTTCCTGGGCGGGCTCGCCCGCCACCAGGACCAACCACAAACCTTTTTGTAATAGCAATCCGCGTCAGTAACAACGTAATTAAATTACAACTTTCAACAACGGATCTCTTGGTTCTGGCATCGATGAAGAACGCAGCGAAATGCGATACGTAGTGTGAATTGCAGAATTCAGTGAATCATCGAATCTTTG…	20_3_2019	9
GCAGTCGAACATGTAGCTGACTCAGGTCACCTTGGTCATTTAGAGGAAGTAAAAGTCGTAACAAGGTCTCCGTAGGTGAACCTGCGGAGGGATCATTACACAATACGAAGGCGGGCTGGATTCCCCCCCGATGGGCACTGCTTCACGGCGTGCGCAACGGGGGCCCGGCCCTGCTGAACTATTCACCCGTGTCTTTTGCGTACCTCTTGTTTCCTGGGCGGGCTCGCCCGCCACCAGGACCAACCACAAACCTTTTTGTAATAGCAATCCGCGTCAGTAACAACGTAATTAAATTACAACTTTCAACAACGGATCTCTTGGTTCTGGCATCGATGAAGAACGCAGCGAAATGCGATACGTAGTGTGAATTGCAGAATTCAGTGAATCATCGAATCTTTG…	6_11_2021	5
GCAGTCGAACATGTAGCTGACTCAGGTCACCTTGGTCATTTAGAGGAAGTAAAAGTCGTAACAAGGTCTCCGTAGGTGAACCTGCGGAGGGATCATTACACAATACGAAGGCGGGCTGGATTCCCCCCCGATGGGCACTGCTTCACGGCGTGCGCAACGGGGGCCCGGCCCTGCTGAACTATTCACCCGTGTCTTTTGCGTACCTCTTGTTTCCTGGGCGGGCTCGCCCGCCACCAGGACCAACCACAAACCTTTTTGTAATAGCAATCCGCGTCAGTAACAACGTAATTAAATTACAACTTTCAACAACGGATCTCTTGGTTCTGGCATCGATGAAGAACGCAGCGAAATGCGATACGTAGTGTGAATTGCAGAATTCAGTGAATCATCGAATCTTTG…	6_2_2021	117
GCAGTCGAACATGTAGCTGACTCAGGTCACCTTGGTCATTTAGAGGAAGTAAAAGTCGTAACAAGGTCTCCGTAGGTGAACCTGCGGAGGGATCATTACACAATACGAAGGCGGGCTGGATTCCCCCCCGATGGGCACTGCTTCACGGCGTGCGCAACGGGGGCCCGGCCCTGCTGAACTATTCACCCGTGTCTTTTGCGTACCTCTTGTTTCCTGGGCGGGCTCGCCCGCCACCAGGACCAACCACAAACCTTTTTGTAATAGCAATCCGCGTCAGTAACAACGTAATTAAATTACAACTTTCAACAACGGATCTCTTGGTTCTGGCATCGATGAAGAACGCAGCGAAATGCGATACGTAGTGTGAATTGCAGAATTCAGTGAATCATCGAATCTTTG…	6_5_2021	12
GCAGTCGAACATGTAGCTGACTCAGGTCACCTTGGTCATTTAGAGGAAGTAAAAGTCGTAACAAGGTCTCCGTAGGTGAACCTGCGGAGGGATCATTACACAATACGAAGGCGGGCTGGATTCCCCCCCGATGGGCACTGCTTCACGGCGTGCGCAACGGGGGCCCGGCCCTGCTGAACTATTCACCCGTGTCTTTTGCGTACCTCTTGTTTCCTGGGCGGGCTCGCCCGCCACCAGGACCAACCACAAACCTTTTTGTAATAGCAATCCGCGTCAGTAACAACGTAATTAAATTACAACTTTCAACAACGGATCTCTTGGTTCTGGCATCGATGAAGAACGCAGCGAAATGCGATACGTAGTGTGAATTGCAGAATTCAGTGAATCATCGAATCTTTG…	6_8_2021	28
GCAGTCGAACATGTAGCTGACTCAGGTCACCTTGGTCATTTAGAGGAAGTAAAAGTCGTAACAAGGTCTCCGTAGGTGAACCTGCGGAGGGATCATTACACAATACGAAGGCGGGCTGGATTCCCCCCCGATGGGCACTGCTTCACGGCGTGCGCAACGGGGGCCCGGCCCTGCTGAACTATTCACCCGTGTCTTTTGCGTACCTCTTGTTTCCTGGGCGGGCTCGCCCGCCACCAGGACCAACCACAAACCTTTTTGTAATAGCAATCCGCGTCAGTAACAACGTAATTAAATTACAACTTTCAACAACGGATCTCTTGGTTCTGGCATCGATGAAGAACGCAGCGAAATGCGATACGTAGTGTGAATTGCAGAATTCAGTGAATCATCGAATCTTTG…	9_12_2021	7
GCAGTCGAACATGTAGCTGACTCAGGTCACCTTGGTCATTTAGAGGAAGTAAAAGTCGTAACAAGGTCTCCGTAGGTGAACCTGCGGAGGGATCATTACACAATACGAAGGCGGGCTGGATTCCCCCCCGATGGGCACTGCTTCACGGCGTGCGCAACGGGGGCCCGGCCCTGCTGAACTATTCACCCGTGTCTTTTGCGTACCTCTTGTTTCCTGGGCGGGCTCGCCCGCCACCAGGACCAACCACAAACCTTTTTGTAATAGCAATCCGCGTCAGTAACAACGTAATTAAATTACAACTTTCAACAACGGATCTCTTGGTTCTGGCATCGATGAAGAACGCAGCGAAATGCGATACGTAGTGTGAATTGCAGAATTCAGTGAATCATCGAATCTTTG…	18_5_2019	20
GCAGTCGAACATGTAGCTGACTCAGGTCACCTTGGTCATTTAGAGGAAGTAAAAGTCGTAACAAGGTCTCCGTAGGTGAACCTGCGGAGGGATCATTACACAATACGAAGGCGGGCTGGATTCCCCCCCGATGGGCACTGCTTCACGGCGTGCGCAACGGGGGCCCGGCCCTGCTGAACTATTCACCCGTGTCTTTTGCGTACCTCTTGTTTCCTGGGCGGGCTCGCCCGCCACCAGGACCAACCATAAACCTTTTTGTAATAGCAATCCGCGTCAGTAACAACGTAATTAAATTACAACTTTCAACAACGGATCTCTTGGTTCTGGCATCGATGAAGAACGCAGCGAAATGCGATACGTAGTGTGAATTGCAGAATTCAGTGAATCATCGAATCTTTG…	18_6_2021	14
GCAGTCGAACATGTAGCTGACTCAGGTCACCTTGGTCATTTAGAGGAAGTAAAAGTCGTAACAAGGTCTCCGTAGGTGAACCTGCGGAGGGATCATTACACAATACGAAGGCGGGCTGGATTCCCCCCCGATGGGCACTGCTTCACGGCGTGCGCAGCGGGGGCCGGCCCTGCTGAACTATTCACCCGTGTCTTTTGCGTACCTCTTGTTTCCTGGGCGGGCTCGCCCGCCACCAGGACCAACCATAAACCTTTTTGTAATAGCAATCCGCGTCAGTAACAACGTAATTAAATTACAACTTTCAACAACGGATCTCTTGGTTCTGGCATCGATGAAGAACGCAGCGAAATGCGATACGTAGTGTGAATTGCAGAATTCAGTGAATCATCGAATCTTTGA…	7_14_2019	4
GCAGTCGAACATGTAGCTGACTCAGGTCACCTTGGTCATTTAGAGGAAGTAAAAGTCGTAACAAGGTCTCCGTAGGTGAACCTGCGGAGGGATCATTACACAATACGAAGGCGGGCTGGATTCCCCCCCGATGGGCACTGCTTCACGGTGTGCGCAACGGGGGCCCGGCCCTGCTGAACTATTCACCCGTGTCTTTTGCGTACCTCTTGTTTCCTGGGCGGGCTCGCCCGCCACCAGGACCAACCATAAACCTTTTTGTAATAGCAATCCGCGTCAGTAACAACGTAATTAAATTACAACTTTCAACAACGGATCTCTTGGTTCTGGCATCGATGAAGAACGCAGCGAAATGCGATACGTAGTGTGAATTGCAGAATTCAGTGAATCATCGAATCTTTG…	20_10_2019	4
GCAGTCGAACATGTAGCTGACTCAGGTCACCTTGGTCATTTAGAGGAAGTAAAAGTCGTAACAAGGTCTCCGTAGGTGAACCTGCGGAGGGATCATTACACAATACGAAGGCGGGCTGGATTCCCCCCTGATGGGCACTGCTTCACGGCGTGCGCAACGGGGGCCCGGCCCTGCTGAACTATTCACCCGTGTCTTTTGCGTACCTCTTGTTTCCTGGGCGGGCTCGCCCGCCACCAGGACCAACCACAAACCTTTTTGTAATAGCAATCCGCGTCAGTAACAACGTAATTAAATTACAACTTTCAACAACGGATCTCTTGGTTCTGGCATCGATGAAGAACGCAGCGAAATGCGATACGTAGTGTGAATTGCAGAATTCAGTGAATCATCGAATCTTTG…	5_13_2021	9
GCAGTCGAACATGTAGCTGACTCAGGTCACCTTGGTCATTTAGAGGAAGTAAAAGTCGTAACAAGGTCTCCGTAGGTGAACCTGCGGAGGGATCATTACACAATACGAAGGCGGGCTGGATTCCCCCCTGATGGGCACTGCTTCACGGCGTGCGCAACGGGGGCCCGGCCCTGCTGAACTATTCACCCGTGTCTTTTGCGTACCTCTTGTTTCCTGGGCGGGCTCGCCCGCCACCAGGACCAACCACAAACCTTTTTGTAATAGCAATCCGCGTCAGTAACAACGTAATTAAATTACAACTTTCAACAACGGATCTCTTGGTTCTGGCATCGATGAAGAACGCAGCGAAATGCGATACGTAGTGTGAATTGCAGAATTCAGTGAATCATCGAATCTTTG…	9_9_2021	21
GCAGTCGAACATGTAGCTGACTCAGGTCACCTTGGTCATTTAGAGGAAGTAAAAGTCGTAACAAGGTCTCCGTAGGTGAACCTGCGGAGGGATCATTACACAATACGAAGGCGGGCTGGATTCCCCCCTGATGGGCACTGCTTCACGGCGTGCGCAACGGGGGCCCGGCCCTGCTGAACTATTCACCCGTGTCTTTTGCGTACCTCTTGTTTCCTGGGCGGGCTCGCCCGCCACCAGGACCAACCACAAACCTTTTTGTAATAGCAATCCGCGTCAGTAACAACGTAATTAAATTACAACTTTCAACAACGGATCTCTTGGTTCTGGCATCGATGAAGAACGCAGCGAAATGCGATACGTAGTGTGAATTGCAGAATTCAGTGAATCATCGAATCTTTG…	18_7_2019	6
GCAGTCGAACATGTAGCTGACTCAGGTCACCTTGGTCATTTAGAGGAAGTAAAAGTCGTAACAAGGTCTCCGTAGGTGAACCTGCGGAGGGATCATTACACAATACGAAGGCGGGCTGGATTCCCCCCTGATGGGCACTGCTTCACGGCGTGCGCAACGGGGGCCCGGCCCTGCTGAACTATTCACCCGTGTCTTTTGCGTACCTCTTGTTTCCTGGGCGGGCTCGCCCGCCACCAGGACCAACCATAAACCTTTTTGTAATAGCAATCCGCGTCAGTAACAACGTAATTAAATTACAACTTTCAACAACGGATCTCTTGGTTCTGGCATCGATGAAGAACGCAGCGAAATGCGATACGTAGTGTGAATTGCAGAATTCAGTGAATCATCGAATCTTTG…	13_14_2021	39
GCAGTCGAACATGTAGCTGACTCAGGTCACCTTGGTCATTTAGAGGAAGTAAAAGTCGTAACAAGGTCTCCGTAGGTGAACCTGCGGAGGGATCATTACACAATACGAAGGCGGGCTGGATTCCCCCCTGATGGGCACTGCTTCACGGCGTGCGCAACGGGGGCCCGGCCCTGCTGAACTATTCACCCGTGTCTTTTGCGTACCTCTTGTTTCCTGGGCGGGCTCGCCCGCCACCAGGACCAACCATAAACCTTTTTGTAATAGCAATCCGCGTCAGTAACAACGTAATTAAATTACAACTTTCAACAACGGATCTCTTGGTTCTGGCATCGATGAAGAACGCAGCGAAATGCGATACGTAGTGTGAATTGCAGAATTCAGTGAATCATCGAATCTTTG…	13_8_2019	58
GCAGTCGAACATGTAGCTGACTCAGGTCACCTTGGTCATTTAGAGGAAGTAAAAGTCGTAACAAGGTCTCCGTAGGTGAACCTGCGGAGGGATCATTACACAATATGAAAGCAGGCTGGGTTCCCCAGAGCCGGGTGTCTTGTCCCCGCTGCTTCCGCCACATCTGTGGTGCTGAAGCGGCGTGGGGTGGGCGTCTTTCTTTGGCCAGCCTGACTACATATTCACCCATGTCTTTTGCGTACTACTTGTTTCCTTGGTGGGCTCGCCCACCGATAGGACAAAATTTAAACCTTTTTGTAATTGTAATCAGCGTCAGCAAAACAATGTAATAAATTACAACTTTCAACAACGGATCTCTTGGTTCTGGCATCGATGAAGAACGCAGCGAAATGCGATAAG…	10_3_2019	4
GCAGTCGAACATGTAGCTGACTCAGGTCACCTTGGTCATTTAGAGGAAGTAAAAGTCGTAACAAGGTCTCCGTAGGTGAACCTGCGGAGGGATCATTACACAATATGAAAGCAGGCTGGGTTCCCCAGAGCCGGGTGTCTTGTCCCCGCTGCTTCCGCCACATCTGTGGTGCTGAAGCGGCGTGGGGTGGGCGTCTTTCTTTGGCCAGCCTGACTACATATTCACCCATGTCTTTTGCGTACTACTTGTTTCCTTGGTGGGCTCGCCCACCGATAGGACAAAATTTAAACCTTTTTGTAATTGTAATCAGCGTCAGCAAAACAATGTAATAAATTACAACTTTCAACAACGGATCTCTTGGTTCTGGCATCGATGAAGAACGCAGCGAAATGCGATAAG…	6_2_2021	10
GCAGTCGAACATGTAGCTGACTCAGGTCACCTTGGTCATTTAGAGGAAGTAAAAGTCGTAACAAGGTCTCCGTAGGTGAACCTGCGGAGGGATCATTACACAATATGAAAGCAGGCTGGGTTCCCCAGAGCCGGGTGTCTTGTCCCCGCTGCTTCCGCCACATCTGTGGTGCTGAAGCGGCGTGGGGTGGGCGTCTTTCTTTGGCCAGCCTGACTACATATTCACCCATGTCTTTTGCGTACTACTTGTTTCCTTGGTGGGCTCGCCCACCGATAGGACAAAATTTAAACCTTTTTGTAATTGTAATCAGCGTCAGCAAAACAATGTAATAAATTACAACTTTCAACAACGGATCTCTTGGTTCTGGCATCGATGAAGAACGCAGCGAAATGCGATAAG…	6_8_2021	22
GCAGTCGAACATGTAGCTGACTCAGGTCACCTTGGTCATTTAGAGGAAGTAAAAGTCGTAACAAGGTCTCCGTAGGTGAACCTGCGGAGGGATCATTACACAATATGAAGGCAGGTGTTGGCCCTCGTTAAGACAGGCCGGCTCTGCTGAATTATTCACCCGTGTCTTTTGCGTACTTCTTGTTTCCTGGGTGGGTTCGCCCACCATCAGGACAAACCATAAACCTTTTGTAATTGCAATCAGCGTCAGTAACAATGTAATAATTACAACTTTCAACAACGGATCTCTTGGTTCTGGCATCGATGAAGAACGCAGCGAAATGCGATAAGTAGTGTGAATTGCAGAATTCAGTGAATCATCGAATCTTTGAACGCACATTGCGCCCTTTGGTATTCCAAA…	7_11_2019	9
GCAGTCGAACATGTAGCTGACTCAGGTCACCTTGGTCATTTAGAGGAAGTAAAAGTCGTAACAAGGTCTCCGTAGGTGAACCTGCGGAGGGATCATTACACAATATGAAGGCGGGCTGGACACCCTCCAGCCGGGCACTGCTTCACGGCGTGCGCGGCTGGAGCCGGCCCTGCTGAATTATTCACCCGTGTCTTTTGCGTACTTCTTGTTTCCTGGGTGGGCTCGCCCGCCATCAGGACCAACCATAAACCTTTTTGTAATAGCAATCAGCGTCAGTAACAACGTAATTAATTACAACTTTCAACAACGGATCTCTTGGTTCTGGCATCGATGAAGAACGCAGCGAAATGCGATACGTAGTGTGAATTGCAGAATTCAGTGAATCATCGAATCTTTGAA…	16_11_2021	5
GCAGTCGAACATGTAGCTGACTCAGGTCACCTTGGTCATTTAGAGGAAGTAAAAGTCGTAACAAGGTCTCCGTAGGTGAACCTGCGGAGGGATCATTACACAATATGAAGGCGGGCTGGACACCCTCCAGCCGGGCACTGCTTCACGGCGTGCGCGGCTGGAGCCGGCCCTGCTGAATTATTCACCCGTGTCTTTTGCGTACTTCTTGTTTCCTGGGTGGGCTCGCCCGCCATCAGGACCAACCATAAACCTTTTTGTAATAGCAATCAGCGTCAGTAACAACGTAATTAATTACAACTTTCAACAACGGATCTCTTGGTTCTGGCATCGATGAAGAACGCAGCGAAATGCGATACGTAGTGTGAATTGCAGAATTCAGTGAATCATCGAATCTTTGAA…	20_3_2019	3
GCAGTCGAACATGTAGCTGACTCAGGTCACCTTGGTCATTTAGAGGAAGTAAAAGTCGTAACAAGGTCTCCGTAGGTGAACCTGCGGAGGGATCATTACACAATATGAAGGCGGGCTGGATCCCTCCTGCTGGGCACTGCTTCACGGCGTGCGCAGTAGGGGCCGGCCCTGCTGAACTATTCACCCGTGTCTTTTGCGTACCTCTTGTTTCCTGGGCGGGCTCGCCCGCCACCAGGACCAACCATAAACCTTTTTGTAATAGCAATCCGCGTCAGTAACAACGTAATTAATTACAACTTTCAACAACGGATCTCTTGGTTCTGGCATCGATGAAGAACGCAGCGAAATGCGATACGTAGTGTGAATTGCAGAATTCAGTGAATCATCGAATCTTTGAAC…	9_11_2021	11
GCAGTCGAACATGTAGCTGACTCAGGTCACCTTGGTCATTTAGAGGAAGTAAAAGTCGTAACAAGGTCTCCGTAGGTGAACCTGCGGAGGGATCATTACAGAGAACATCGCCCTCACGGGTGACTCTCCAACCCTATGTTATTAAACCTTTGTTGCTTTGGCGAGCCGCCTCGGCCACGGGCTTCGGCTCGTGCGTGCTCGCCAGAGAACCCCAAACTCTGAATATTAATGTCGTCTGAGTACTATATAATAGTTAAAACTTTCAACAACGGATCTCTTGGTTCTGGCATCGATGAAGAACGCAGCGAAATGCGATAAGTAATGTGAATTGCAGAATTCAGTGAATCATCGAATCTTTGAACGCACATTGCGCCCCGTGGTATTCCGCGGGGCATGCCT…	15_12_2021	10
GCAGTCGAACATGTAGCTGACTCAGGTCACCTTGGTCATTTAGAGGAAGTAAAAGTCGTAACAAGGTCTCCGTAGGTGAACCTGCGGAGGGATCATTACAGAGTGAAGGGCCTTCGGCCCGACCTCCAACCCATTGTGATATATACCTCTGTTGCCTCGGGGGCGACCCGGCCCTGGTGCCGGAGCCTCCGATGGACCACATTTAAACACTTGCATCTCTGCGTCGGATTATAAAGTTTAATAAATCAAAACTTTCAACAACGGATCTCTTGGTTCTGGCATCGATGAAGAACGCAGCGAAATGCGATAAGTAATGTGAATTGCAGAATTCAGTGAATCATCGAGTTTTTGAACGCACACTGCGCCCCTTGGTATTCCGGGGGGCATGCCCGTTCGAGC…	6_10_2019	7
GCAGTCGAACATGTAGCTGACTCAGGTCACCTTGGTCATTTAGAGGAAGTAAAAGTCGTAACAAGGTCTCCGTAGGTGAACCTGCGGAGGGATCATTACAGAGTTCAGGCCCCTCGGGGCAGATCTCCCACCCTTGTGTATTTATACCTCTGTTGCTTTGGCAGGCCGCTGGGTTTCGACCTGGCCACCGGCTCTGGGGCTGGTGTGCGCCTGCCAGAGGACCCCCAAACTCTGGTTATCAGTGTCGTCTGAGTATTATACAATTGTTAAAACTTTCAACAACGGATCTCTTGGTTCTGGCATCGATGAAGAACGCAGCGAAATGCGATAAGTAATGAGAATTGCAGAATTCAGTGGATCATCGAATCTTTGAACGCACATTGCGCCCCTTGGTATTCC…	16_12_2019	12
GCAGTCGAACATGTAGCTGACTCAGGTCACCTTGGTCATTTAGAGGAAGTAAAAGTCGTAACAAGGTCTCCGTAGGTGAACCTGCGGAGGGATCATTACAGAGTTCAGGCCCCTCGGGGCAGATCTCCCACCCTTGTGTATTTATACCTCTGTTGCTTTGGCAGGCCGCTGGGTTTCGACCTGGCCACCGGCTCTGGGGCTGGTGTGCGCCTGCCAGAGGACCCCCAAACTCTGGTTATCAGTGTCGTCTGAGTATTATACAATTGTTAAAACTTTCAACAACGGATCTCTTGGTTCTGGCATCGATGAAGAACGCAGCGAAATGCGATAAGTAATGAGAATTGCAGAATTCAGTGGATCATCGAATCTTTGAACGCACATTGCGCCCCTTGGTATTCC…	16_12_2021	136
GCAGTCGAACATGTAGCTGACTCAGGTCACCTTGGTCATTTAGAGGAAGTAAAAGTCGTAACAAGGTCTCCGTAGGTGAACCTGCGGAGGGATCATTACAGAGTTCATGCCCTTCGGGGTAGATCTCCCACCCGTGTTATCATACCATTGTTGCTTTGGCGGGCCCGCCTCGGCCACCGGCTCCGGCTGGTGAGCGCCCGCCAGAGGACCCCAAACTCTGAAATTTAGTGTCGTCTGAGTACTATATAATAGTTAAAACTTTCAACAACGGATCTCTTGGTTCTGGCATCGATGAAGAACGCAGCGAAATGCGATAAGTAATGTGAATTGCAGAATTCAGTGAATCATCGAATCTTTGAACGCACATTGCGCCCCTTGGTATTCCGGGGGGCATGCCTG…	11_10_2019	2
GCAGTCGAACATGTAGCTGACTCAGGTCACCTTGGTCATTTAGAGGAAGTAAAAGTCGTAACAAGGTCTCCGTAGGTGAACCTGCGGAGGGATCATTACAGAGTTCATGCCCTTCGGGGTAGATCTCCCACCCGTGTTATCATACCATTGTTGCTTTGGCGGGCCCGCCTCGGCCACCGGCTCCGGCTGGTGAGCGCCCGCCAGAGGACCCCAAACTCTGAAATTTAGTGTCGTCTGAGTACTATATAATAGTTAAAACTTTCAACAACGGATCTCTTGGTTCTGGCATCGATGAAGAACGCAGCGAAATGCGATAAGTAATGTGAATTGCAGAATTCAGTGAATCATCGAATCTTTGAACGCACATTGCGCCCCTTGGTATTCCGGGGGGCATGCCTG…	12_6_2021	9
GCAGTCGAACATGTAGCTGACTCAGGTCACCTTGGTCATTTAGAGGAAGTAAAAGTCGTAACAAGGTCTCCGTAGGTGAACCTGCGGAGGGATCATTACAGAGTTCATGCCCTTCGGGGTAGATCTCCCACCCGTGTTATCATACCATTGTTGCTTTGGCGGGCCCGCCTCGGCCACCGGCTCCGGCTGGTGAGCGCCCGCCAGAGGACCCCAAACTCTGAAATTTAGTGTCGTCTGAGTACTATATAATAGTTAAAACTTTCAACAACGGATCTCTTGGTTCTGGCATCGATGAAGAACGCAGCGAAATGCGATAAGTAATGTGAATTGCAGAATTCAGTGAATCATCGAATCTTTGAACGCACATTGCGCCCCTTGGTATTCCGGGGGGCATGCCTG…	15_10_2019	9
GCAGTCGAACATGTAGCTGACTCAGGTCACCTTGGTCATTTAGAGGAAGTAAAAGTCGTAACAAGGTCTCCGTAGGTGAACCTGCGGAGGGATCATTACAGAGTTCATGCCCTTCGGGGTAGATCTCCCACCCGTGTTATCATACCATTGTTGCTTTGGCGGGCCCGCCTCGGCCACCGGCTCCGGCTGGTGAGCGCCCGCCAGAGGACCCCAAACTCTGAAATTTAGTGTCGTCTGAGTACTATATAATAGTTAAAACTTTCAACAACGGATCTCTTGGTTCTGGCATCGATGAAGAACGCAGCGAAATGCGATAAGTAATGTGAATTGCAGAATTCAGTGAATCATCGAATCTTTGAACGCACATTGCGCCCCTTGGTATTCCGGGGGGCATGCCTG…	17_2_2019	11
GCAGTCGAACATGTAGCTGACTCAGGTCACCTTGGTCATTTAGAGGAAGTAAAAGTCGTAACAAGGTCTCCGTAGGTGAACCTGCGGAGGGATCATTACAGAGTTCATGCCCTTCGGGGTAGATCTCCCACCCGTGTTATCATACCATTGTTGCTTTGGCGGGCCCGCCTCGGCCACCGGCTCCGGCTGGTGAGCGCCCGCCAGAGGACCCCAAACTCTGAAATTTAGTGTCGTCTGAGTACTATATAATAGTTAAAACTTTCAACAACGGATCTCTTGGTTCTGGCATCGATGAAGAACGCAGCGAAATGCGATAAGTAATGTGAATTGCAGAATTCAGTGAATCATCGAATCTTTGAACGCACATTGCGCCCCTTGGTATTCCGGGGGGCATGCCTG…	18_4_2019	5
GCAGTCGAACATGTAGCTGACTCAGGTCACCTTGGTCATTTAGAGGAAGTAAAAGTCGTAACAAGGTCTCCGTAGGTGAACCTGCGGAGGGATCATTACAGAGTTCATGCCCTTCGGGGTAGATCTCCCACCCGTGTTATCATACCATTGTTGCTTTGGCGGGCCCGCCTCGGCCACCGGCTCCGGCTGGTGAGCGCCCGCCAGAGGACCCCAAACTCTGAAATTTAGTGTCGTCTGAGTACTATATAATAGTTAAAACTTTCAACAACGGATCTCTTGGTTCTGGCATCGATGAAGAACGCAGCGAAATGCGATAAGTAATGTGAATTGCAGAATTCAGTGAATCATCGAATCTTTGAACGCACATTGCGCCCCTTGGTATTCCGGGGGGCATGCCTG…	19_2_2021	5
GCAGTCGAACATGTAGCTGACTCAGGTCACCTTGGTCATTTAGAGGAAGTAAAAGTCGTAACAAGGTCTCCGTAGGTGAACCTGCGGAGGGATCATTACAGAGTTCATGCCCTTCGGGGTAGATCTCCCACCCGTGTTATCATACCATTGTTGCTTTGGCGGGCCCGCCTCGGCCACCGGCTCCGGCTGGTGAGCGCCCGCCAGAGGACCCCAAACTCTGAAATTTAGTGTCGTCTGAGTACTATATAATAGTTAAAACTTTCAACAACGGATCTCTTGGTTCTGGCATCGATGAAGAACGCAGCGAAATGCGATAAGTAATGTGAATTGCAGAATTCAGTGAATCATCGAATCTTTGAACGCACATTGCGCCCCTTGGTATTCCGGGGGGCATGCCTG…	1_10_2021	12
GCAGTCGAACATGTAGCTGACTCAGGTCACCTTGGTCATTTAGAGGAAGTAAAAGTCGTAACAAGGTCTCCGTAGGTGAACCTGCGGAGGGATCATTACAGAGTTCATGCCCTTCGGGGTAGATCTCCCACCCGTGTTATCATACCATTGTTGCTTTGGCGGGCCCGCCTCGGCCACCGGCTCCGGCTGGTGAGCGCCCGCCAGAGGACCCCAAACTCTGAAATTTAGTGTCGTCTGAGTACTATATAATAGTTAAAACTTTCAACAACGGATCTCTTGGTTCTGGCATCGATGAAGAACGCAGCGAAATGCGATAAGTAATGTGAATTGCAGAATTCAGTGAATCATCGAATCTTTGAACGCACATTGCGCCCCTTGGTATTCCGGGGGGCATGCCTG…	21_10_2021	3
GCAGTCGAACATGTAGCTGACTCAGGTCACCTTGGTCATTTAGAGGAAGTAAAAGTCGTAACAAGGTCTCCGTAGGTGAACCTGCGGAGGGATCATTACAGAGTTCATGCCCTTCGGGGTAGATCTCCCACCCGTGTTATCATACCATTGTTGCTTTGGCGGGCCCGCCTCGGCCACCGGCTCCGGCTGGTGAGCGCCCGCCAGAGGACCCCAAACTCTGAAATTTAGTGTCGTCTGAGTACTATATAATAGTTAAAACTTTCAACAACGGATCTCTTGGTTCTGGCATCGATGAAGAACGCAGCGAAATGCGATAAGTAATGTGAATTGCAGAATTCAGTGAATCATCGAATCTTTGAACGCACATTGCGCCCCTTGGTATTCCGGGGGGCATGCCTG…	21_2_2019	9
GCAGTCGAACATGTAGCTGACTCAGGTCACCTTGGTCATTTAGAGGAAGTAAAAGTCGTAACAAGGTCTCCGTAGGTGAACCTGCGGAGGGATCATTACAGAGTTCATGCCCTTCGGGGTAGATCTCCCACCCGTGTTATCATACCATTGTTGCTTTGGCGGGCCCGCCTCGGCCACCGGCTCCGGCTGGTGAGCGCCCGCCAGAGGACCCCAAACTCTGAAATTTAGTGTCGTCTGAGTACTATATAATAGTTAAAACTTTCAACAACGGATCTCTTGGTTCTGGCATCGATGAAGAACGCAGCGAAATGCGATAAGTAATGTGAATTGCAGAATTCAGTGAATCATCGAATCTTTGAACGCACATTGCGCCCCTTGGTATTCCGGGGGGCATGCCTG…	21_2_2021	34
GCAGTCGAACATGTAGCTGACTCAGGTCACCTTGGTCATTTAGAGGAAGTAAAAGTCGTAACAAGGTCTCCGTAGGTGAACCTGCGGAGGGATCATTACAGAGTTCATGCCCTTCGGGGTAGATCTCCCACCCGTGTTATCATACCATTGTTGCTTTGGCGGGCCCGCCTCGGCCACCGGCTCCGGCTGGTGAGCGCCCGCCAGAGGACCCCAAACTCTGAAATTTAGTGTCGTCTGAGTACTATATAATAGTTAAAACTTTCAACAACGGATCTCTTGGTTCTGGCATCGATGAAGAACGCAGCGAAATGCGATAAGTAATGTGAATTGCAGAATTCAGTGAATCATCGAATCTTTGAACGCACATTGCGCCCCTTGGTATTCCGGGGGGCATGCCTG…	21_9_2019	36
GCAGTCGAACATGTAGCTGACTCAGGTCACCTTGGTCATTTAGAGGAAGTAAAAGTCGTAACAAGGTCTCCGTAGGTGAACCTGCGGAGGGATCATTACAGAGTTCATGCCCTTCGGGGTAGATCTCCCACCCGTGTTATCATACCATTGTTGCTTTGGCGGGCCCGCCTCGGCCACCGGCTCCGGCTGGTGAGCGCCCGCCAGAGGACCCCAAACTCTGAAATTTAGTGTCGTCTGAGTACTATATAATAGTTAAAACTTTCAACAACGGATCTCTTGGTTCTGGCATCGATGAAGAACGCAGCGAAATGCGATAAGTAATGTGAATTGCAGAATTCAGTGAATCATCGAATCTTTGAACGCACATTGCGCCCCTTGGTATTCCGGGGGGCATGCCTG…	6_9_2019	98
GCAGTCGAACATGTAGCTGACTCAGGTCACCTTGGTCATTTAGAGGAAGTAAAAGTCGTAACAAGGTCTCCGTAGGTGAACCTGCGGAGGGATCATTACAGAGTTCATGCCCTTCGGGGTAGATCTCCCACCCGTGTTATCATACCATTGTTGCTTTGGCGGGCCCGCCTCGGCCACCGGCTCCGGCTGGTGAGCGCCCGCCAGAGGACCCCAAACTCTGAAATTTAGTGTCGTCTGAGTACTATATAATAGTTAAAACTTTCAACAACGGATCTCTTGGTTCTGGCATCGATGAAGAACGCAGCGAAATGCGATAAGTAATGTGAATTGCAGAATTCAGTGAATCATCGAATCTTTGAACGCACATTGCGCCCCTTGGTATTCCGGGGGGCATGCCTG…	7_5_2019	81
GCAGTCGAACATGTAGCTGACTCAGGTCACCTTGGTCATTTAGAGGAAGTAAAAGTCGTAACAAGGTCTCCGTAGGTGAACCTGCGGAGGGATCATTACAGAGTTCATGCCCTTCGGGGTAGATCTCCCACCCGTGTTATCATACCATTGTTGCTTTGGCGGGCCCGCCTCGGCCACCGGCTCCGGCTGGTGAGCGCCCGCCAGAGGACCCCAAACTCTGAAATTTAGTGTCGTCTGAGTACTATATAATAGTTAAAACTTTCAACAACGGATCTCTTGGTTCTGGCATCGATGAAGAACGCAGCGAAATGCGATAAGTAATGTGAATTGCAGAATTCAGTGAATCATCGAATCTTTGAACGCACATTGCGCCCCTTGGTATTCCGGGGGGCATGCCTG…	8_3_2021	7
GCAGTCGAACATGTAGCTGACTCAGGTCACCTTGGTCATTTAGAGGAAGTAAAAGTCGTAACAAGGTCTCCGTAGGTGAACCTGCGGAGGGATCATTACAGAGTTCGTGCCCTCACGGGTAGATCTCCCACCCTTGTGTATTCTCTACATTTTGTTGCTTTGGCAGGCCGTTGGTTCGCCAACCACCGGCTCGCGGGCTGGTGCGTGCCTGCCAGAGGACCTCTCAAACTCGGTTTGTCAGTGTCGTCTGAGTACCATAACAATCGTTAAAACTTTCAACAACGGATCTCTTGGTTCTGGCATCGATGAAGAACGCAGCGAAATGCGATAAGTAATGTGAATTGCAGAATTCAGTGAATCATCGAATCTTTGAACGCACATTGCGCCCCTTGGTATTCC…	16_8_2021	193
GCAGTCGAACATGTAGCTGACTCAGGTCACCTTGGTCATTTAGAGGAAGTAAAAGTCGTAACAAGGTCTCCGTAGGTGAACCTGCGGAGGGATCATTACCAATGTTCCTCGATCGGCTCCGGCCGACCGACCACATTACACCCTTCTTTACGCGCACCTTACGTTCTCCTTCGGCGGGGCGACCCGCCGCTGGAACTTAACAAACCTTTTGCATTAGCATTACCTGTTCCGATCAATATAATCGTTACAACTTTCAACAATGGATCTCTTGGCTCTGGCATCGATGAAGAACGCAGCGAAATGCGATAAGTAGTGTGAATTGCAGAATTCAGTGAATCATCGAATCTTTGAACGCACATTGCGCCCCTCGGTATTCCGTGGGGCATGCCTGTTCGAGCG…	4_12_2021	15
GCAGTCGAACATGTAGCTGACTCAGGTCACCTTGGTCATTTAGAGGAAGTAAAAGTCGTAACAAGGTCTCCGTAGGTGAACCTGCGGAGGGATCATTACCAGAAGCCGCGCCGGCCGCAACGCCGGCGCCTTCGCCCAACCCTTTGTGAATCGCGCCCGATTTCCCCGGGGGGACCGCCTGCCCTGCGCGCGCGGCCCCCCGGCGGACCCCTCCAACTCGTGTTGTACCTGCCGTCCGAGTCTTATGAGAAATCAAACAAAAACTTTCAACAACGGATCTCTTGGTTCTGGCATCGATGAAGAACGCAGCGAAATGCGATAAGTAATGTGAATTGCAGAATTCAGTGAATCATCGAATCTTTGAACGCACATTGCGCCCCCTGGTATTCCGGGGGGCAT…	21_6_2021	6
GCAGTCGAACATGTAGCTGACTCAGGTCACCTTGGTCATTTAGAGGAAGTAAAAGTCGTAACAAGGTCTCCGTAGGTGAACCTGCGGAGGGATCATTACCCAAATATGAACGCAGACTGGGCACCCTAGAGAGGAGCGATTCGTCGCACCCCCCCTCCTGGGCCGGTCTGACGCCATATTCACCCATGTCTTTTGCGTACTACTTGTTTCCTTGGCGGGTTCGCCCGCCATTAGGACCCAACTATAAACCTTTTTGTAATTGCAATCAGCGTCTGAACAAACAATGTAATAAATTACAACTTTCAACAACGGATCTCTTGGTTCTGGCATCGATGAAGAACGCAGCGAAATGCGATAAGTAGTGTGAATTGCAGAATTCAGTGAATCATCGAATCTTTG…	1_15_2019	31
GCAGTCGAACATGTAGCTGACTCAGGTCACCTTGGTCATTTAGAGGAAGTAAAAGTCGTAACAAGGTCTCCGTAGGTGAACCTGCGGAGGGATCATTACCCAAATATGAACGCAGACTGGGCACCCTAGAGAGGAGCGATTCGTCGCACCCCCCCTCCTGGGCCGGTCTGACGCCATATTCACCCATGTCTTTTGCGTACTACTTGTTTCCTTGGCGGGTTCGCCCGCCATTAGGACCCAACTATAAACCTTTTTGTAATTGCAATCAGCGTCTGAACAAACAATGTAATAAATTACAACTTTCAACAACGGATCTCTTGGTTCTGGCATCGATGAAGAACGCAGCGAAATGCGATAAGTAGTGTGAATTGCAGAATTCAGTGAATCATCGAATCTTTG…	1_15_2021	26
GCAGTCGAACATGTAGCTGACTCAGGTCACCTTGGTCATTTAGAGGAAGTAAAAGTCGTAACAAGGTCTCCGTAGGTGAACCTGCGGAGGGATCATTACCCAAATATGAACGCAGACTGGGCACCCTAGAGAGGAGCGATTCGTCGCACCCCCCCTCCTGGGCCGGTCTGACGCCATATTCACCCATGTCTTTTGCGTACTACTTGTTTCCTTGGCGGGTTCGCCCGCCATTAGGACCCAACTATAAACCTTTTTGTAATTGCAATCAGCGTCTGAACAAACAATGTAATAAATTACAACTTTCAACAACGGATCTCTTGGTTCTGGCATCGATGAAGAACGCAGCGAAATGCGATAAGTAGTGTGAATTGCAGAATTCAGTGAATCATCGAATCTTTG…	1_8_2019	21
GCAGTCGAACATGTAGCTGACTCAGGTCACCTTGGTCATTTAGAGGAAGTAAAAGTCGTAACAAGGTCTCCGTAGGTGAACCTGCGGAGGGATCATTACCCAAATATGAACGCAGACTGGGCACCCTAGAGAGGAGCGATTCGTCGCACCCCCCCTCCTGGGCCGGTCTGACGCCATATTCACCCATGTCTTTTGCGTACTACTTGTTTCCTTGGCGGGTTCGCCCGCCATTAGGACCCAACTATAAACCTTTTTGTAATTGCAATCAGCGTCTGAACAAACAATGTAATAAATTACAACTTTCAACAACGGATCTCTTGGTTCTGGCATCGATGAAGAACGCAGCGAAATGCGATAAGTAGTGTGAATTGCAGAATTCAGTGAATCATCGAATCTTTG…	21_1_2019	98
GCAGTCGAACATGTAGCTGACTCAGGTCACCTTGGTCATTTAGAGGAAGTAAAAGTCGTAACAAGGTCTCCGTAGGTGAACCTGCGGAGGGATCATTACCCAAATATGAACGCAGACTGGGCACCCTAGAGAGGAGCGATTCGTCGCCCCCCCCTCCTGGGCCGGTCTGACGCCATATTCACCCATGTCTTTTGCGTACTACTTGTTTCCTTGGCGGGTTCGCCCGCCATTAGGACCCAACTATAAACCTTTTTGTAATTGCAATCAGCGTCTGAACAAACAATGTAATAAATTACAACTTTCAACAACGGATCTCTTGGTTCTGGCATCGATGAAGAACGCAGCGAAATGCGATAAGTAGTGTGAATTGCAGAATTCAGTGAATCATCGAATCTTTGA…	5_8_2021	5
GCAGTCGAACATGTAGCTGACTCAGGTCACCTTGGTCATTTAGAGGAAGTAAAAGTCGTAACAAGGTCTCCGTAGGTGAACCTGCGGAGGGATCATTACCCAAATATGAACGCAGACTGGGCACCCTAGAGAGGAGCGATTCGTCGCCCCCCCTCCTGGGCCGGTCTGACGCCATATTCACCCATGTCTTTTGCGTACTACTTGTTTCCTTGGCGGGTTCGCCCGCCATTAGGACCCAACTATAAACCTTTTTGTAATTGCAATCAGCGTCTGAACAAACAATGTAATAAATTACAACTTTCAACAACGGATCTCTTGGTTCTGGCATCGATGAAGAACGCAGCGAAATGCGATAAGTAGTGTGAATTGCAGAATTCAGTGAATCATCGAATCTTTGAA…	18_2_2021	5
GCAGTCGAACATGTAGCTGACTCAGGTCACCTTGGTCATTTAGAGGAAGTAAAAGTCGTAACAAGGTCTCCGTAGGTGAACCTGCGGAGGGATCATTACCCAAATATGAACGCAGACTGGGCACCCTAGAGAGGAGCGATTCGTCGCCCCCCCTCCTGGGCCGGTCTGACGCCATATTCACCCATGTCTTTTGCGTACTACTTGTTTCCTTGGCGGGTTCGCCCGCCATTAGGACCCAACTATAAACCTTTTTGTAATTGCAATCAGCGTCTGAACAAACAATGTAATAAATTACAACTTTCAACAACGGATCTCTTGGTTCTGGCATCGATGAAGAACGCAGCGAAATGCGATAAGTAGTGTGAATTGCAGAATTCAGTGAATCATCGAATCTTTGAA…	14_12_2021	58
GCAGTCGAACATGTAGCTGACTCAGGTCACCTTGGTCATTTAGAGGAAGTAAAAGTCGTAACAAGGTCTCCGTAGGTGAACCTGCGGAGGGATCATTACCCAAATATGAACGCAGACTGGGCACCCTAGAGAGGAGCGATTCGTCGCCCCCCCTCCTGGGCCGGTCTGACGCCATATTCACCCATGTCTTTTGCGTACTACTTGTTTCCTTGGCGGGTTCGCCCGCCATTAGGACCCAACTATAAACCTTTTTGTAATTGCAATCAGCGTCTGAACAAACAATGTAATAAATTACAACTTTCAACAACGGATCTCTTGGTTCTGGCATCGATGAAGAACGCAGCGAAATGCGATAAGTAGTGTGAATTGCAGAATTCAGTGAATCATCGAATCTTTGAA…	14_13_2019	2
GCAGTCGAACATGTAGCTGACTCAGGTCACCTTGGTCATTTAGAGGAAGTAAAAGTCGTAACAAGGTCTCCGTAGGTGAACCTGCGGAGGGATCATTACCCAAATATGAACGCAGACTGGGCACCCTAGAGAGGAGCGATTCGTCGCCCCCCCTCCTGGGCCGGTCTGACGCCATATTCACCCATGTCTTTTGCGTACTACTTGTTTCCTTGGCGGGTTCGCCCGCCATTAGGACCCAACTATAAACCTTTTTGTAATTGCAATCAGCGTCTGAACAAACAATGTAATAAATTACAACTTTCAACAACGGATCTCTTGGTTCTGGCATCGATGAAGAACGCAGCGAAATGCGATAAGTAGTGTGAATTGCAGAATTCAGTGAATCATCGAATCTTTGAA…	14_13_2021	12
GCAGTCGAACATGTAGCTGACTCAGGTCACCTTGGTCATTTAGAGGAAGTAAAAGTCGTAACAAGGTCTCCGTAGGTGAACCTGCGGAGGGATCATTACCCAAATATGAACGCAGACTGGGCACCCTAGAGAGGAGCGATTCGTCGCCCCCCCTCCTGGGCCGGTCTGACGCCATATTCACCCATGTCTTTTGCGTACTACTTGTTTCCTTGGCGGGTTCGCCCGCCATTAGGACCCAACTATAAACCTTTTTGTAATTGCAATCAGCGTCTGAACAAACAATGTAATAAATTACAACTTTCAACAACGGATCTCTTGGTTCTGGCATCGATGAAGAACGCAGCGAAATGCGATAAGTAGTGTGAATTGCAGAATTCAGTGAATCATCGAATCTTTGAA…	14_9_2019	3
GCAGTCGAACATGTAGCTGACTCAGGTCACCTTGGTCATTTAGAGGAAGTAAAAGTCGTAACAAGGTCTCCGTAGGTGAACCTGCGGAGGGATCATTACCCAAATATGAACGCAGACTGGGCACCCTAGAGAGGAGCGATTCGTCGCCCCCCCTCCTGGGCCGGTCTGACGCCATATTCACCCATGTCTTTTGCGTACTACTTGTTTCCTTGGCGGGTTCGCCCGCCATTAGGACCCAACTATAAACCTTTTTGTAATTGCAATCAGCGTCTGAACAAACAATGTAATAAATTACAACTTTCAACAACGGATCTCTTGGTTCTGGCATCGATGAAGAACGCAGCGAAATGCGATAAGTAGTGTGAATTGCAGAATTCAGTGAATCATCGAATCTTTGAA…	18_11_2019	5
GCAGTCGAACATGTAGCTGACTCAGGTCACCTTGGTCATTTAGAGGAAGTAAAAGTCGTAACAAGGTCTCCGTAGGTGAACCTGCGGAGGGATCATTACCCAAATATGAACGCAGACTGGGCACCCTAGAGAGGAGCGATTCGTCGCCCCCCCTCCTGGGCCGGTCTGACGCCATATTCACCCATGTCTTTTGCGTACTACTTGTTTCCTTGGCGGGTTCGCCCGCCATTAGGACCCAACTATAAACCTTTTTGTAATTGCAATCAGCGTCTGAACAAACAATGTAATAAATTACAACTTTCAACAACGGATCTCTTGGTTCTGGCATCGATGAAGAACGCAGCGAAATGCGATAAGTAGTGTGAATTGCAGAATTCAGTGAATCATCGAATCTTTGAA…	19_14_2019	62
GCAGTCGAACATGTAGCTGACTCAGGTCACCTTGGTCATTTAGAGGAAGTAAAAGTCGTAACAAGGTCTCCGTAGGTGAACCTGCGGAGGGATCATTACCCAAATATGAACGCAGACTGGGCACCCTAGAGAGGAGCGATTCGTCGCCCCCCCTCCTGGGCCGGTCTGACGCCATATTCACCCATGTCTTTTGCGTACTACTTGTTTCCTTGGCGGGTTCGCCCGCCATTAGGACCCAACTATAAACCTTTTTGTAATTGCAATCAGCGTCTGAACAAACAATGTAATAAATTACAACTTTCAACAACGGATCTCTTGGTTCTGGCATCGATGAAGAACGCAGCGAAATGCGATAAGTAGTGTGAATTGCAGAATTCAGTGAATCATCGAATCTTTGAA…	1_10_2021	5
GCAGTCGAACATGTAGCTGACTCAGGTCACCTTGGTCATTTAGAGGAAGTAAAAGTCGTAACAAGGTCTCCGTAGGTGAACCTGCGGAGGGATCATTACCCAAATATGAACGCAGACTGGGCACCCTAGAGAGGAGCGATTCGTCGCCCCCCCTCCTGGGCCGGTCTGACGCCATATTCACCCATGTCTTTTGCGTACTACTTGTTTCCTTGGCGGGTTCGCCCGCCATTAGGACCCAACTATAAACCTTTTTGTAATTGCAATCAGCGTCTGAACAAACAATGTAATAAATTACAACTTTCAACAACGGATCTCTTGGTTCTGGCATCGATGAAGAACGCAGCGAAATGCGATAAGTAGTGTGAATTGCAGAATTCAGTGAATCATCGAATCTTTGAA…	5_15_2021	7
GCAGTCGAACATGTAGCTGACTCAGGTCACCTTGGTCATTTAGAGGAAGTAAAAGTCGTAACAAGGTCTCCGTAGGTGAACCTGCGGAGGGATCATTACCCAAATATGAACGCAGACTGGGCACCCTAGAGAGGAGCGATTCGTCGCCCCCCCTCCTGGGCCGGTCTGACGCCATATTCACCCATGTCTTTTGCGTACTACTTGTTTCCTTGGCGGGTTCGCCCGCCATTAGGACCCAACTATAAACCTTTTTGTAATTGCAATCAGCGTCTGAACAAACAATGTAATAAATTACAACTTTCAACAACGGATCTCTTGGTTCTGGCATCGATGAAGAACGCAGCGAAATGCGATAAGTAGTGTGAATTGCAGAATTCAGTGAATCATCGAATCTTTGAA…	5_4_2021	32
GCAGTCGAACATGTAGCTGACTCAGGTCACCTTGGTCATTTAGAGGAAGTAAAAGTCGTAACAAGGTCTCCGTAGGTGAACCTGCGGAGGGATCATTACCCAAATATGAACGCAGACTGGGCACCCTAGAGAGGAGCGATTCGTCGCCCCCCCTCCTGGGCCGGTCTGACGCCATATTCACCCATGTCTTTTGCGTACTACTTGTTTCCTTGGCGGGTTCGCCCGCCATTAGGACCCAACTATAAACCTTTTTGTAATTGCAATCAGCGTCTGAACAAACAATGTAATAAATTACAACTTTCAACAACGGATCTCTTGGTTCTGGCATCGATGAAGAACGCAGCGAAATGCGATAAGTAGTGTGAATTGCAGAATTCAGTGAATCATCGAATCTTTGAA…	6_4_2021	10
GCAGTCGAACATGTAGCTGACTCAGGTCACCTTGGTCATTTAGAGGAAGTAAAAGTCGTAACAAGGTCTCCGTAGGTGAACCTGCGGAGGGATCATTACCCAAATATGAACGCAGACTGGGCACCCTAGAGAGGAGCGATTCGTCGCCCCCCCTCCTGGGCCGGTCTGACGCCATATTCACCCATGTCTTTTGCGTACTACTTGTTTCCTTGGCGGGTTCGCCCGCCATTAGGACCCAACTATAAACCTTTTTGTAATTGCAATCAGCGTCTGAACAAACAATGTAATAAATTACAACTTTCAACAACGGATCTCTTGGTTCTGGCATCGATGAAGAACGCAGCGAAATGCGATAAGTAGTGTGAATTGCAGAATTCAGTGAATCATCGAATCTTTGAA…	6_5_2021	2530
GCAGTCGAACATGTAGCTGACTCAGGTCACCTTGGTCATTTAGAGGAAGTAAAAGTCGTAACAAGGTCTCCGTAGGTGAACCTGCGGAGGGATCATTACCCAAATATGAACGCAGACTGGGCACCCTAGAGAGGAGCGATTCGTCGCCCCCCCTCCTGGGCCGGTCTGACGCCATATTCACCCATGTCTTTTGCGTACTACTTGTTTCCTTGGCGGGTTCGCCCGCCATTAGGACCCAACTATAAACCTTTTTGTAATTGCAATCAGCGTCTGAACAAACAATGTAATAAATTACAACTTTCAACAACGGATCTCTTGGTTCTGGCATCGATGAAGAACGCAGCGAAATGCGATAAGTAGTGTGAATTGCAGAATTCAGTGAATCATCGAATCTTTGAA…	6_8_2021	2337
GCAGTCGAACATGTAGCTGACTCAGGTCACCTTGGTCATTTAGAGGAAGTAAAAGTCGTAACAAGGTCTCCGTAGGTGAACCTGCGGAGGGATCATTACCCAAATATGAACGCAGACTGGGCACCCTAGAGAGGAGCGATTCGTCGCCCCCCCTCCTGGGCCGGTCTGACGCCATATTCACCCATGTCTTTTGCGTACTACTTGTTTCCTTGGCGGGTTCGCCCGCCATTAGGACCCAACTATAAACCTTTTTGTAATTGCAATCAGCGTCTGAACAAACAATGTAATAAATTACAACTTTCAACAACGGATCTCTTGGTTCTGGCATCGATGAAGAACGCAGCGAAATGCGATAAGTAGTGTGAATTGCAGAATTCAGTGAATCATCGAATCTTTGAA…	9_3_2019	4
GCAGTCGAACATGTAGCTGACTCAGGTCACCTTGGTCATTTAGAGGAAGTAAAAGTCGTAACAAGGTCTCCGTAGGTGAACCTGCGGAGGGATCATTACCGAGATCTGGGTCCCGTCGGGCCCTCCTCTCCCCACGTCCTGGGGTCCTCCGACGCCCCTCGAGGCTGGGAGCCCCACCCACGATGTCCGATGTCCACCGATCAGAGCCCCCCAGCGGGGCGGTGACACCAGACGAGCAGAAAAAACTTTCAACAACGGATCTCTTGGCTCTGGCATCGATGAAGAACGCGGCAAGCTGCGATACGTAATGTGAATTGCAGAACTCAGTGAATCATCGAGTCTTCGAACGCACATTGCGCCCCCTGGTATCCCGGGGGGCACGCCTGTCCGAGCGTCGTC…	15_11_2021	6
GCAGTCGAACATGTAGCTGACTCAGGTCACCTTGGTCATTTAGAGGAAGTAAAAGTCGTAACAAGGTCTCCGTAGGTGAACCTGCGGAGGGATCATTACCGAGTGAGGGCCCCCGCGCCCGACCTCCAACCCTTTGTTTAATCAAATATCTTGTTGCCTCGGGGGGTGACCCGGCCATCGCCGGCGACCCCCCCGGTGGAACCCAACCAAAGACTCTGCATCTCTGCGTCGGAGTATTGAAACTAAATCAATCAAAACTTTCAACAACGGATCTCTTGGTTCTGGCATCGATGAAGAACGCAGCGAAATGCGATAAGTAATGTGAATTGCAGAATTCAGTGAATCATCGAATCTTTGAACGCACATTGCGCCCCCTGGCATTCCGGGGGGCATGCCCGT…	11_6_2021	86
GCAGTCGAACATGTAGCTGACTCAGGTCACCTTGGTCATTTAGAGGAAGTAAAAGTCGTAACAAGGTCTCCGTAGGTGAACCTGCGGAGGGATCATTACCGAGTGAGGGCCCCCGCGCCCGACCTCCAACCCTTTGTTTAATCAAATATCTTGTTGCCTCGGGGGGTGACCCGGCCATCGCCGGCGACCCCCCCGGTGGAACCCAACCAAAGACTCTGCATCTCTGCGTCGGAGTATTGAAACTAAATCAATCAAAACTTTCAACAACGGATCTCTTGGTTCTGGCATCGATGAAGAACGCAGCGAAATGCGATAAGTAATGTGAATTGCAGAATTCAGTGAATCATCGAATCTTTGAACGCACATTGCGCCCCCTGGCATTCCGGGGGGCATGCCCGT…	18_11_2019	34
GCAGTCGAACATGTAGCTGACTCAGGTCACCTTGGTCATTTAGAGGAAGTAAAAGTCGTAACAAGGTCTCCGTAGGTGAACCTGCGGAGGGATCATTACCGAGTGAGGGCCCCCGCGCCCGACCTCCAACCCTTTGTTTAATCAAATATCTTGTTGCCTCGGGGGGTGACCCGGCCATCGCCGGCGACCCCCCCGGTGGAACCCAACCAAAGACTCTGCATCTCTGCGTCGGAGTATTGAAACTAAATCAATCAAAACTTTCAACAACGGATCTCTTGGTTCTGGCATCGATGAAGAACGCAGCGAAATGCGATAAGTAATGTGAATTGCAGAATTCAGTGAATCATCGAATCTTTGAACGCACATTGCGCCCCCTGGCATTCCGGGGGGCATGCCCGT…	18_3_2021	23
GCAGTCGAACATGTAGCTGACTCAGGTCACCTTGGTCATTTAGAGGAAGTAAAAGTCGTAACAAGGTCTCCGTAGGTGAACCTGCGGAGGGATCATTACCGAGTGAGGGCCCCCGCGCCCGACCTCCAACCCTTTGTTTAATCAAATATCTTGTTGCCTCGGGGGGTGACCCGGCCATCGCCGGCGACCCCCCCGGTGGAACCCAACCAAAGACTCTGCATCTCTGCGTCGGAGTATTGAAACTAAATCAATCAAAACTTTCAACAACGGATCTCTTGGTTCTGGCATCGATGAAGAACGCAGCGAAATGCGATAAGTAATGTGAATTGCAGAATTCAGTGAATCATCGAATCTTTGAACGCACATTGCGCCCCCTGGCATTCCGGGGGGCATGCCCGT…	18_9_2021	17
GCAGTCGAACATGTAGCTGACTCAGGTCACCTTGGTCATTTAGAGGAAGTAAAAGTCGTAACAAGGTCTCCGTAGGTGAACCTGCGGAGGGATCATTACCGAGTGAGGGCCCCCGCGCCCGACCTCCAACCCTTTGTTTAATCAAATATCTTGTTGCCTCGGGGGGTGACCCGGCCATCGCCGGCGACCCCCCCGGTGGAACCCAACCAAAGACTCTGCATCTCTGCGTCGGAGTATTGAAACTAAATCAATCAAAACTTTCAACAACGGATCTCTTGGTTCTGGCATCGATGAAGAACGCAGCGAAATGCGATAAGTAATGTGAATTGCAGAATTCAGTGAATCATCGAATCTTTGAACGCACATTGCGCCCCCTGGCATTCCGGGGGGCATGCCCGT…	20_7_2019	2
GCAGTCGAACATGTAGCTGACTCAGGTCACCTTGGTCATTTAGAGGAAGTAAAAGTCGTAACAAGGTCTCCGTAGGTGAACCTGCGGAGGGATCATTACCGAGTGAGGGCCCCCGCGCCCGACCTCCAACCCTTTGTTTAATCAAATATCTTGTTGCCTCGGGGGGTGACCCGGCCATCGCCGGCGACCCCCCCGGTGGAACCCAACCAAAGACTCTGCATCTCTGCGTCGGAGTATTGAAACTAAATCAATCAAAACTTTCAACAACGGATCTCTTGGTTCTGGCATCGATGAAGAACGCAGCGAAATGCGATAAGTAATGTGAATTGCAGAATTCAGTGAATCATCGAATCTTTGAACGCACATTGCGCCCCCTGGCATTCCGGGGGGCATGCCCGT…	2_5_2019	11
GCAGTCGAACATGTAGCTGACTCAGGTCACCTTGGTCATTTAGAGGAAGTAAAAGTCGTAACAAGGTCTCCGTAGGTGAACCTGCGGAGGGATCATTACCGAGTGAGGGCCCCCGCGCCCGACCTCCAACCCTTTGTTTAATCAAATATCTTGTTGCCTCGGGGGGTGACCCGGCCATCGCCGGCGACCCCCCCGGTGGAACCCAACCAAAGACTCTGCATCTCTGCGTCGGAGTATTGAAACTAAATCAATCAAAACTTTCAACAACGGATCTCTTGGTTCTGGCATCGATGAAGAACGCAGCGAAATGCGATAAGTAATGTGAATTGCAGAATTCAGTGAATCATCGAATCTTTGAACGCACATTGCGCCCCCTGGCATTCCGGGGGGCATGCCCGT…	2_6_2019	5
GCAGTCGAACATGTAGCTGACTCAGGTCACCTTGGTCATTTAGAGGAAGTAAAAGTCGTAACAAGGTCTCCGTAGGTGAACCTGCGGAGGGATCATTACCGAGTGAGGGCCCCCGCGCCCGACCTCCAACCCTTTGTTTAATCAAATATCTTGTTGCCTCGGGGGGTGACCCGGCCATCGCCGGCGACCCCCCCGGTGGAACCCAACCAAAGACTCTGCATCTCTGCGTCGGAGTATTGAAACTAAATCAATCAAAACTTTCAACAACGGATCTCTTGGTTCTGGCATCGATGAAGAACGCAGCGAAATGCGATAAGTAATGTGAATTGCAGAATTCAGTGAATCATCGAATCTTTGAACGCACATTGCGCCCCCTGGCATTCCGGGGGGCATGCCCGT…	3_10_2019	6
GCAGTCGAACATGTAGCTGACTCAGGTCACCTTGGTCATTTAGAGGAAGTAAAAGTCGTAACAAGGTCTCCGTAGGTGAACCTGCGGAGGGATCATTACCGAGTGAGGGCCCCCGCGCCCGACCTCCAACCCTTTGTTTAATCAAATATCTTGTTGCCTCGGGGGGTGACCCGGCCATCGCCGGCGACCCCCCCGGTGGAACCCAACCAAAGACTCTGCATCTCTGCGTCGGAGTATTGAAACTAAATCAATCAAAACTTTCAACAACGGATCTCTTGGTTCTGGCATCGATGAAGAACGCAGCGAAATGCGATAAGTAATGTGAATTGCAGAATTCAGTGAATCATCGAATCTTTGAACGCACATTGCGCCCCCTGGCATTCCGGGGGGCATGCCCGT…	3_6_2019	5
GCAGTCGAACATGTAGCTGACTCAGGTCACCTTGGTCATTTAGAGGAAGTAAAAGTCGTAACAAGGTCTCCGTAGGTGAACCTGCGGAGGGATCATTACCGAGTGAGGGCCCCCGCGCCCGACCTCCAACCCTTTGTTTAATCAAATATCTTGTTGCCTCGGGGGGTGACCCGGCCATCGCCGGCGACCCCCCCGGTGGAACCCAACCAAAGACTCTGCATCTCTGCGTCGGAGTATTGAAACTAAATCAATCAAAACTTTCAACAACGGATCTCTTGGTTCTGGCATCGATGAAGAACGCAGCGAAATGCGATAAGTAATGTGAATTGCAGAATTCAGTGAATCATCGAATCTTTGAACGCACATTGCGCCCCCTGGCATTCCGGGGGGCATGCCCGT…	6_1_2021	4
GCAGTCGAACATGTAGCTGACTCAGGTCACCTTGGTCATTTAGAGGAAGTAAAAGTCGTAACAAGGTCTCCGTAGGTGAACCTGCGGAGGGATCATTACCGAGTGAGGGCCCCCGCGCCCGACCTCCAACCCTTTGTTTAATCAAATATCTTGTTGCCTCGGGGGGTGACCCGGCCATCGCCGGCGACCCCCCGGTGGAACCCAACCAAAGACTCTGCATCTCTGCGTCGGAGTATTGAAACTAAATCAATCAAAACTTTCAACAACGGATCTCTTGGTTCTGGCATCGATGAAGAACGCAGCGAAATGCGATAAGTAATGTGAATTGCAGAATTCAGTGAATCATCGAATCTTTGAACGCACATTGCGCCCCCTGGCATTCCGGGGGGCATGCCCGTT…	16_2_2019	17
GCAGTCGAACATGTAGCTGACTCAGGTCACCTTGGTCATTTAGAGGAAGTAAAAGTCGTAACAAGGTCTCCGTAGGTGAACCTGCGGAGGGATCATTACCGAGTGAGGGCCCCCGCGCCCGACCTCCAACCCTTTGTTTAATCAAATATCTTGTTGCCTCGGGGGGTGACCCGGCCATCGCCGGCGACCCCCCGGTGGAACCCAACCAAAGACTCTGCATCTCTGCGTCGGAGTATTGAAACTAAATCAATCAAAACTTTCAACAACGGATCTCTTGGTTCTGGCATCGATGAAGAACGCAGCGAAATGCGATAAGTAATGTGAATTGCAGAATTCAGTGAATCATCGAATCTTTGAACGCACATTGCGCCCCCTGGCATTCCGGGGGGCATGCCCGTT…	16_5_2019	17
GCAGTCGAACATGTAGCTGACTCAGGTCACCTTGGTCATTTAGAGGAAGTAAAAGTCGTAACAAGGTCTCCGTAGGTGAACCTGCGGAGGGATCATTACCGAGTGAGGGCCCCCGCGCCCGACCTCCAACCCTTTGTTTAATCAAATATCTTGTTGCCTCGGGGGGTGACCCGGCCATCGCCGGCGACCCCCCGGTGGAACCCAACCAAAGACTCTGCATCTCTGCGTCGGAGTATTGAAACTAAATCAATCAAAACTTTCAACAACGGATCTCTTGGTTCTGGCATCGATGAAGAACGCAGCGAAATGCGATAAGTAATGTGAATTGCAGAATTCAGTGAATCATCGAATCTTTGAACGCACATTGCGCCCCCTGGCATTCCGGGGGGCATGCCCGTT…	19_3_2019	10
GCAGTCGAACATGTAGCTGACTCAGGTCACCTTGGTCATTTAGAGGAAGTAAAAGTCGTAACAAGGTCTCCGTAGGTGAACCTGCGGAGGGATCATTACCGAGTGAGGGCCCCCGCGCCCGACCTCCAACCCTTTGTTTAATCAAATATCTTGTTGCCTCGGGGGGTGACCCGGCCATCGCCGGCGACCCCCCGGTGGAACCCAACCAAAGACTCTGCATCTCTGCGTCGGAGTATTGAAACTAAATCAATCAAAACTTTCAACAACGGATCTCTTGGTTCTGGCATCGATGAAGAACGCAGCGAAATGCGATAAGTAATGTGAATTGCAGAATTCAGTGAATCATCGAATCTTTGAACGCACATTGCGCCCCCTGGCATTCCGGGGGGCATGCCCGTT…	6_10_2021	18
GCAGTCGAACATGTAGCTGACTCAGGTCACCTTGGTCATTTAGAGGAAGTAAAAGTCGTAACAAGGTCTCCGTAGGTGAACCTGCGGAGGGATCATTACCGAGTGAGGGCCCCCGCGCCCGACCTCCAACCCTTTGTTTAATCAAATATCTTGTTGCCTCGGGGGGTGACCCGGCCATCGCCGGCGACCCCCCGGTGGAACCCAACCAAAGACTCTGCATCTCTGCGTCGGAGTATTGAAACTAAATCAATCAAAACTTTCAACAACGGATCTCTTGGTTCTGGCATCGATGAAGAACGCAGCGAAATGCGATAAGTAATGTGAATTGCAGAATTCAGTGAATCATCGAATCTTTGAACGCACATTGCGCCCCCTGGCATTCCGGGGGGCATGCCCGTT…	6_4_2021	43
GCAGTCGAACATGTAGCTGACTCAGGTCACCTTGGTCATTTAGAGGAAGTAAAAGTCGTAACAAGGTCTCCGTAGGTGAACCTGCGGAGGGATCATTACCGAGTGAGGGCCTCCGGGCTCGACCTCCAACCCTTTGTCGTTTACAACCACGTTGCCTCGGGGGCGACCCGGCCTTCGCGTCGGGGCCCCCGGTGGACCCAACCATTAAACTCTGCGTCTTTGCGTCGGAGTCATAAAGTAAATCAATCAAAACTTTCAACAACGGATCTCTTGGTTCTGGCATCGATGAAGAACGCAGCGAAATGCGATAAGTAATGTGAATTGCAGAATTCAGTGAATCATCGAATCTTTGAACGCACATTGCGCCCCCTGGCATTCCGGGGGGCATGCCTGTTCGAG…	12_5_2021	6
GCAGTCGAACATGTAGCTGACTCAGGTCACCTTGGTCATTTAGAGGAAGTAAAAGTCGTAACAAGGTCTCCGTAGGTGAACCTGCGGAGGGATCATTACCGAGTGAGGGCGCTTGCCGCCCGACCTCCCAACCCTTTGATTTGATCAAGACCTCCTTCTGCCTCGGGGGTGACCCGGACCTCGCGGTCTTGGTCCTCCCGGTGGTCACAAACACAAACCCTGCATCAATTGTCGTCTGAGTAAAGAAGTTAATTCAATTAAAACTTTCAACAACGGATCTCTTGGTTCTGGCATCGATGAAGAACGCAGCGAAATGCGATAAGTAATGTGAATTGCAGAATTCAGTGAATCATCGAATCTTTGAACGCACATTGCGCCCTTTGGCATTCCGAAGGGCAT…	2_15_2019	8
GCAGTCGAACATGTAGCTGACTCAGGTCACCTTGGTCATTTAGAGGAAGTAAAAGTCGTAACAAGGTCTCCGTAGGTGAACCTGCGGAGGGATCATTACCGAGTGAGGGTCTCTCGACCCGACCTCCAACCCTTTGTTATTCAAACCTCGTTGCCTCGGGGGATACCCTTCGGGGGCCCCCGGTGGACGAATCTTAAACTCTTGCATCTTTGCGTCGGAGTCATAAAGTAAATCAATTAAAACTTTCAACAACGGATCTCTTGGTTCTGGCATCGATGAAGAACGCAGCGAAATGCGATAAGTAATGTGAATTGCAGAATTCAGTGAATCATCGAATCTTTGAACGCACATTGCGCCCCTTGGTATTCCGAGGGGCATGCCTGTTCGAGCGTCATTACA…	10_6_2021	4
GCAGTCGAACATGTAGCTGACTCAGGTCACCTTGGTCATTTAGAGGAAGTAAAAGTCGTAACAAGGTCTCCGTAGGTGAACCTGCGGAGGGATCATTACCGAGTGAGGGTGGAAACACCCGACCTCCAACCCCATGTCGTTACAACCTTTGTTGCCTCGGGGGCGACCCGGCCTCGCGCCGGGGCCCCCGACGGACCAGCTCACTCTGCGTCTTTGCGTCGGAGTCACAAGTAAATTGAATCAAAACTTTTAACAACGGATCTCTTGGTTCTGGCATCGATGAAGAACGCAGCGAAATGCGATAAGTAATGTGAATTGCAGAATTCAGTGAATCATCGAATCTTTGAACGCACATTGCGCCCCTTGGTATTCCGGGGGGCATGCCCGTTCGAGCGTCAT…	6_1_2021	10
GCAGTCGAACATGTAGCTGACTCAGGTCACCTTGGTCATTTAGAGGAAGTAAAAGTCGTAACAAGGTCTCCGTAGGTGAACCTGCGGAGGGATCATTACCGAGTGAGGGTGGAAACACCCGACCTCCAACCCCATGTCGTTACAACCTTTGTTGCCTCGGGGGCGACCCGGCCTCGCGCCGGGGCCCCCGACGGACCAGCTCACTCTGCGTCTTTGCGTCGGAGTCACAAGTAAATTGAATCAAAACTTTTAACAACGGATCTCTTGGTTCTGGCATCGATGAAGAACGCAGCGAAATGCGATAAGTAATGTGAATTGCAGAATTCAGTGAATCATCGAATCTTTGAACGCACATTGCGCCCCTTGGTATTCCGGGGGGCATGCCCGTTCGAGCGTCAT…	7_6_2019	5
GCAGTCGAACATGTAGCTGACTCAGGTCACCTTGGTCATTTAGAGGAAGTAAAAGTCGTAACAAGGTCTCCGTAGGTGAACCTGCGGAGGGATCATTACCGAGTGCGGGCCCTCGCGCCCAACCTCCCAACCCTTTGTCGATTCCTATCTGTTGCCTCGGGGGGCGACCCGGACGTCCGTCCAGGAGTCCCCCAGAGGTCCAACCCAACACGCTGCGTCTTTGCGTCGGAGTATTGAAAACAATCAATCAAAACTTTCAACAACGGATCTCTTGGTTCTGGCATCGATGAAGAACGCAGCGAAATGCGATAAGTAATGTGAATTGCAGAATTCAGTGAATCATCGAATCTTTGAACGCACATTGCGCCCTTTGGCATTCCGAAGGGCATGCCCGTTCGA…	2_8_2021	3
GCAGTCGAACATGTAGCTGACTCAGGTCACCTTGGTCATTTAGAGGAAGTAAAAGTCGTAACAAGGTCTCCGTAGGTGAACCTGCGGAGGGATCATTACCGAGTGCGGGCCCTCGCGCCCAACCTCCCAACCCTTTGTCGATTCCTATCTGTTGCCTCGGGGGGCGACCCGGACGTCCGTCCGGGAGTCCCCCAGAGGTCCAACCCAACACGCTGCGTCTTTGCGTCGGAGTATTGAAAACAATCAATCAAAACTTTCAACAACGGATCTCTTGGTTCTGGCATCGATGAAGAACGCAGCGAAATGCGATAAGTAATGTGAATTGCAGAATTCAGTGAATCATCGAATCTTTGAACGCACATTGCGCCCTTTGGCATTCCGAAGGGCATGCCCGTTCGA…	10_2_2021	7
GCAGTCGAACATGTAGCTGACTCAGGTCACCTTGGTCATTTAGAGGAAGTAAAAGTCGTAACAAGGTCTCCGTAGGTGAACCTGCGGAGGGATCATTACCGAGTGCGGGCCCTCGCGCCCAACCTCCCAACCCTTTGTCGATTCCTATCTGTTGCCTCGGGGGGCGACCCGGACGTCCGTCCGGGAGTCCCCCAGAGGTCCAACCCAACACGCTGCGTCTTTGCGTCGGAGTATTGAAAACAATCAATCAAAACTTTCAACAACGGATCTCTTGGTTCTGGCATCGATGAAGAACGCAGCGAAATGCGATAAGTAATGTGAATTGCAGAATTCAGTGAATCATCGAATCTTTGAACGCACATTGCGCCCTTTGGCATTCCGAAGGGCATGCCCGTTCGA…	11_4_2019	13
GCAGTCGAACATGTAGCTGACTCAGGTCACCTTGGTCATTTAGAGGAAGTAAAAGTCGTAACAAGGTCTCCGTAGGTGAACCTGCGGAGGGATCATTACCGAGTGCGGGCCCTCGCGCCCAACCTCCCAACCCTTTGTCGATTCCTATCTGTTGCCTCGGGGGGCGACCCGGACGTCCGTCCGGGAGTCCCCCAGAGGTCCAACCCAACACGCTGCGTCTTTGCGTCGGAGTATTGAAAACAATCAATCAAAACTTTCAACAACGGATCTCTTGGTTCTGGCATCGATGAAGAACGCAGCGAAATGCGATAAGTAATGTGAATTGCAGAATTCAGTGAATCATCGAATCTTTGAACGCACATTGCGCCCTTTGGCATTCCGAAGGGCATGCCCGTTCGA…	11_6_2021	12
GCAGTCGAACATGTAGCTGACTCAGGTCACCTTGGTCATTTAGAGGAAGTAAAAGTCGTAACAAGGTCTCCGTAGGTGAACCTGCGGAGGGATCATTACCGAGTGCGGGCCCTCGCGCCCAACCTCCCAACCCTTTGTCGATTCCTATCTGTTGCCTCGGGGGGCGACCCGGACGTCCGTCCGGGAGTCCCCCAGAGGTCCAACCCAACACGCTGCGTCTTTGCGTCGGAGTATTGAAAACAATCAATCAAAACTTTCAACAACGGATCTCTTGGTTCTGGCATCGATGAAGAACGCAGCGAAATGCGATAAGTAATGTGAATTGCAGAATTCAGTGAATCATCGAATCTTTGAACGCACATTGCGCCCTTTGGCATTCCGAAGGGCATGCCCGTTCGA…	11_7_2019	5
GCAGTCGAACATGTAGCTGACTCAGGTCACCTTGGTCATTTAGAGGAAGTAAAAGTCGTAACAAGGTCTCCGTAGGTGAACCTGCGGAGGGATCATTACCGAGTGCGGGCCCTCGCGCCCAACCTCCCAACCCTTTGTCGATTCCTATCTGTTGCCTCGGGGGGCGACCCGGACGTCCGTCCGGGAGTCCCCCAGAGGTCCAACCCAACACGCTGCGTCTTTGCGTCGGAGTATTGAAAACAATCAATCAAAACTTTCAACAACGGATCTCTTGGTTCTGGCATCGATGAAGAACGCAGCGAAATGCGATAAGTAATGTGAATTGCAGAATTCAGTGAATCATCGAATCTTTGAACGCACATTGCGCCCTTTGGCATTCCGAAGGGCATGCCCGTTCGA…	11_2_2019	12
GCAGTCGAACATGTAGCTGACTCAGGTCACCTTGGTCATTTAGAGGAAGTAAAAGTCGTAACAAGGTCTCCGTAGGTGAACCTGCGGAGGGATCATTACCGAGTGCGGGCCCTCGCGCCCAACCTCCCAACCCTTTGTCGATTCCTATCTGTTGCCTCGGGGGGCGACCCGGACGTCCGTCCGGGAGTCCCCCAGAGGTCCAACCCAACACGCTGCGTCTTTGCGTCGGAGTATTGAAAACAATCAATCAAAACTTTCAACAACGGATCTCTTGGTTCTGGCATCGATGAAGAACGCAGCGAAATGCGATAAGTAATGTGAATTGCAGAATTCAGTGAATCATCGAATCTTTGAACGCACATTGCGCCCTTTGGCATTCCGAAGGGCATGCCCGTTCGA…	6_8_2021	9
GCAGTCGAACATGTAGCTGACTCAGGTCACCTTGGTCATTTAGAGGAAGTAAAAGTCGTAACAAGGTCTCCGTAGGTGAACCTGCGGAGGGATCATTACCGAGTGCGGGCCCTCGCGCCCAACCTCCCAACCCTTTGTCGATTCCTATCTGTTGCCTCGGGGGGCGACCCGGACGTCCGTCCGGGAGTCCCCCAGAGGTCCAACCCAACACGCTGCGTCTTTGCGTCGGAGTATTGAAAACAATCAATCAAAACTTTCAACAACGGATCTCTTGGTTCTGGCATCGATGAAGAACGCAGCGAAATGCGATAAGTAATGTGAATTGCAGAATTCAGTGAATCATCGAATCTTTGAACGCACATTGCGCCCTTTGGCATTCCGAAGGGCATGCCCGTTCGA…	9_6_2021	2
GCAGTCGAACATGTAGCTGACTCAGGTCACCTTGGTCATTTAGAGGAAGTAAAAGTCGTAACAAGGTCTCCGTAGGTGAACCTGCGGAGGGATCATTACCGAGTGCGGGCCCTCGCGCCCAACCTCCCAACCCTTTGTCGATTCTTATCTGTTGCCTCGGGGGGCGACCCGGACGTCCGTCCGGGAGTCCCCCAGAGGTCCAACCCAACACGCTGCGTCTTTGCGTCGGAGTATTGAAAACAATCAATCAAAACTTTCAACAACGGATCTCTTGGTTCTGGCATCGATGAAGAACGCAGCGAAATGCGATAAGTAATGTGAATTGCAGAATTCAGTGAATCATCGAATCTTTGAACGCACATTGCGCCCTTTGGCATTCCGAAGGGCATGCCCGTTCGA…	6_4_2021	10
GCAGTCGAACATGTAGCTGACTCAGGTCACCTTGGTCATTTAGAGGAAGTAAAAGTCGTAACAAGGTCTCCGTAGGTGAACCTGCGGAGGGATCATTACCGAGTGCGGGCCCTCGCGCCCAACCTCCCAACCCTTTGTCGATTTATATCTGTTGCCTCGGGGGGCGACCCGGACGTCACGTCCGGGAGTCCCCCAGAGGTCCAACCCAACACACTGCGTCTTTGCGTCGGAGTATTGAAAACAATCAATCAAAACTTTCAACAACGGATCTCTTGGTTCTGGCATCGATGAAGAACGCAGCGAAATGCGATAAGTAATGTGAATTGCAGAATTCAGTGAATCATCGAATCTTTGAACGCACATTGCGCCCTTTGGCATTCCGAAGGGCATGCCCGTTCG…	6_1_2021	65
GCAGTCGAACATGTAGCTGACTCAGGTCACCTTGGTCATTTAGAGGAAGTAAAAGTCGTAACAAGGTCTCCGTAGGTGAACCTGCGGAGGGATCATTACCGAGTGCGGGCCTTCGCGCCCAACCTCCCAACCCTTTGTCGATTCATATCTGTTGCCTCGGGGGGCGACCCGGACGCCGTCCGGGAGTCCCCCAGAGGTCCAACCCAACACACTGCGTCTTTGCGTCGGAGTATTGAATAACAATCAATCAAAACTTTCAACAACGGATCTCTTGGTTCTGGCATCGATGAAGAACGCAGCGAAATGCGATAAGTAATGTGAATTGCAGAATTCAGTGAATCATCGAATCTTTGAACGCACATTGCGCCCTTTGGCATTCCGAAGGGCATGCCCGTTCGA…	6_1_2021	14
GCAGTCGAACATGTAGCTGACTCAGGTCACCTTGGTCATTTAGAGGAAGTAAAAGTCGTAACAAGGTCTCCGTAGGTGAACCTGCGGAGGGATCATTACCGAGTGCGGGCCTTCGCGCCCAACCTCCCAACCCTTTGTCGATTCATATCTGTTGCCTCGGGGGGCGACCCGGACGCCGTCCGGGAGTCCCCCAGAGGTCCAACCCAACACACTGCGTCTTTGCGTCGGAGTATTGAATAACAATCAATCAAAACTTTCAACAACGGATCTCTTGGTTCTGGCATCGATGAAGAACGCAGCGAAATGCGATAAGTAATGTGAATTGCAGAATTCAGTGAATCATCGAATCTTTGAACGCACATTGCGCCCTTTGGCATTCCGAAGGGCATGCCCGTTCGA…	6_8_2021	3
GCAGTCGAACATGTAGCTGACTCAGGTCACCTTGGTCATTTAGAGGAAGTAAAAGTCGTAACAAGGTCTCCGTAGGTGAACCTGCGGAGGGATCATTACCGAGTGCGGGCCTTCGCGCCCAACCTCCCAACCCTTTGTCGATTCGTATCTGTTGCCTCGGGGGGCGACCCGGACGTCGTCCGGGAGCCCCCCAGAGGTCCAACCCAACACACTGCGTCTTTGCGTCGGAGTATTGAATAACAATCAATCAAAACTTTCAACAACGGATCTCTTGGTTCTGGCATCGATGAAGAACGCAGCGAAATGCGATAAGTAATGTGAATTGCAGAATTCAGTGAATCATCGAATCTTTGAACGCACATTGCGCCCTTTGGCATTCCGAAGGGCATGCCCGTTCGA…	13_5_2021	79
GCAGTCGAACATGTAGCTGACTCAGGTCACCTTGGTCATTTAGAGGAAGTAAAAGTCGTAACAAGGTCTCCGTAGGTGAACCTGCGGAGGGATCATTACCGAGTTAGGGTCTCACCGGCCCGAATCTCCCAACCCTTTGTCTACTTGACCATCGTTGCTTCGGCGAGCCCGTCCTCACGGACCGCCGGGGGGTCTTCGTACCCCTTGGCCCGTGCTCGTCGATAGCCCCCAAATTTAAAAAATCTTTAACTAAACGTGTCTTGAATCTAAGTATTATTGTTAAATAAAAACAAAACTTTCAACAACGGATCTCTTGGTTCTGGCATCGATGAAGAACGCAGCGAAATGCGATAAGTAATGCGAATTGCAGAATTCCAGTGAGTCATCGAATCTTTGAAC…	3_4_2019	10
GCAGTCGAACATGTAGCTGACTCAGGTCACCTTGGTCATTTAGAGGAAGTAAAAGTCGTAACAAGGTCTCCGTAGGTGAACCTGCGGAGGGATCATTACCGAGTTAGGGTCTCACCGGCCCGAATCTCCCAACCCTTTGTCTACTTGACCATCGTTGCTTCGGCGAGCCCGTCCTCACGGACCGCCGGGGGGTCTTCGTACCCCTTGGCCCGTGCTCGTCGATAGCCCCCAAATTTAAAAAATCTTTAACTAAACGTGTCTTGAATCTAAGTATTATTGTTAAATAAAAACAAAACTTTCAACAACGGATCTCTTGGTTCTGGCATCGATGAAGAACGCAGCGAAATGCGATAAGTAATGCGAATTGCAGAATTCCAGTGAGTCATCGAATCTTTGAAC…	9_13_2021	13
GCAGTCGAACATGTAGCTGACTCAGGTCACCTTGGTCATTTAGAGGAAGTAAAAGTCGTAACAAGGTCTCCGTAGGTGAACCTGCGGAGGGATCATTACCGAGTTAGGGTCTCACCGGCCCGATCTCCCAACCCTTTGTCTACTTGACCATCGTTGCTTCGGCGAGCCCGTCCTCACGGACCGCCGGGGGGTCTCTGTACCCCTTGGCCCGCGCTCGTCGATAGCCCCCAAATAAAAAAATCTTAACTAAACGTGTCTTGAATCTAAGTATTATTGTTAAATAAAAACAAAACTTTCAACAACGGATCTCTTGGTTCTGGCATCGATGAAGAACGCAGCGAAATGCGATAAGTAATGCGAATTGCAGAATTCCAGTGAGTCATCGAATCTTTGAACGCA…	2_11_2021	2
GCAGTCGAACATGTAGCTGACTCAGGTCACCTTGGTCATTTAGAGGAAGTAAAAGTCGTAACAAGGTCTCCGTAGGTGAACCTGCGGAGGGATCATTACCGAGTTAGGGTCTCACCGGCCCGATCTCCCAACCCTTTGTCTACTTGACCATCGTTGCTTCGGCGAGCCCGTCCTCACGGACCGCCGGGGGGTCTCTGTACCCCTTGGCCCGCGCTCGTCGATAGCCCCCAAATAAAAAAATCTTAACTAAACGTGTCTTGAATCTAAGTATTATTGTTAAATAAAAACAAAACTTTCAACAACGGATCTCTTGGTTCTGGCATCGATGAAGAACGCAGCGAAATGCGATAAGTAATGCGAATTGCAGAATTCCAGTGAGTCATCGAATCTTTGAACGCA…	6_5_2021	5
GCAGTCGAACATGTAGCTGACTCAGGTCACCTTGGTCATTTAGAGGAAGTAAAAGTCGTAACAAGGTCTCCGTAGGTGAACCTGCGGAGGGATCATTACCGAGTTAGGGTCTCACCGGCCCGATCTCCCAACCCTTTGTCTACTTGACCATCGTTGCTTCGGCGAGCCCGTCCTCACGGACCGCCGGGGGGTCTCTGTACCCCTTGGCCCGCGCTCGTCGATAGGCCCCAAATAAAAAAATCTTAACTAAACGTGTCTTGAATCTAAGTATTATTGTTAAATAAAAACAAAACTTTCAACAACGGATCTCTTGGTTCTGGCATCGATGAAGAACGCAGCGAAATGCGATAAGTAATGCGAATTGCAGAATTCCAGTGAGTCATCGAATCTTTGAACGCA…	2_13_2021	15
GCAGTCGAACATGTAGCTGACTCAGGTCACCTTGGTCATTTAGAGGAAGTAAAAGTCGTAACAAGGTCTCCGTAGGTGAACCTGCGGAGGGATCATTACCGAGTTAGGGTCTCACCGGCCCGATCTCCCAACCCTTTGTCTACTTGACCATCGTTGCTTCGGCGAGCCCGTCCTCACGGACCGCCGGGGGGTCTTTGTACCCCTTGGCCCGCGCTCGTCGACAGCCCCCAAATTTAAAAAATCTTAACTAAACGTGTCTTGAATCTAAGTATTATTGTTAAATAAAAACAAAACTTTCAACAACGGATCTCTTGGTTCTGGCATCGATGAAGAACGCAGCGAAATGCGATAAGTAATGCGAATTGCAGAATTCCAGTGAGTCATCGAATCTTTGAACGC…	7_5_2019	2
GCAGTCGAACATGTAGCTGACTCAGGTCACCTTGGTCATTTAGAGGAAGTAAAAGTCGTAACAAGGTCTCCGTAGGTGAACCTGCGGAGGGATCATTACTGAGTGAGGGAGAAATCCCGACCTCCAACCCTTTGTGAACGCATCATGTTGCTTTGGGGGCGACCCTGCCGTTTCGCGGCATTCCCCCCGAAGGTCATCAAAACACTGCATTCTTACGTCGGAGTATAAAGTTAATTTAATAAAACTTTCAACAACGGATCTCTTGGTTCTGGCATCGATGAAGAACGCAGCGAAATGCGATAAGTAATGTGAATTGCAGAATTCAGTGAATCATCGAATCTTTGAACGCACATTGCGCCCCCTGGTATTCCGGGGGGCATGCCTGTTCGAGCGTCATTT…	1_10_2021	2
GCAGTCGAACATGTAGCTGACTCAGGTCACCTTGGTCATTTAGAGGAAGTAAAAGTCGTAACAAGGTCTCCGTAGGTGAACCTGCGGAGGGATCATTACTGAGTGAGGGAGAAATCCCGACCTCCAACCCTTTGTGAACGCATCATGTTGCTTTGGGGGCGACCCTGCCGTTTCGCGGCATTCCCCCCGAAGGTCATCAAAACACTGCATTCTTACGTCGGAGTATAAAGTTAATTTAATAAAACTTTCAACAACGGATCTCTTGGTTCTGGCATCGATGAAGAACGCAGCGAAATGCGATAAGTAATGTGAATTGCAGAATTCAGTGAATCATCGAATCTTTGAACGCACATTGCGCCCCCTGGTATTCCGGGGGGCATGCCTGTTCGAGCGTCATTT…	2_14_2021	4
GCAGTCGAACATGTAGCTGACTCAGGTCACCTTGGTCATTTAGAGGAAGTAAAAGTCGTAACAAGGTCTCCGTAGGTGAACCTGCGGAGGGATCATTACTGAGTGAGGGAGCAATCCCGACCTCCAACCCTTTGTGAACGCATCATGTTGCTTTGGGGGCGACCCTGCCGCTCGCGGCATTCCCCCCGAAGGTCATCAAAACACTGCATTCTTACGTCGGAGTATAAAGTTAATTTAATAAAACTTTCAACAACGGATCTCTTGGTTCTGGCATCGATGAAGAACGCAGCGAAATGCGATAAGTAATGTGAATTGCAGAATTCAGTGAATCATCGAATCTTTGAACGCACATTGCGCCCCCTGGTATTCCGGGGGGCATGCCTGTTCGAGCGTCATTTC…	12_9_2019	4
GCAGTCGAACATGTAGCTGACTCAGGTCACCTTGGTCATTTAGAGGAAGTAAAAGTCGTAACAAGGTCTCCGTAGGTGAACCTGCGGAGGGATCATTACTGAGTGAGGGAGCAATCCCGACCTCCAACCCTTTGTGAACGCATCATGTTGCTTTGGGGGCGACCCTGCCGCTCGCGGCATTCCCCCCGAAGGTCATCAAAACACTGCATTCTTACGTCGGAGTATAAAGTTAATTTAATAAAACTTTCAACAACGGATCTCTTGGTTCTGGCATCGATGAAGAACGCAGCGAAATGCGATAAGTAATGTGAATTGCAGAATTCAGTGAATCATCGAATCTTTGAACGCACATTGCGCCCCCTGGTATTCCGGGGGGCATGCCTGTTCGAGCGTCATTTC…	18_6_2021	10
GCAGTCGAACATGTAGCTGACTCAGGTCACCTTGGTCATTTAGAGGAAGTAAAAGTCGTAACAAGGTCTCCGTAGGTGAACCTGCGGAGGGATCATTACTGAGTGAGGGAGCAATCCCGACCTCCAACCCTTTGTGAACGCATCATGTTGCTTTGGGGGCGACCCTGCCGCTTCGCGGCATTCCCCCCGAAGGTCATCAAAACACTGCATTCTTACGTCGGAGTATAAAGTTAATTTAATAAAACTTTCAACAACGGATCTCTTGGTTCTGGCATCGATGAAGAACGCAGCGAAATGCGATAAGTAATGTGAATTGCAGAATTCAGTGAATCATCGAATCTTTGAACGCACATTGCGCCCCCTGGTATTCCGGGGGGCATGCCTGTTCGAGCGTCATTT…	11_6_2021	36
GCAGTCGAACATGTAGCTGACTCAGGTCACCTTGGTCATTTAGAGGAAGTAAAAGTCGTAACAAGGTCTCCGTAGGTGAACCTGCGGAGGGATCATTACTGAGTGAGGGAGCAATCCCGACCTCCAACCCTTTGTGAACGCATCATGTTGCTTTGGGGGCGACCCTGCCGTCCGCGGCATTCCCCCCGAAGGTCATCAAAACACTGCATTCTTACGTCGGAGTATAAAGTTAATTTAATAAAACTTTCAACAACGGATCTCTTGGTTCTGGCATCGATGAAGAACGCAGCGAAATGCGATAAGTAATGTGAATTGCAGAATTCAGTGAATCATCGAATCTTTGAACGCACATTGCGCCCCCTGGTATTCCGGGGGGCATGCCTGTTCGAGCGTCATTTC…	12_3_2019	5
GCAGTCGAACATGTAGCTGACTCAGGTCACCTTGGTCATTTAGAGGAAGTAAAAGTCGTAACAAGGTCTCCGTAGGTGAACCTGCGGAGGGATCATTACTGAGTGAGGGCCCCCGGCCCGACCTCCAACCCTTTGTGAATTGACCCTGTTGCCTCGGGGGATGCCGGCGCTCTCGGGCGCCGGGCCCCCGGTGGACCCATAACTCTGCGTCTTTGCGTCCGAGTCTTATGATGAATCAATCAAAACTTTCAACAACGGATCTCTTGGTTCTGGCATCGATGAAGAACGCAGCGAAATGCGATAAGTAATGTGAATTGCAGAATTCAGTGAATCATCGAATCTTTGAACGCACATTGCGCCCCTTGGTATTCCGGGGGGCATGCCTGTTCGAGCGTCATT…	15_12_2021	63
GCAGTCGAACATGTAGCTGACTCAGGTCACCTTGGTCATTTAGAGGAAGTAAAAGTCGTAACAAGGTCTCCGTAGGTGAACCTGCGGAGGGATCATTACTGAGTGAGGGCCCCCGGCCCGACCTCCAACCCTTTGTGAATTGACCCTGTTGCCTCGGGGGATGCCGGCGCTCTCGGGCGCCGGGCCCCCGGTGGACCCATAACTCTGCGTCTTTGCGTCCGAGTCTTATGATGAATCAATCAAAACTTTCAACAACGGATCTCTTGGTTCTGGCATCGATGAAGAACGCAGCGAAATGCGATAAGTAATGTGAATTGCAGAATTCAGTGAATCATCGAATCTTTGAACGCACATTGCGCCCCTTGGTATTCCGGGGGGCATGCCTGTTCGAGCGTCATT…	15_13_2021	38
GCAGTCGAACATGTAGCTGACTCAGGTCACCTTGGTCATTTAGAGGAAGTAAAAGTCGTAACAAGGTCTCCGTAGGTGAACCTGCGGAGGGATCATTACTGAGTGAGGGCCCCCGGCCCGACCTCCAACCCTTTGTGAATTGACCCTGTTGCCTCGGGGGATGCCGGCGCTCTCGGGCGCCGGGCCCCCGGTGGACCCATAACTCTGCGTCTTTGCGTCCGAGTCTTATGATGAATCAATCAAAACTTTCAACAACGGATCTCTTGGTTCTGGCATCGATGAAGAACGCAGCGAAATGCGATAAGTAATGTGAATTGCAGAATTCAGTGAATCATCGAATCTTTGAACGCACATTGCGCCCCTTGGTATTCCGGGGGGCATGCCTGTTCGAGCGTCATT…	15_14_2021	76
GCAGTCGAACATGTAGCTGACTCAGGTCACCTTGGTCATTTAGAGGAAGTAAAAGTCGTAACAAGGTCTCCGTAGGTGAACCTGCGGAGGGATCATTACTGAGTGAGGGCCCTCGTGGTCCGACCTCCAACCCATTGTTGTCCGACTCTGTTGCCTCGGGGGCGACCCGGCGCTTCGGCGCCAGGGGGTCCCCGCTGGTCCACACAACTCTGCATCTTTGCGTCTGAGTAAACATTAAATGAAACAAAACTTTCAACAACGGATCTCTTGGTTCTGGCATCGATGAAGAACGCAGCGAAATGCGATAAGTAATGTGAATTGCAGAATTCAGTGAATCATCGAATCTTTGAACGCACATTGCGCCCCCTGGCATTCCGGGGGGCATGCCTGTTCGAGCGT…	15_13_2021	3
GCAGTCGAACATGTAGCTGACTCAGGTCACCTTGGTCATTTAGAGGAAGTAAAAGTCGTAACAAGGTCTCCGTAGGTGAACCTGCGGAGGGATCATTACTGAGTGAGGGCCCTCGTGGTCCGACCTCCAACCCATTGTTGTCCGACTCTGTTGCCTCGGGGGCGACCCGGCGCTTCGGCGCCAGGGGGTCCCCGCTGGTCCACACAACTCTGCATCTTTGCGTCTGAGTAAACATTAAATGAAACAAAACTTTCAACAACGGATCTCTTGGTTCTGGCATCGATGAAGAACGCAGCGAAATGCGATAAGTAATGTGAATTGCAGAATTCAGTGAATCATCGAATCTTTGAACGCACATTGCGCCCCCTGGCATTCCGGGGGGCATGCCTGTTCGAGCGT…	20_15_2019	2
GCAGTCGAACATGTAGCTGACTCAGGTCACCTTGGTCATTTAGAGGAAGTAAAAGTCGTAACAAGGTCTCCGTAGGTGAACCTGCGGAGGGATCATTACTGAGTGAGGGCCTCTGGCCCGACCTCCAACCCCATGTTATCTGACACTGTTGCCTCCGGGGCGACCCGGCCTGCCTTCGGGCGTTTCGGGGCCCCGGGTGGACCATTCAACTCTGCATCTTTGCGTCTGAGTAAATGATTGAATCAATCAAAACTTTCAACAACGGATCTCTTGGTTCTGGCATCGATGAAGAACGCAGCGAAATGCGATAAGTAATGTGAATTGCAGAATTCAGTGAATCATCGAATCTTTGAACGCACATTGCGCCCCTTGGTATTCCGAGGGGCATGCCTGTTCGAG…	15_13_2021	5
GCAGTCGAACATGTAGCTGACTCAGGTCACCTTGGTCATTTAGAGGAAGTAAAAGTCGTAACAAGGTCTCCGTAGGTGAACCTGCGGAGGGATCATTACTGAGTGAGGGCCTCTGGCTCGACCTCCAACCCTTTGCGATCGAAACCTCGTTGCCTCGGGGGCGACCCAGCCTTAGTGTCGGGGCCCCCGGTGGACGATTCAAAACTCTTGCGTCTCTGCGTCTGAGTCTAAAGTAAAATAATCAAAACTTTTAACAACGGATCTCTTGGTTCTGGCATCGATGAAGAACGCAGCGAAATGCGATAAGTAATGTGAATTGCAGAATTCAGTGAATCATCGAATCTTTGAACGCACATTGCGCCCTCTGGTATTCCGGGGGGCATGCCTGTTCGAGCGTCA…	6_5_2021	13
GCAGTCGAACATGTAGCTGACTCAGGTCACCTTGGTCATTTAGAGGAAGTAAAAGTCGTAACAAGGTCTCCGTAGGTGAACCTGCGGAGGGATCATTACTGAGTGAGGGCCTCTGGCTCGACCTCCAACCCTTTGCGATCGAAACCTCGTTGCCTCGGGGGTGACCCGGCCGTCAAACGTCGGGGCCCCCGGTGGACAACTCTAAACTCTTGCGTCTTTGCGTCTGAGTCTAAAGTAAATTAATCAAAACTTTTAACAACGGATCTCTTGGTTCTGGCATCGATGAAGAACGCAGCGAAATGCGATAAGTAATGTGAATTGCAGAATTCAGTGAATCATCGAATCTTTGAACGCACATTGCGCCCTCTGGTATTCCGGGGGGCATGCCTGTTCGAGCGT…	18_12_2019	4
GCAGTCGAACATGTAGCTGACTCAGGTCACCTTGGTCATTTAGAGGAAGTAAAAGTCGTAACAAGGTCTCCGTAGGTGAACCTGCGGAGGGATCATTACTGAGTGAGGGCCTCTGGCTCGACCTCCAACCCTTTGCGATCGAAACCTCGTTGCCTCGGGGGTGACCCGGCCGTCAAACGTCGGGGCCCCCGGTGGACAATTCTAAACTCTTGCGTCTTTGCGTCTGAGTCTAAAGTAAATTAATCAAAACTTTTAACAACGGATCTCTTGGTTCTGGCATCGATGAAGAACGCAGCGAAATGCGATAAGTAATGTGAATTGCAGAATTCAGTGAATCATCGAATCTTTGAACGCACATTGCGCCCTCTGGTATTCCGGGGGGCATGCCTGTTCGAGCGT…	6_10_2019	8
GCAGTCGAACATGTAGCTGACTCAGGTCACCTTGGTCATTTAGAGGAAGTAAAAGTCGTAACAAGGTCTCCGTAGGTGAACCTGCGGAGGGATCATTACTGAGTGAGGGCCTTCGGGCTCGACCTCCAACCCTTTGTGAACACAACTTGTTGCTTCGGGGGCGACCCTGCCGTTTCGACGGCGAGCGCCCCCGGAGACCATCAAACACTGCATCTTTGCGTCGGAGTTTAAGTAAATTAAACAAAACTTTCAACAACGGATCTCTTGGTTCTGGCATCGATGAAGAACGCAGCGAAATGCGATAAGTAATGTGAATTGCAGAATTCAGTGAATCATCGAATCTTTGAACGCACATTGCGCCCTTTGGTATTCCGAAGGGCATGCCTGTTCGAGCGTCAT…	5_8_2019	6
GCAGTCGAACATGTAGCTGACTCAGGTCACCTTGGTCATTTAGAGGAAGTAAAAGTCGTAACAAGGTCTCCGTAGGTGAACCTGCGGAGGGATCATTACTGAGTGAGGGTTTCGGCCCGACCTCCAACCCCTATGTATTCCGACTCTGTTGCCTCGGGGGCGACCCTGCCTTCGGGCGTTGGGGCCCCCGGTGGACACCATAACTCTGCATCTTTGCGTCTGAGTAACATTTTGAATTAAATCAAAACTTTCAACAACGGATCTCTTGGTTCTGGCATCGATGAAGAACGCAGCGAAATGCGATAAGTAATGTGAATTGCAGAATTCAGTGAATCATCGAATCTTTGAACGCACACTGCGCCCCTTGGTATTCCGAGGGGCATGCCTGTTCGAGCGTCA…	6_10_2019	10
GCAGTCGAACATGTAGCTGACTCAGGTCACCTTGGTCATTTAGAGGAAGTAAAAGTCGTAACAAGGTCTCCGTAGGTGAACCTGCGGAGGGATCATTACTGAGTGAGGGTTTCGGCCCGACCTCCAACCCCTATGTATTCCGACTCTGTTGCCTCGGGGGCGACCCTGCCTTCGGGCGTTGGGGCCCCCGGTGGACACCATAACTCTGCATCTTTGCGTCTGAGTAACATTTTGAATTAAATCAAAACTTTCAACAACGGATCTCTTGGTTCTGGCATCGATGAAGAACGCAGCGAAATGCGATAAGTAATGTGAATTGCAGAATTCAGTGAATCATCGAATCTTTGAACGCACATTGCGCCCCTTGGTATTCCGAGGGGCATGCCTGTTCGAGCGTCA…	2_1_2021	3
GCAGTCGAACATGTAGCTGACTCAGGTCACCTTGGTCATTTAGAGGAAGTAAAAGTCGTAACAAGGTCTCCGTAGGTGAACCTGCGGAGGGATCATTACTGAGTGAGGGTTTCGGCCCGACCTCCAACCCCTATGTATTCCGACTCTGTTGCCTCGGGGGCGACCCTGCCTTCGGGCGTTGGGGCCCCCGGTGGACACCATAACTCTGCATCTTTGCGTCTGAGTAACATTTTGAATTAAATCAAAACTTTCAACAACGGATCTCTTGGTTCTGGCATCGATGAAGAACGCAGCGAAATGCGATAAGTAATGTGAATTGCAGAATTCAGTGAATCATCGAATCTTTGAACGCACATTGCGCCCCTTGGTATTCCGAGGGGCATGCCTGTTCGAGCGTCA…	6_13_2021	6
GCAGTCGAACATGTAGCTGACTCAGGTCACCTTGGTCATTTAGAGGAAGTAAAAGTCGTAACAAGGTCTCCGTAGGTGAACCTGCGGAGGGATCATTACTGAGTTTTTAACTCTCCAAACCATGTGAACTTACCACTGTTGCCTCGGTGGATGGTGCTGTCTCTCGGGACGGCGCCACCGCCGGTGGACTACCTAAACTCTGTTAATTTTTGTCAATCTGAATCAAACTAAGAAATAAGTTAAAACTTTCAACAACGGATCTCTTGGTTCTGGCATCGATGAAGAACGCAGCGAAATGCGATAAGTAATGTGAATTGCAGAATTCAGTGAATCATCGAATCTTTGAACGCACATTGCGCCCATTAGTATTCTAGTGGGCATGCCTGTTCGAGCGTCATT…	13_4_2021	146
GCAGTCGAACATGTAGCTGACTCAGGTCACCTTGGTCATTTAGAGGAAGTAAAAGTCGTAACAAGGTCTCCGTAGGTGAACCTGCGGAGGGATCATTACTGAGTTTTTAACTCTCCAAACCATGTGAACTTACCACTGTTGCCTCGGTGGATGGTGCTGTCTCTCGGGACGGCGCCACCGCCGGTGGACTACCTAAACTCTGTTAATTTTTGTCAATCTGAATCAAACTAAGAAATAAGTTAAAACTTTCAACAACGGATCTCTTGGTTCTGGCATCGATGAAGAACGCAGCGAAATGCGATAAGTAATGTGAATTGCAGAATTCAGTGAATCATCGAATCTTTGAACGCACATTGCGCCCATTAGTATTCTAGTGGGCATGCCTGTTCGAGCGTCATT…	15_14_2021	8
GCAGTCGAACATGTAGCTGACTCAGGTCACCTTGGTCATTTAGAGGAAGTAAAAGTCGTAACAAGGTCTCCGTAGGTGAACCTGCGGAGGGATCATTACTGAGTTTTTAACTCTCCAAACCATGTGAACTTACCACTGTTGCCTCGGTGGATGGTGCTGTCTCTCGGGACGGCGCCACCGCCGGTGGACTACCTAAACTCTGTTAATTTTTGTCAATCTGAATCAAACTAAGAAATAAGTTAAAACTTTCAACAACGGATCTCTTGGTTCTGGCATCGATGAAGAACGCAGCGAAATGCGATAAGTAATGTGAATTGCAGAATTCAGTGAATCATCGAATCTTTGAACGCACATTGCGCCCATTAGTATTCTAGTGGGCATGCCTGTTCGAGCGTCATT…	8_5_2021	2
GCAGTCGAACATGTAGCTGACTCAGGTCACCTTGGTCATTTAGAGGAAGTAAAAGTCGTAACAAGGTCTCCGTAGGTGAACCTGCGGAGGGATCATTGAAGAGTTAGGGCCTCCGGCCCGACCTCCAACCCTTTGTACTTATTACCATGTTGCCTCGGGGGCGACCCTGCCGTCCGCGGTTTGGGGCCCCCGGTGGACCACTCAACTCTGCATCTCTGCGTCTGAGTAACTTTGTAAATCAAAACAAAACTTTCAACAACGGATCTCTTGGTTCTGGCATCGATGAAGAACGCAGCGAAATGCGATAAGTAATGTGAATTGCAGAATTCAGTGAATCATCGAATCTTTGAACGCACATTGCGCCCTCTGGTATTCCGGGGGGCATGCCTGTTCGAGCGT…	18_15_2021	4
GCAGTCGAACATGTAGCTGACTCAGGTCACCTTGGTCATTTAGAGGAAGTAAAAGTCGTAACAAGGTCTCCGTAGGTGAACCTGCGGAGGGATCATTGAAGAGTTAGGGCCTCCGGCCCGACCTCCAACCCTTTGTACTTGATACCATGTTGCCTCGGGGGCGACCCTGCCGTCCGCGGTCTGGGGCCTCCGGTGGACCACTCAACCCTGCATCTTTGCGTCTGAGTAAATTTGTAAATTAAACAAAACTTTCAACAACGGATCTCTTGGTTCTGGCATCGATGAAGAACGCAGCGAAATGCGATAAGTAATGTGAATTGCAGAATTCAGTGAATCATCGAATCTTTGAACGCACATTGCGCCCTCTGGTATTCCGGGGGGCATGCCTGTTCGAGCGTC…	15_12_2021	40
GCAGTCGAACATGTAGCTGACTCAGGTCACCTTGGTCATTTAGAGGAAGTAAAAGTCGTAACAAGGTCTCCGTAGGTGAACCTTCGGAGGGATCATTAAAGAGTGAAGGGTTCAGAAATGGCCCGACCTCCCACCCTTTGTCTGTCGCGAATCAACGTTGCCTCGGCGGGTGATGGCCTCGACCGTCAAAAAGTCGGGTCAGCCTCCGGTGGAACCCTCCCTCACGGGAAGGGGGACACCCCAGGGCCCGCCGCCGGCCAAAAACACGAACTCTTCTTCAACCGTGAAGTCGGAGAAAAAATTCTTAATGAATCAAAACTTTCAACAACGGATCTCTTGGTTCTGGCATCGATGAAGAACGCAGCGAAATGCGATAAGTAATGTGAATTGCAGAATTCA…	9_1_2021	4
GCAGTCGAACATGTAGCTGACTCAGGTCACCTTGGTCATTTAGAGGAAGTAAAAGTCGTAACAAGGTCTCCGTTAGTGAACCAGCGGAGGGATCATTACCGAGTGTAAAAACTCCCAAACCATTGTGAACCTACCACTGTTGCTTCGGCGGCCTCGCCCCGGGCGCGTTCGCGCGGCCCGGACCCAGGCGTCCGCCGGAGGCTCCCAACTCTTGTCTTTTAGTGTATTTCTGAGTGGCATAAGCAAATAAATCAAAACTTTCAGCAACGGATCTCTTGGTTCTGGCATCGATGAAGAACGCAGCAAAATGCGATAAGTAATGTGAATTGCAGAATTCAGTGAATCATCGAATCTTTGAACGCACATTGCGCCCGCCAGTATTCTGGCGGGCATGCCTGT…	21_2_2021	2
GCAGTCGAACATGTAGCTGACTCAGGTCACCTTGGTCATTTAGAGGAAGTAAAAGTCGTAACAAGGTCTCCGTTGGTGAACCAGCGGAGGGATCATTAAAAAGGGTCCAAAGACACCTAAAACCTACCGTGCTCCCATCGTGGAAACCAAAAAACAGGAAGCCCTCGCTGGCACAGGTCATCTGAGAACAGAAATGCGCCCCGGCGCACTACAAACGAAAAATTACAACCCATAACAATGGATCTCTTGGCTCTGGCATCGATGAAGAACGCAGCGAAATGCGATAATTAATATGAATTGCAGAATTCAGTGAATCATCGAGTCTTTGAACGCACATTGCGCCCTCTGGTAATCCGGAGGGCATGTCCGACCGAGCGTCACTAGCACCGCCCGAGCCCC…	13_11_2021	24
GCAGTCGAACATGTAGCTGACTCAGGTCACCTTGGTCATTTAGAGGAAGTAAAAGTCGTAACAAGGTCTCCGTTGGTGAACCAGCGGAGGGATCATTAAAAAGGGTCCAAAGACACCTTAAACCTACCGTGCTCCCATCGTGGAAACCAAAAAAACAGGAAGCCCTCGCTGGCACAAGTCATCTGAGAAAGAACTGCGCCCCCGGCGCATGAAAACAACAAAATCACAACCCATAACAATGGATCTCTTGGCTCTGGCATCGATGAAGAACGCAGCGAAATGCGATAATTAATATGAATTGCAGAATTCAGTGAATCATCGAGTCTTTGAACGCACATTGCGCCCTCTGGTAATCCGGAGGGCATGTCCGACCGAGCGTCACTAGCACCGCCCGAACCC…	18_11_2021	7
GCAGTCGAACATGTAGCTGACTCAGGTCACCTTGGTCATTTAGAGGAAGTAAAAGTCGTAACAAGGTCTCCGTTGGTGAACCAGCGGAGGGATCATTAAAAAGGGTCCAAAGACACCTTAAACCTACCGTGCTCCCATCGTGGAAACCCAAAAAAACAGGAAGCCCTCGCTGGCACAAGTCATCTGAGAAAGAACTGCGCCCCAGGCGCACGAAAATGAAAAATCACAACCCATAACAATGGATCTCTTGGCTCTGGCATCGATGAAGAACGCAGCGAAATGCGATAATTAATATGAATTGCAGAATTCAGTGAATCATCGAGTCTTTGAACGCACATTGCGCCCTCTGGTAATCCGGAGGGCATGTCCGACCGAGCGTCACTAGCACCGCCCGAGCCC…	6_4_2021	477
GCAGTCGAACATGTAGCTGACTCAGGTCACCTTGGTCATTTAGAGGAAGTAAAAGTCGTAACAAGGTCTCCGTTGGTGAACCAGCGGAGGGATCATTAAAAAGGGTCCAAAGACACCTTAAACCTACCGTGCTCCCATCGTGGAAACCCAAAAAACAGGAAGCCCTCGCTGGCACAAGTCATCTGAGAAAGAACTGCGCCCCCGGCGCACGAAAATGAAAAATCACAACCCATAACAATGGATCTCTTGGCTCTGGCATCGATGAAGAACGCAGCGAAATGCGATAATTAATATGAATTGCAGAATTCAGTGAATCATCGAGTCTTTGAACGCACATTGCGCCCTCTGGTAATCCGGAGGGCATGTCCGACCGAGCGTCACTAGCACCGCCCGAGCCCC…	15_12_2019	32
GCAGTCGAACATGTAGCTGACTCAGGTCACCTTGGTCATTTAGAGGAAGTAAAAGTCGTAACAAGGTCTCCGTTGGTGAACCAGCGGAGGGATCATTAAAAAGGGTCCTATGACACCTATAACCTACCGTGCTCCCACTGTGGAAACCCAAAAACAGGAAGCCCCCGTTGGCACAGATCATCTGAGAAACAGCGCCCCGGCGCGAAGAATAAAATTACAACCCATAACAATGGATCTCTTGGCTCTGGCATCGATGAAGAACGCAGCGAAATGCGATAATTAATATGAATTGCAGAATTCAGTGAATCATCGAGTCTTTGAACGCACATTGCGCCCTCTGGTAATCCGGAGGGCATGTCCGACCGAGCGTCACTATCACCGCCCGAGCCCCCGGCTCGG…	15_13_2019	18
GCAGTCGAACATGTAGCTGACTCAGGTCACCTTGGTCATTTAGAGGAAGTAAAAGTCGTAACAAGGTCTCCGTTGGTGAACCAGCGGAGGGATCATTAAAAAGGGTCCTATGACACCTATAACCTACCGTGCTCCCACTGTGGAAACCCAAAAACAGGAAGCCCCCGTTGGCACAGATCATCTGAGAAACAGCGCCCCGGCGCGAAGAATAAAATTACAACCCATAACAATGGATCTCTTGGCTCTGGCATCGATGAAGAACGCAGCGAAATGCGATAATTAATATGAATTGCAGAATTCAGTGAATCATCGAGTCTTTGAACGCACATTGCGCCCTCTGGTAATCCGGAGGGCATGTCCGACCGAGCGTCACTATCACCGCCCGAGCCCCCGGCTCGG…	21_13_2021	3
GCAGTCGAACATGTAGCTGACTCAGGTCACCTTGGTCATTTAGAGGAAGTAAAAGTCGTAACAAGGTCTCCGTTGGTGAACCAGCGGAGGGATCATTAAAAAGGGTCCTATGACACCTATAACCTACCGTGCTCCCACTGTGGAAACCCAAAAACAGGAAGCCCCCGTTGGCACAGATCATCTGAGAAACAGCGCCCCGGCGCGAAGAATAAAATTACAACCCATAACAATGGATCTCTTGGCTCTGGCATCGATGAAGAACGCAGCGAAATGCGATAATTAATATGAATTGCAGAATTCAGTGAATCATCGAGTCTTTGAACGCACATTGCGCCCTCTGGTAATCCGGAGGGCATGTCCGACCGAGCGTCACTATCACCGCCCGAGCCCCCGGCTCGG…	8_3_2021	14
GCAGTCGAACATGTAGCTGACTCAGGTCACCTTGGTCATTTAGAGGAAGTAAAAGTCGTAACAAGGTCTCCGTTGGTGAACCAGCGGAGGGATCATTAAAAGAAGCCGAAAGGCTACTTAAAACCATCGCGAACACGTCCAAGTTGCTTCGGCGGCGCGGGGCCCCTTCCCGGGGCGCCGCTGCCCTCCGCCCCCGGGTCTCCGGGAGGTGCGGGGCGCCCGCCGGAGGTACGAAACTCTTATGTATCACAGTGGCATCTCTGAGTGAAAAACAAATAAGTTAAAACTTTCAACAACGGATCTCTTGGTTCTGGCATCGATGAAGAACGCAGCGAAATGCGATAAGTAATGTGAATTGCAGAATTCAGTGAATCATCGAATCTTTGAACGCACATTGCG…	1_4_2021	26
GCAGTCGAACATGTAGCTGACTCAGGTCACCTTGGTCATTTAGAGGAAGTAAAAGTCGTAACAAGGTCTCCGTTGGTGAACCAGCGGAGGGATCATTAAAGAGTTGCAAAACTCCCACAAACCATCGCGAACGTTACCCAGACGTCGTTGCTTCGGCGGGCTCGCCCGCCGGGGGGACGCTACCAGACTCTTGCAGTTCTTCGGCCTCTCTGAGTACGATTTTTAAATAAGTCAAAACTTTCAACAACGGATCTCTTGGTTCTGGCATCGATGAAGAACGCAGCGAAATGCGATAAGTAATGTGAATTGCAGAATTCAGTGAATCATCGAATCTTTGAACGCACATTGCGCCCGCCAGTATTCTGGCGGGCATGCCTGTTCGAGCGTCATTTCAACCTT…	10_1_2019	21
GCAGTCGAACATGTAGCTGACTCAGGTCACCTTGGTCATTTAGAGGAAGTAAAAGTCGTAACAAGGTCTCCGTTGGTGAACCAGCGGAGGGATCATTAAAGAGTTTGTTACAACTCCTAAACCCATGTGAACTTACCTTCTGTTGCCTCGGCAGGCAGGTCGCATCTTGCTACCCTGTAGGACCCTATCCTATAGTACCTTACAGGGGAAGGTACTACCCGGAGAGACCTACCCGGTAGAGAGATGCGGTGCCACCTGCCGGTGGACTGAAAAACAAATTCTGTTTAGTAAATGGTATTCTGAATCATTATATGGAAATTAAGTTAAAACTTTCAACAACGGATCTCTTGGTTCTGGCATCGATGAAGAACGCAGCGAAATGCGATAAGTAATGTGAAT…	15_12_2021	4
GCAGTCGAACATGTAGCTGACTCAGGTCACCTTGGTCATTTAGAGGAAGTAAAAGTCGTAACAAGGTCTCCGTTGGTGAACCAGCGGAGGGATCATTAACGAGTTTCGTACTCCAAACCCTATGTGAACATACCTGTTTTCGTTGCTTCGGCAGGTGAAGGCGGAGGGCCTCCGGGCCCGAAGCCGCCGCCGGGTGCCCCGCGAGGGGCCGCCGGGTGGGCCTGCCGGAGGGCACAGACTCTGTATTACAAACGTACCTCTCTGAGTTTATTTTACAAACAAGTAAAAACTTTCAACAACGGATCTCTTGGTTCTGGCATCGATGAAGAACGCAGCGAAATGCGATAAGTAATGTGAATTGCAGAATTCAGTGAATCATCGAATCTTTGAACGCACATT…	16_8_2021	38
GCAGTCGAACATGTAGCTGACTCAGGTCACCTTGGTCATTTAGAGGAAGTAAAAGTCGTAACAAGGTCTCCGTTGGTGAACCAGCGGAGGGATCATTAACGAGTTTCGTACTCCAAACCCTATGTGAACATACCTGTTTTCGTTGCTTCGGCAGGTGAAGGCGGAGGGCCTCCGGGCCCGAAGCCGCCGCCGGGTGCCCCGCGAGGGGCCGCCGGGTGGGCCTGCCGGAGGGCACAGACTCTGTATTACAAACGTACCTCTCTGAGTTTATTTTACAAACAAGTAAAAACTTTCAACAACGGATCTCTTGGTTCTGGCATCGATGAAGAACGCAGCGAAATGCGATAAGTAATGTGAATTGCAGAATTCAGTGAATCATCGAATCTTTGAACGCACATT…	17_14_2019	2
GCAGTCGAACATGTAGCTGACTCAGGTCACCTTGGTCATTTAGAGGAAGTAAAAGTCGTAACAAGGTCTCCGTTGGTGAACCAGCGGAGGGATCATTAACGAGTTTCGTACTCCAAACCCTATGTGAACATACCTGTTTTCGTTGCTTCGGCAGGTGAAGGCGGAGGGCCTCCGGGCCCGAAGCCGCCGCCGGGTGCCCCGCGAGGGGCCGCCGGGTGGGCCTGCCGGAGGGCACAGACTCTGTATTACAAACGTACCTCTCTGAGTTTATTTTACAAACAAGTAAAAACTTTCAACAACGGATCTCTTGGTTCTGGCATCGATGAAGAACGCAGCGAAATGCGATAAGTAATGTGAATTGCAGAATTCAGTGAATCATCGAATCTTTGAACGCACATT…	17_3_2019	217
GCAGTCGAACATGTAGCTGACTCAGGTCACCTTGGTCATTTAGAGGAAGTAAAAGTCGTAACAAGGTCTCCGTTGGTGAACCAGCGGAGGGATCATTAACGAGTTTCGTACTCCAAACCCTATGTGAACATACCTGTTTTCGTTGCTTCGGCAGGTGAAGGCGGAGGGCCTCCGGGCCCGAAGCCGCCGCCGGGTGCCCCGCGAGGGGCCGCCGGGTGGGCCTGCCGGAGGGCACAGACTCTGTATTACAAACGTACCTCTCTGAGTTTATTTTACAAACAAGTAAAAACTTTCAACAACGGATCTCTTGGTTCTGGCATCGATGAAGAACGCAGCGAAATGCGATAAGTAATGTGAATTGCAGAATTCAGTGAATCATCGAATCTTTGAACGCACATT…	2_11_2019	108
GCAGTCGAACATGTAGCTGACTCAGGTCACCTTGGTCATTTAGAGGAAGTAAAAGTCGTAACAAGGTCTCCGTTGGTGAACCAGCGGAGGGATCATTAACGAGTTTCGTACTCCAAACCCTATGTGAACATACCTGTTTTCGTTGCTTCGGCAGGTGAAGGCGGAGGGCCTCCGGGCCCGAAGCCGCCGCCGGGTGCCCCGCGAGGGGCCGCCGGGTGGGCCTGCCGGAGGGCACAGACTCTGTATTACAAACGTACCTCTCTGAGTTTATTTTACAAACAAGTAAAAACTTTCAACAACGGATCTCTTGGTTCTGGCATCGATGAAGAACGCAGCGAAATGCGATAAGTAATGTGAATTGCAGAATTCAGTGAATCATCGAATCTTTGAACGCACATT…	3_1_2019	2580
GCAGTCGAACATGTAGCTGACTCAGGTCACCTTGGTCATTTAGAGGAAGTAAAAGTCGTAACAAGGTCTCCGTTGGTGAACCAGCGGAGGGATCATTACAAAATACAGAGAGCATCTGCTCCCTAAACCCACTGTTTATCTACCTCACTGTACTGCTTCGGCAGGCGGCCCCCGGGGAGGGGCGACATACCTTTTAGAAGGCGCCTGCCGACGGCAACCCAGAACTCTTTACTGTCAGTTGTTCTCTGAGCTATAAATACAAACCTAAACAAAACTTTCAACAACGGATCTCTTGGTTTGGGCATCGATGAAGAACGCAGCGAAATGCGATAAGTAATGTGAATTGCAGAATTCCGTGAATCATCGAATCTTTGAACGCACATTGCGCCCGCCAGTACT…	15_13_2019	2
GCAGTCGAACATGTAGCTGACTCAGGTCACCTTGGTCATTTAGAGGAAGTAAAAGTCGTAACAAGGTCTCCGTTGGTGAACCAGCGGAGGGATCATTACAAGAAGCCGAAAGGCTACTTCAAACCATCGCGAACTCGTCCAAGTTGCTTCGGCGGCGCGGCTCCCCTAACCGGGCGCCGCAGCCCCGCCTCCTCGGAGGCGTGGCACCCGCCGGAGGTACCAAACCCTTCTGTATTATAGCGGCATCTCTGAGTAAAACAAACAAGTTAAAACTTTCAACAACGGATCTCTTGGCTCTGGCATCGATGAAGAACGCAGCGAAATGCGATAAGTAATGTGAATTGCAGAATTCAGTGAATCATCGAATCTTTGAACGCACATTGCGCCCGCTAGTACTCT…	5_14_2019	7
GCAGTCGAACATGTAGCTGACTCAGGTCACCTTGGTCATTTAGAGGAAGTAAAAGTCGTAACAAGGTCTCCGTTGGTGAACCAGCGGAGGGATCATTACAAGAGCGCCGAAAGGCTGCTTAAAACCATCGTGAACCTATCCATCAGCGTTGCTTCGGCGGGAGCGCTCGCGGGGCCGGAGTCTCTCCGGTCCCCGGGCCGTGGACCCCACACCTCCGGGTGCGGGGCCGCCCGCCGGAGGTACGAAACTCTTCTGCATCTTAGTGGCATCTCTGAGTAAACAAGCAAATAATTAAAACTTTCAACAACGGATCTCTTGGTTCTGGCATCGATGAAGAACGCAGCGAAATGCGATAAGTAATGTGAATTGCAGAATTCAGTGAATCATCGAATCTTTGAA…	15_11_2021	2
GCAGTCGAACATGTAGCTGACTCAGGTCACCTTGGTCATTTAGAGGAAGTAAAAGTCGTAACAAGGTCTCCGTTGGTGAACCAGCGGAGGGATCATTACAGAGAGTGAAAACTCCCTAAACCAACTGTTTATCTACCTGTTTGTTGCTTCGGCAGGCGGTCCCAGGGGGGACTGCACCTGAAAAGGCGCCTGCCGAAGGCACCCAGAACTCCTGCTGTCAGTTGTCATCTGAGCTATATAAAAAAAAAATGAATCAAAACTTTCAACAACGGATCTCTTGGTTTGGGCATCGATGAAGAACGCAGCGAAATGCGATAAGTAATGTGAATTGCAGAATTCCGTGAATCATCGAATCTTTGAACGCACATTGCGCCCATCAGTACTCTGGTGGGCATGCCT…	13_11_2021	70
GCAGTCGAACATGTAGCTGACTCAGGTCACCTTGGTCATTTAGAGGAAGTAAAAGTCGTAACAAGGTCTCCGTTGGTGAACCAGCGGAGGGATCATTACAGAGAGTGAAAACTCCCTAAACCAACTGTTTATCTACCTGTTTGTTGCTTCGGCAGGCGGTCCCAGGGGGGACTGTACCTGAAAAGGCGCCTGCCGAAGGCACCCAGAACTCCTGCTGTCAGTTGTCATCTGAGCTATAAAAACAAAAATGAATCAAAACTTTCAACAACGGATCTCTTGGTTTGGGCATCGATGAAGAACGCAGCGAAATGCGATAAGTAATGTGAATTGCAGAATTCCGTGAATCATCGAATCTTTGAACGCACATTGCGCCCATCAGTACTCTGGTGGGCATGCCTG…	15_13_2019	8
GCAGTCGAACATGTAGCTGACTCAGGTCACCTTGGTCATTTAGAGGAAGTAAAAGTCGTAACAAGGTCTCCGTTGGTGAACCAGCGGAGGGATCATTACAGAGAGTGAAAACTCCCTAAACCAACTGTTTATCTACCTGTTTGTTGCTTCGGCAGGCGGTCCCAGGGGGGACTGTACCTGAAAAGGCGCCTGCCGAAGGCACCCAGAACTCCTGCTGTCAGTTGTCATCTGAGCTATAAAAACAAAAATGAATCAAAACTTTCAACAACGGATCTCTTGGTTTGGGCATCGATGAAGAACGCAGCGAAATGCGATAAGTAATGTGAATTGCAGAATTCCGTGAATCATCGAATCTTTGAACGCACATTGCGCCCATCAGTACTCTGGTGGGCATGCCTG…	6_9_2021	79
GCAGTCGAACATGTAGCTGACTCAGGTCACCTTGGTCATTTAGAGGAAGTAAAAGTCGTAACAAGGTCTCCGTTGGTGAACCAGCGGAGGGATCATTACAGAGAGTGAAAACTCCCTAAACCAACTGTTTATCTACCTGTTTGTTGCTTCGGCAGGCGGTCCCAGGGGGGACTGTACCTGAAAAGGCGCCTGCCGAAGGCACCCAGAACTCCTGCTGTCAGTTGTCATCTGAGCTATATAAAAAAAAAATGAATCAAAACTTTCAACAACGGATCTCTTGGTTTGGGCATCGATGAAGAACGCAGCGAAATGCGATAAGTAATGTGAATTGCAGAATTCCGTGAATCATCGAATCTTTGAACGCACATTGCGCCCATCAGTACTCTGGTGGGCATGCCT…	15_12_2019	3
GCAGTCGAACATGTAGCTGACTCAGGTCACCTTGGTCATTTAGAGGAAGTAAAAGTCGTAACAAGGTCTCCGTTGGTGAACCAGCGGAGGGATCATTACAGAGAGTGAAAACTCCCTAAACCAACTGTTTATCTACCTGTTTGTTGCTTCGGCAGGCGGTCCCAGGGGGGACTGTACCTGAAAAGGCGCCTGCCGAAGGCACCCAGAACTCCTGCTGTCAGTTGTCATCTGAGCTATATAAAAAAAAAATGAATCAAAACTTTCAACAACGGATCTCTTGGTTTGGGCATCGATGAAGAACGCAGCGAAATGCGATAAGTAATGTGAATTGCAGAATTCCGTGAATCATCGAATCTTTGAACGCACATTGCGCCCATCAGTACTCTGGTGGGCATGCCT…	9_6_2021	6
GCAGTCGAACATGTAGCTGACTCAGGTCACCTTGGTCATTTAGAGGAAGTAAAAGTCGTAACAAGGTCTCCGTTGGTGAACCAGCGGAGGGATCATTACAGAGAGTGAAAACTCCCTTAAAACCACTGCAAATCTACCTGTTGTGTTGCTTCGGCAGGCGGCCCCCGGGGGGGTCGTAGCCCGTAAGGGCGCCTGCCGGAGGTACCTAACTCTGCCGTAACCGTATTCTGAGCAACTGTCAAAATAATCAAAACTTTCAACAACGGATCTCTTGGTTTGGGCATCGATGAAGAACGCAGCGAAATGCGATAAGTAATGTGAATTGCAGAATTCAGTGAATCATCGAATCTTTGAACGCACATTGCGCCCGCCAGCACTCTGGCGGGCATGCCTGTCCGA…	16_3_2021	6
GCAGTCGAACATGTAGCTGACTCAGGTCACCTTGGTCATTTAGAGGAAGTAAAAGTCGTAACAAGGTCTCCGTTGGTGAACCAGCGGAGGGATCATTACAGAGTACTTTACTCATAAACCACTGTGAACTTACCTTCTGTTGCTTCGGCTGGGCTGTCCCCCGGACCTCTCGCGAGGCCTGGGGCGGCGTCAAGGCCCGCCGAGGGACCCTAAACTCTTGTATATATATGGAATTTCTGAGAAACGATTTAATAAATCAAAACCTTTAACAACGGATCTCTTGGTTCTGGCATCGATGAAGAACGCAGCGAAATGCGATACGTAATGTGAATTGCAGAATTCAGTGAATCATCGAATCTTTGAACGCACATTGCGCCTATTAGTATTCTAGTAGGCATG…	15_12_2021	8
GCAGTCGAACATGTAGCTGACTCAGGTCACCTTGGTCATTTAGAGGAAGTAAAAGTCGTAACAAGGTCTCCGTTGGTGAACCAGCGGAGGGATCATTACAGAGTCTCCGACTCCCAAACCACCGTGAACATACCTATATTCGTTTGCTCCGGCGGGTCGTCCCAGGGGGGACGTCCGCCGAAAGGTGCCCGCCGGAGCTCGCAAAAAAAATCTTTACTGCAAAAGTTTCCGAGTTAAATCACAAAAGTGTCACAACTTTCAACAATGGATCTCTTGGCTCCGGCATCGATGAAGAACGCAGCGAAATGCGATAACTAGTATGAATTGCAGAATTCAGTGAATCATCGAGTCTTTGAACGCACATTGCGCCCGCTAGTATTCTGGCGGGCATGCCTGTCC…	21_6_2021	31
GCAGTCGAACATGTAGCTGACTCAGGTCACCTTGGTCATTTAGAGGAAGTAAAAGTCGTAACAAGGTCTCCGTTGGTGAACCAGCGGAGGGATCATTACAGAGTCTCCGACTCCCAAACCACCGTGAACATACCTATATTCGTTTGCTCCGGCGGGTCGTCCCAGGGGGGACGTCCGCCGAAAGGTGCCCGCCGGAGCTCGCAAAAAAAATCTTTACTGCAAAAGTTTCCGAGTTAAATCACAAAAGTGTCACAACTTTCAACAATGGATCTCTTGGCTCCGGCATCGATGAAGAACGCAGCGAAATGCGATAACTAGTATGAATTGCAGAATTCAGTGAATCATCGAGTCTTTGAACGCACATTGCGCCCGCTAGTATTCTGGCGGGCATGCCTGTCC…	9_13_2021	166
GCAGTCGAACATGTAGCTGACTCAGGTCACCTTGGTCATTTAGAGGAAGTAAAAGTCGTAACAAGGTCTCCGTTGGTGAACCAGCGGAGGGATCATTACAGAGTCTCCGACTCCCAAACCACCGTGAACATACCTATATTCGTTTGCTCCGGCGGGTCGTTCCAGGGGGGACGTCCGCCGAAAGGTGCCCGCCGGAGCTCGCAAAAAAATCTTTACTGCAAAAGTTTCCGAGTTAAATCACAAAAGTGTCACAACTTTCAACAATGGATCTCTTGGCTCCGGCATCGATGAAGAACGCAGCGAAATGCGATAACTAGTATGAATTGCAGAATTCAGTGAATCATCGAGTCTTTGAACGCACATTGCGCCCGCTAGTATTCTGGCGGGCATGCCTGTCCG…	21_3_2021	85
GCAGTCGAACATGTAGCTGACTCAGGTCACCTTGGTCATTTAGAGGAAGTAAAAGTCGTAACAAGGTCTCCGTTGGTGAACCAGCGGAGGGATCATTACAGAGTCTCCGACTCCCAAACCACCGTGAACATACCTATATTCTTTTGCTCCGGCGGGCCGTTCCAGGGGGGACGTCCGCCGCAAGGCGCCCGCCGGAGCCCCGTATCAAAAACACTGCATTCGAGTCTTCTGAGTGTATTATACAAAGTGTCACAACTTTCAACAATGGATCTCTTGGCTCCGGCATCGATGAAGAACGCAGCGAAATGCGATAACTAGTATGAATTGCAGAATTCAGTGAATCATCGAGTCTTTGAACGCACATTGCGCCCGCTAGTATTCTGGCGGGCATGCCTGTCC…	5_3_2021	60
GCAGTCGAACATGTAGCTGACTCAGGTCACCTTGGTCATTTAGAGGAAGTAAAAGTCGTAACAAGGTCTCCGTTGGTGAACCAGCGGAGGGATCATTACAGAGTCTCCGACTCCCAAACCACCGTGAACATACCTATATTCTTTTGCTCCGGCGGGCCGTTCCAGGGGGGACGTCCGCCGCAAGGTGCCCGCCGGAGCCCCGTACCAAAACACTGCATTCGAGTCTTCTGAGTGTATTATACAAAGTGTCACAACTTTCAACAATGGATCTCTTGGCTCCGGCATCGATGAAGAACGCAGCGAAATGCGATAACTAGTATGAATTGCAGAATTCAGTGAATCATCGAGTCTTTGAACGCACATTGCGCCCGCTAGTATTCTGGCGGGCATGCCTGTCCG…	18_12_2019	71
GCAGTCGAACATGTAGCTGACTCAGGTCACCTTGGTCATTTAGAGGAAGTAAAAGTCGTAACAAGGTCTCCGTTGGTGAACCAGCGGAGGGATCATTACAGAGTTAACAAACTCCCAAACCCATGTGAACTTACCTACGTTGCCTCGGCAGGGGAAGCCTACCCGGGAGCTACCCGGGACTTACCCGGTAGCTACCCCGTAACTACCCTGTAGTCTGGCGGACCTGCCGAAGGACAAATCCAAAACTCTTGTTTTATTGTGACACTCTGAGTAACAAACTTAATAAGTTAAAACTTTCAACAACGGATCTCTTGGTTCTGGCATCGATGAAGAACGCAGCGAAATGCGATAAGTAATGTGAATTGCAGAATTCAGTGAATCATCGAATCTTTGAACGCA…	13_5_2019	104
GCAGTCGAACATGTAGCTGACTCAGGTCACCTTGGTCATTTAGAGGAAGTAAAAGTCGTAACAAGGTCTCCGTTGGTGAACCAGCGGAGGGATCATTACAGAGTTAACAAACTCCCAAACCCATGTGAACTTACCTACGTTGCCTCGGCAGGGGAAGCCTACCCGGGAGCTACCCGGGACTTACCCGGTAGCTACCCCGTAACTACCCTGTAGTCTGGCGGACCTGCCGAAGGACAAATCCAAAACTCTTGTTTTATTGTGACACTCTGAGTAACAAACTTAATAAGTTAAAACTTTCAACAACGGATCTCTTGGTTCTGGCATCGATGAAGAACGCAGCGAAATGCGATAAGTAATGTGAATTGCAGAATTCAGTGAATCATCGAATCTTTGAACGCA…	15_7_2021	1
GCAGTCGAACATGTAGCTGACTCAGGTCACCTTGGTCATTTAGAGGAAGTAAAAGTCGTAACAAGGTCTCCGTTGGTGAACCAGCGGAGGGATCATTACAGAGTTAACAAACTCCCAAACCCATGTGAACTTACCTACGTTGCCTCGGCAGGGGAAGCCTACCCGGGAGCTACCCGGGACTTACCCGGTAGCTACCCCGTAACTACCCTGTAGTCTGGCGGACCTGCCGAAGGACAAATCCAAAACTCTTGTTTTATTGTGACACTCTGAGTAACAAACTTAATAAGTTAAAACTTTCAACAACGGATCTCTTGGTTCTGGCATCGATGAAGAACGCAGCGAAATGCGATAAGTAATGTGAATTGCAGAATTCAGTGAATCATCGAATCTTTGAACGCA…	1_14_2021	3
GCAGTCGAACATGTAGCTGACTCAGGTCACCTTGGTCATTTAGAGGAAGTAAAAGTCGTAACAAGGTCTCCGTTGGTGAACCAGCGGAGGGATCATTACAGAGTTAACAAACTCCCAAACCCATGTGAACTTACCTACGTTGCCTCGGCAGGGGAAGCCTACCCGGGAGCTACCCGGGACTTACCCGGTAGCTACCCCGTAACTACCCTGTAGTCTGGCGGACCTGCCGAAGGACAAATCCAAAACTCTTGTTTTATTGTGACACTCTGAGTAACAAACTTAATAAGTTAAAACTTTCAACAACGGATCTCTTGGTTCTGGCATCGATGAAGAACGCAGCGAAATGCGATAAGTAATGTGAATTGCAGAATTCAGTGAATCATCGAATCTTTGAACGCA…	1_15_2021	2
GCAGTCGAACATGTAGCTGACTCAGGTCACCTTGGTCATTTAGAGGAAGTAAAAGTCGTAACAAGGTCTCCGTTGGTGAACCAGCGGAGGGATCATTACAGAGTTAACAAACTCCCAAACCCATGTGAACTTACCTACGTTGCCTCGGCAGGGGAAGCCTACCCGGGAGCTACCCGGGACTTACCCGGTAGCTACCCCGTAACTACCCTGTAGTCTGGCGGACCTGCCGAAGGACAAATCCAAAACTCTTGTTTTATTGTGACACTCTGAGTAACAAACTTAATAAGTTAAAACTTTCAACAACGGATCTCTTGGTTCTGGCATCGATGAAGAACGCAGCGAAATGCGATAAGTAATGTGAATTGCAGAATTCAGTGAATCATCGAATCTTTGAACGCA…	1_3_2021	3
GCAGTCGAACATGTAGCTGACTCAGGTCACCTTGGTCATTTAGAGGAAGTAAAAGTCGTAACAAGGTCTCCGTTGGTGAACCAGCGGAGGGATCATTACAGAGTTAACAAACTCCCAAACCCATGTGAACTTACCTACGTTGCCTCGGCAGGGGAAGCCTACCCGGGAGCTACCCGGGACTTACCCGGTAGCTACCCCGTAACTACCCTGTAGTCTGGCGGACCTGCCGAAGGACAAATCCAAAACTCTTGTTTTATTGTGACACTCTGAGTAACAAACTTAATAAGTTAAAACTTTCAACAACGGATCTCTTGGTTCTGGCATCGATGAAGAACGCAGCGAAATGCGATAAGTAATGTGAATTGCAGAATTCAGTGAATCATCGAATCTTTGAACGCA…	20_11_2019	36
GCAGTCGAACATGTAGCTGACTCAGGTCACCTTGGTCATTTAGAGGAAGTAAAAGTCGTAACAAGGTCTCCGTTGGTGAACCAGCGGAGGGATCATTACAGAGTTAACAAACTCCCAAACCCATGTGAACTTACCTACGTTGCCTCGGCAGGGGAAGCCTACCCGGGAGCTACCCGGGACTTACCCGGTAGCTACCCCGTAACTACCCTGTAGTCTGGCGGACCTGCCGAAGGACAAATCCAAAACTCTTGTTTTATTGTGACACTCTGAGTAACAAACTTAATAAGTTAAAACTTTCAACAACGGATCTCTTGGTTCTGGCATCGATGAAGAACGCAGCGAAATGCGATAAGTAATGTGAATTGCAGAATTCAGTGAATCATCGAATCTTTGAACGCA…	2_10_2021	13
GCAGTCGAACATGTAGCTGACTCAGGTCACCTTGGTCATTTAGAGGAAGTAAAAGTCGTAACAAGGTCTCCGTTGGTGAACCAGCGGAGGGATCATTACAGAGTTAACAAACTCCCAAACCCATGTGAACTTACCTACGTTGCCTCGGCAGGGGAAGCCTACCCGGGAGCTACCCGGGACTTACCCGGTAGCTACCCCGTAACTACCCTGTAGTCTGGCGGACCTGCCGAAGGACAAATCCAAAACTCTTGTTTTATTGTGACACTCTGAGTAACAAACTTAATAAGTTAAAACTTTCAACAACGGATCTCTTGGTTCTGGCATCGATGAAGAACGCAGCGAAATGCGATAAGTAATGTGAATTGCAGAATTCAGTGAATCATCGAATCTTTGAACGCA…	2_11_2021	7
GCAGTCGAACATGTAGCTGACTCAGGTCACCTTGGTCATTTAGAGGAAGTAAAAGTCGTAACAAGGTCTCCGTTGGTGAACCAGCGGAGGGATCATTACAGAGTTAACAAACTCCCAAACCCATGTGAACTTACCTACGTTGCCTCGGCAGGGGAAGCCTACCCGGGAGCTACCCGGGACTTACCCGGTAGCTACCCCGTAACTACCCTGTAGTCTGGCGGACCTGCCGAAGGACAAATCCAAAACTCTTGTTTTATTGTGACACTCTGAGTAACAAACTTAATAAGTTAAAACTTTCAACAACGGATCTCTTGGTTCTGGCATCGATGAAGAACGCAGCGAAATGCGATAAGTAATGTGAATTGCAGAATTCAGTGAATCATCGAATCTTTGAACGCA…	2_12_2021	3
GCAGTCGAACATGTAGCTGACTCAGGTCACCTTGGTCATTTAGAGGAAGTAAAAGTCGTAACAAGGTCTCCGTTGGTGAACCAGCGGAGGGATCATTACAGAGTTAACAAACTCCCAAACCCATGTGAACTTACCTACGTTGCCTCGGCAGGGGAAGCCTACCCGGGAGCTACCCGGGACTTACCCGGTAGCTACCCCGTAACTACCCTGTAGTCTGGCGGACCTGCCGAAGGACAAATCCAAAACTCTTGTTTTATTGTGACACTCTGAGTAACAAACTTAATAAGTTAAAACTTTCAACAACGGATCTCTTGGTTCTGGCATCGATGAAGAACGCAGCGAAATGCGATAAGTAATGTGAATTGCAGAATTCAGTGAATCATCGAATCTTTGAACGCA…	2_13_2021	14
GCAGTCGAACATGTAGCTGACTCAGGTCACCTTGGTCATTTAGAGGAAGTAAAAGTCGTAACAAGGTCTCCGTTGGTGAACCAGCGGAGGGATCATTACAGAGTTAACAAACTCCCAAACCCATGTGAACTTACCTACGTTGCCTCGGCAGGGGAAGCCTACCCGGGAGCTACCCGGGACTTACCCGGTAGCTACCCCGTAACTACCCTGTAGTCTGGCGGACCTGCCGAAGGACAAATCCAAAACTCTTGTTTTATTGTGACACTCTGAGTAACAAACTTAATAAGTTAAAACTTTCAACAACGGATCTCTTGGTTCTGGCATCGATGAAGAACGCAGCGAAATGCGATAAGTAATGTGAATTGCAGAATTCAGTGAATCATCGAATCTTTGAACGCA…	2_14_2021	10
GCAGTCGAACATGTAGCTGACTCAGGTCACCTTGGTCATTTAGAGGAAGTAAAAGTCGTAACAAGGTCTCCGTTGGTGAACCAGCGGAGGGATCATTACAGAGTTAACAAACTCCCAAACCCATGTGAACTTACCTACGTTGCCTCGGCAGGGGAAGCCTACCCGGGAGCTACCCGGGACTTACCCGGTAGCTACCCCGTAACTACCCTGTAGTCTGGCGGACCTGCCGAAGGACAAATCCAAAACTCTTGTTTTATTGTGACACTCTGAGTAACAAACTTAATAAGTTAAAACTTTCAACAACGGATCTCTTGGTTCTGGCATCGATGAAGAACGCAGCGAAATGCGATAAGTAATGTGAATTGCAGAATTCAGTGAATCATCGAATCTTTGAACGCA…	2_2_2021	6
GCAGTCGAACATGTAGCTGACTCAGGTCACCTTGGTCATTTAGAGGAAGTAAAAGTCGTAACAAGGTCTCCGTTGGTGAACCAGCGGAGGGATCATTACAGAGTTAACAAACTCCCAAACCCATGTGAACTTACCTACGTTGCCTCGGCAGGGGAAGCCTACCCGGGAGCTACCCGGGACTTACCCGGTAGCTACCCCGTAACTACCCTGTAGTCTGGCGGACCTGCCGAAGGACAAATCCAAAACTCTTGTTTTATTGTGACACTCTGAGTAACAAACTTAATAAGTTAAAACTTTCAACAACGGATCTCTTGGTTCTGGCATCGATGAAGAACGCAGCGAAATGCGATAAGTAATGTGAATTGCAGAATTCAGTGAATCATCGAATCTTTGAACGCA…	2_4_2021	5
GCAGTCGAACATGTAGCTGACTCAGGTCACCTTGGTCATTTAGAGGAAGTAAAAGTCGTAACAAGGTCTCCGTTGGTGAACCAGCGGAGGGATCATTACAGAGTTAACAAACTCCCAAACCCATGTGAACTTACCTACGTTGCCTCGGCAGGGGAAGCCTACCCGGGAGCTACCCGGGACTTACCCGGTAGCTACCCCGTAACTACCCTGTAGTCTGGCGGACCTGCCGAAGGACAAATCCAAAACTCTTGTTTTATTGTGACACTCTGAGTAACAAACTTAATAAGTTAAAACTTTCAACAACGGATCTCTTGGTTCTGGCATCGATGAAGAACGCAGCGAAATGCGATAAGTAATGTGAATTGCAGAATTCAGTGAATCATCGAATCTTTGAACGCA…	2_7_2021	5
GCAGTCGAACATGTAGCTGACTCAGGTCACCTTGGTCATTTAGAGGAAGTAAAAGTCGTAACAAGGTCTCCGTTGGTGAACCAGCGGAGGGATCATTACAGAGTTAACAAACTCCCAAACCCATGTGAACTTACCTACGTTGCCTCGGCAGGGGAAGCCTACCCGGGAGCTACCCGGGACTTACCCGGTAGCTACCCCGTAACTACCCTGTAGTCTGGCGGACCTGCCGAAGGACAAATCCAAAACTCTTGTTTTATTGTGACACTCTGAGTAACAAACTTAATAAGTTAAAACTTTCAACAACGGATCTCTTGGTTCTGGCATCGATGAAGAACGCAGCGAAATGCGATAAGTAATGTGAATTGCAGAATTCAGTGAATCATCGAATCTTTGAACGCA…	6_8_2021	4
GCAGTCGAACATGTAGCTGACTCAGGTCACCTTGGTCATTTAGAGGAAGTAAAAGTCGTAACAAGGTCTCCGTTGGTGAACCAGCGGAGGGATCATTACAGAGTTAACAAACTCCCAAACCCATGTGAACTTACCTACGTTGCCTCGGCAGGGGAAGCCTACCCGGGAGCTACCCGGGACTTACCCGGTAGCTACCCCGTAACTACCCTGTAGTCTGGCGGACCTGCCGAAGGACAAATCCAAAACTCTTGTTTTATTGTGACACTCTGAGTAACAAACTTAATAAGTTAAAACTTTCAACAACGGATCTCTTGGTTCTGGCATCGATGAAGAACGCAGCGAAATGCGATAAGTAATGTGAATTGCAGAATTCAGTGAATCATCGAATCTTTGAACGCA…	6_9_2021	10
GCAGTCGAACATGTAGCTGACTCAGGTCACCTTGGTCATTTAGAGGAAGTAAAAGTCGTAACAAGGTCTCCGTTGGTGAACCAGCGGAGGGATCATTACAGAGTTACCCAACTCACCAAACCCATGTGAACTTACCTATGTTGCCTCGGCGGGGAAGCCTACCCGGTACCTACCCTGTAGTTACCCGGGAGCGAGCTACGCTGTAGCCCGCTGCAGGCCAACCCGCCGGTGGACTGTTAAACTCTTGTTATAGTGGAACTTCTGATTTTTTATACTTAATAAGTTAAAACTTTCAACAACGGATCTCTTGGTTCTGGCATCGATGAAGAACGCAGCGAAATGCGATAAGTAATGTGAATTGCAGAATTCAGTGAATCATCGAATCTTTGAACGCACATT…	7_4_2019	246
GCAGTCGAACATGTAGCTGACTCAGGTCACCTTGGTCATTTAGAGGAAGTAAAAGTCGTAACAAGGTCTCCGTTGGTGAACCAGCGGAGGGATCATTACAGAGTTACCTAACTCCAAACCCATGTGAACTTACCTACGTTGCCTCGGCGGGGAAGCCTACCCGGTACCTACCCTGTAGCTACCCGGGAGCGAGCTACCCTGTAGCTCGCTGCAGGCCTACCCGCCGGCGGACGCTTAAACTCTTGTTTTCTAGTGATTATCTGAGTGTTTATACTTAATAAGTTAAAACTTTCAACAACGGATCTCTTGGTTCTGGCATCGATGAAGAACGCAGCGAAATGCGATAAGTAATGTGAATTGCAGAATTCAGTGAATCATCGAATCTTTGAACGCACATTG…	10_4_2021	6
GCAGTCGAACATGTAGCTGACTCAGGTCACCTTGGTCATTTAGAGGAAGTAAAAGTCGTAACAAGGTCTCCGTTGGTGAACCAGCGGAGGGATCATTACAGAGTTACCTAACTCCAAACCCATGTGAACTTACCTATGTTGCCTCGGCGGGGAAGCCTACCCGGTACCTACCCTGTAGCTACCCGGGAGCGAGCTACCCTGTAGCCCGCTGCAGGCCTACCCGCCGGCGGACACTTAAACTCTTGTTTTTTAGTGATTATCTGAGTGTTTATACTTAATAAGTTAAAACTTTCAACAACGGATCTCTTGGTTCTGGCATCGATGAAGAACGCAGCGAAATGCGATAAGTAATGTGAATTGCAGAATTCAGTGAATCATCGAATCTTTGAACGCACATTG…	21_5_2019	296
GCAGTCGAACATGTAGCTGACTCAGGTCACCTTGGTCATTTAGAGGAAGTAAAAGTCGTAACAAGGTCTCCGTTGGTGAACCAGCGGAGGGATCATTACAGAGTTACCTAACTCCAAACCCATGTGAACTTACCTATGTTGCCTCGGCGGGGAAGCCTACCCGGTACCTACCCTGTAGCTACCCGGGAGCGAGCTACCCTGTAGCCCGCTGCAGGCCTACCCGCCGGTGGACACTTAAACTCTTGTTTTTTAGTGATTATCTGAGTGTTTATACTTAATAAGTTAAAACTTTCAACAACGGATCTCTTGGTTCTGGCATCGATGAAGAACGCAGCGAAATGCGATAAGTAATGTGAATTGCAGAATTCAGTGAATCATCGAATCTTTGAACGCACATTG…	21_5_2021	182
GCAGTCGAACATGTAGCTGACTCAGGTCACCTTGGTCATTTAGAGGAAGTAAAAGTCGTAACAAGGTCTCCGTTGGTGAACCAGCGGAGGGATCATTACAGAGTTACCTAACTCCAAACCCATGTGAACTTACCTATGTTGCCTCGGCGGGGAAGCCTACCCGGTACCTACCCTGTAGCTACCCGGGAGCGAGCTACCCTGTAGCCCGCTGCAGGCCTACCCGCCGGTGGACACTTAAACTCTTGTTTTTTAGTGATTATCTGAGTGTTTATACTTAATAAGTTAAAACTTTCAACAACGGATCTCTTGGTTCTGGCATCGATGAAGAACGCAGCGAAATGCGATAAGTAATGTGAATTGCAGAATTCAGTGAATCATCGAATCTTTGAACGCACATTG…	1_4_2019	123
GCAGTCGAACATGTAGCTGACTCAGGTCACCTTGGTCATTTAGAGGAAGTAAAAGTCGTAACAAGGTCTCCGTTGGTGAACCAGCGGAGGGATCATTACAGAGTTACCTAACTCCAAACCCATGTGAACTTACCTATGTTGCCTCGGCGGGGAAGCCTACCCGGTACCTACCCTGTAGCTACCCGGGAGCGAGCTACCCTGTAGCCCGCTGCAGGCCTACCCGCCGGTGGACACTTAAACTCTTGTTTTTTAGTGATTATCTGAGTGTTTATACTTAATAAGTTAAAACTTTCAACAACGGATCTCTTGGTTCTGGCATCGATGAAGAACGCAGCGAAATGCGATAAGTAATGTGAATTGCAGAATTCAGTGAATCATCGAATCTTTGAACGCACATTG…	10_5_2021	8
GCAGTCGAACATGTAGCTGACTCAGGTCACCTTGGTCATTTAGAGGAAGTAAAAGTCGTAACAAGGTCTCCGTTGGTGAACCAGCGGAGGGATCATTACAGAGTTACCTAACTCCAAACCCATGTGAACTTACCTATGTTGCCTCGGCGGGGAAGCCTACCCGGTACCTACCCTGTAGCTACCCGGGAGCGAGCTACCCTGTAGCCCGCTGCAGGCCTACCCGCCGGTGGACACTTAAACTCTTGTTTTTTTAGTGATTATCTGAGTGTTTATACTTAATAAGTTAAAACTTTCAACAACGGATCTCTTGGTTCTGGCATCGATGAAGAACGCAGCGAAATGCGATAAGTAATGTGAATTGCAGAATTCAGTGAATCATCGAATCTTTGAACGCACATT…	10_2_2019	1092
GCAGTCGAACATGTAGCTGACTCAGGTCACCTTGGTCATTTAGAGGAAGTAAAAGTCGTAACAAGGTCTCCGTTGGTGAACCAGCGGAGGGATCATTACAGAGTTACCTAACTCCAAACCCATGTGAACTTACCTATGTTGCCTCGGCGGGGAAGCCTACCCGGTACCTACCCTGTAGCTACCCGGGAGCGAGCTACCCTGTAGCCCGCTGCAGGCCTACCCGCCGGTGGACACTTAAACTCTTGTTTTTTTAGTGATTATCTGAGTGTTTATACTTAATAAGTTAAAACTTTCAACAACGGATCTCTTGGTTCTGGCATCGATGAAGAACGCAGCGAAATGCGATAAGTAATGTGAATTGCAGAATTCAGTGAATCATCGAATCTTTGAACGCACATT…	20_2_2019	7
GCAGTCGAACATGTAGCTGACTCAGGTCACCTTGGTCATTTAGAGGAAGTAAAAGTCGTAACAAGGTCTCCGTTGGTGAACCAGCGGAGGGATCATTACAGAGTTACCTAACTCCAAACCCATGTGAACTTACCTATGTTGCCTCGGCGGGGAAGCCTACCCGGTACCTACCCTGTAGCTACCCGGGAGCGAGCTACCCTGTAGCCCGCTGCAGGCCTACCCGCCGGTGGACACTTAAACTCTTGTTTTTTTTAGTGATTATCTGAGTGTTTATACTTAATAAGTTAAAACTTTCAACAACGGATCTCTTGGTTCTGGCATCGATGAAGAACGCAGCGAAATGCGATAAGTAATGTGAATTGCAGAATTCAGTGAATCATCGAATCTTTGAACGCACAT…	6_5_2019	1148
GCAGTCGAACATGTAGCTGACTCAGGTCACCTTGGTCATTTAGAGGAAGTAAAAGTCGTAACAAGGTCTCCGTTGGTGAACCAGCGGAGGGATCATTACAGAGTTACCTAACTCCAAACCCATGTGAACTTACCTATGTTGCCTCGGCGGGGAAGCCTACCCGGTACCTACCCTGTAGCTACCCGGGAGCGAGCTACCCTGTAGCCCGCTGCAGGCCTACCCGCCGGTGGACGCTTAAACTCTTGTTTTTTAGTGATTATCTGAGTGTTTATACTTAATAAGTTAAAACTTTCAACAACGGATCTCTTGGTTCTGGCATCGATGAAGAACGCAGCGAAATGCGATAAGTAATGTGAATTGCAGAATTCAGTGAATCATCGAATCTTTGAACGCACATTG…	1_2_2021	41
GCAGTCGAACATGTAGCTGACTCAGGTCACCTTGGTCATTTAGAGGAAGTAAAAGTCGTAACAAGGTCTCCGTTGGTGAACCAGCGGAGGGATCATTACAGAGTTACCTAACTCCAAACCCATGTGAACTTACCTATGTTGCCTCGGCGGGGAAGCCTACCCGGTACCTACCCTGTAGCTACCCGGGAGCGAGCTACCCTGTAGCCCGCTGCAGGCCTACCCGCCGGTGGACGCTTAAACTCTTGTTTTTTAGTGATTATCTGAGTGTTTATACTTAATAAGTTAAAACTTTCAACAACGGATCTCTTGGTTCTGGCATCGATGAAGAACGCAGCGAAATGCGATAAGTAATGTGAATTGCAGAATTCAGTGAATCATCGAATCTTTGAACGCACATTG…	21_2_2019	344
GCAGTCGAACATGTAGCTGACTCAGGTCACCTTGGTCATTTAGAGGAAGTAAAAGTCGTAACAAGGTCTCCGTTGGTGAACCAGCGGAGGGATCATTACAGAGTTACCTAACTCCAAACCCATGTGAACTTACCTATGTTGCCTCGGCGGGGAAGCCTACCCGGTACCTACCCTGTAGTTACCCGGGAGCGAGCTACCCTGTAGCCCGCTGCAGGCCTACCCGCCGGTGGACAGTTAAACTCTTGTTTTTACAGTGAAACTTCTGATATTTTATACTTAATAAGTTAAAACTTTCAACAACGGATCTCTTGGTTCTGGCATCGATGAAGAACGCAGCGAAATGCGATAAGTAATGTGAATTGCAGAATTCAGTGAATCATCGAATCTTTGAACGCACAT…	8_13_2021	51
GCAGTCGAACATGTAGCTGACTCAGGTCACCTTGGTCATTTAGAGGAAGTAAAAGTCGTAACAAGGTCTCCGTTGGTGAACCAGCGGAGGGATCATTACAGAGTTACCTAACTCCAAACCCATGTGAACTTACCTATGTTGCCTCGGCGGGGAAGCCTACCCGGTACCTACCCTGTAGTTACCCGGGAGCGAGCTACCCTGTAGCCCGCTGCAGGCCTACCCGCCGGTGGACAGTTAAACTCTTGTTTTTACAGTGAAACTTCTGATATTTTATACTTAATAAGTTAAAACTTTCAACAACGGATCTCTTGGTTCTGGCATCGATGAAGAACGCAGCGAAATGCGATAAGTAATGTGAATTGCAGAATTCAGTGAATCATCGAATCTTTGAACGCACAT…	15_15_2021	3
GCAGTCGAACATGTAGCTGACTCAGGTCACCTTGGTCATTTAGAGGAAGTAAAAGTCGTAACAAGGTCTCCGTTGGTGAACCAGCGGAGGGATCATTACAGAGTTATACAACTCCCATACCATCTGTTAACCTACCCAGTTATGCCTCGGCGTAAGCTCGGTTGGAGGCACCTGCAGCTACCCTGTAGTTGCGGACTGCCAACTCCAGCCGCGGCCCGCCGGCGGTACACTAAACTCTGTTTTATTTTATATTCTGAGCGTCTTATTTTAATAAGTTAAAACTTTCAACAACGGATCTCTTGGTTCTGGCATCGATGAAGAACGCAGCGAAATGCGATAAGTAATGTGAATTGCAGAATTCAGTGAATCATCGAATCTTTGAACGCACATTGCGCCCAT…	12_2_2019	3
GCAGTCGAACATGTAGCTGACTCAGGTCACCTTGGTCATTTAGAGGAAGTAAAAGTCGTAACAAGGTCTCCGTTGGTGAACCAGCGGAGGGATCATTACAGAGTTATACAACTCCCATACCATCTGTTAACCTACCCAGTTATGCCTCGGCGTAAGCTCGGTTGGAGGCACCTGCAGCTACCCTGTAGTTGCGGACTGCCAACTCCAGCCGCGGCCCGCCGGCGGTACACTAAACTCTGTTTTATTTTATATTCTGAGCGTCTTATTTTAATAAGTTAAAACTTTCAACAACGGATCTCTTGGTTCTGGCATCGATGAAGAACGCAGCGAAATGCGATAAGTAATGTGAATTGCAGAATTCAGTGAATCATCGAATCTTTGAACGCACATTGCGCCCAT…	12_6_2019	6
GCAGTCGAACATGTAGCTGACTCAGGTCACCTTGGTCATTTAGAGGAAGTAAAAGTCGTAACAAGGTCTCCGTTGGTGAACCAGCGGAGGGATCATTACAGAGTTATACAACTCCCATACCATCTGTTAACCTACCCAGTTATGCCTCGGCGTAAGCTCGGTTGGAGGCACCTGCAGCTACCCTGTAGTTGCGGACTGCCAACTCCAGCCGCGGCCCGCCGGCGGTACACTAAACTCTGTTTTATTTTATATTCTGAGCGTCTTATTTTAATAAGTTAAAACTTTCAACAACGGATCTCTTGGTTCTGGCATCGATGAAGAACGCAGCGAAATGCGATAAGTAATGTGAATTGCAGAATTCAGTGAATCATCGAATCTTTGAACGCACATTGCGCCCAT…	14_12_2021	5
GCAGTCGAACATGTAGCTGACTCAGGTCACCTTGGTCATTTAGAGGAAGTAAAAGTCGTAACAAGGTCTCCGTTGGTGAACCAGCGGAGGGATCATTACAGAGTTATACAACTCCCATACCATCTGTTAACCTACCCAGTTATGCCTCGGCGTAAGCTCGGTTGGAGGCACCTGCAGCTACCCTGTAGTTGCGGACTGCCAACTCCAGCCGCGGCCCGCCGGCGGTACACTAAACTCTGTTTTATTTTATATTCTGAGCGTCTTATTTTAATAAGTTAAAACTTTCAACAACGGATCTCTTGGTTCTGGCATCGATGAAGAACGCAGCGAAATGCGATAAGTAATGTGAATTGCAGAATTCAGTGAATCATCGAATCTTTGAACGCACATTGCGCCCAT…	15_12_2021	7
GCAGTCGAACATGTAGCTGACTCAGGTCACCTTGGTCATTTAGAGGAAGTAAAAGTCGTAACAAGGTCTCCGTTGGTGAACCAGCGGAGGGATCATTACAGAGTTATACAACTCCCATACCATCTGTTAACCTACCCAGTTATGCCTCGGCGTAAGCTCGGTTGGAGGCACCTGCAGCTACCCTGTAGTTGCGGACTGCCAACTCCAGCCGCGGCCCGCCGGCGGTACACTAAACTCTGTTTTATTTTATATTCTGAGCGTCTTATTTTAATAAGTTAAAACTTTCAACAACGGATCTCTTGGTTCTGGCATCGATGAAGAACGCAGCGAAATGCGATAAGTAATGTGAATTGCAGAATTCAGTGAATCATCGAATCTTTGAACGCACATTGCGCCCAT…	17_14_2019	13
GCAGTCGAACATGTAGCTGACTCAGGTCACCTTGGTCATTTAGAGGAAGTAAAAGTCGTAACAAGGTCTCCGTTGGTGAACCAGCGGAGGGATCATTACAGAGTTATACAACTCCCATACCATCTGTTAACCTACCCAGTTATGCCTCGGCGTAAGCTCGGTTGGAGGCACCTGCAGCTACCCTGTAGTTGCGGACTGCCAACTCCAGCCGCGGCCCGCCGGCGGTACACTAAACTCTGTTTTATTTTATATTCTGAGCGTCTTATTTTAATAAGTTAAAACTTTCAACAACGGATCTCTTGGTTCTGGCATCGATGAAGAACGCAGCGAAATGCGATAAGTAATGTGAATTGCAGAATTCAGTGAATCATCGAATCTTTGAACGCACATTGCGCCCAT…	17_5_2019	4
GCAGTCGAACATGTAGCTGACTCAGGTCACCTTGGTCATTTAGAGGAAGTAAAAGTCGTAACAAGGTCTCCGTTGGTGAACCAGCGGAGGGATCATTACAGAGTTATACAACTCCCATACCATCTGTTAACCTACCCAGTTATGCCTCGGCGTAAGCTCGGTTGGAGGCACCTGCAGCTACCCTGTAGTTGCGGACTGCCAACTCCAGCCGCGGCCCGCCGGCGGTACACTAAACTCTGTTTTATTTTATATTCTGAGCGTCTTATTTTAATAAGTTAAAACTTTCAACAACGGATCTCTTGGTTCTGGCATCGATGAAGAACGCAGCGAAATGCGATAAGTAATGTGAATTGCAGAATTCAGTGAATCATCGAATCTTTGAACGCACATTGCGCCCAT…	2_1_2019	8
GCAGTCGAACATGTAGCTGACTCAGGTCACCTTGGTCATTTAGAGGAAGTAAAAGTCGTAACAAGGTCTCCGTTGGTGAACCAGCGGAGGGATCATTACAGAGTTATACAACTCCCATACCATCTGTTAACCTACCCAGTTATGCCTCGGCGTAAGCTCGGTTGGAGGCACCTGCAGCTACCCTGTAGTTGCGGACTGCCAACTCCAGCCGCGGCCCGCCGGCGGTACACTAAACTCTGTTTTATTTTATATTCTGAGCGTCTTATTTTAATAAGTTAAAACTTTCAACAACGGATCTCTTGGTTCTGGCATCGATGAAGAACGCAGCGAAATGCGATAAGTAATGTGAATTGCAGAATTCAGTGAATCATCGAATCTTTGAACGCACATTGCGCCCAT…	6_15_2019	16
GCAGTCGAACATGTAGCTGACTCAGGTCACCTTGGTCATTTAGAGGAAGTAAAAGTCGTAACAAGGTCTCCGTTGGTGAACCAGCGGAGGGATCATTACAGAGTTATACAACTCCCATACCATCTGTTAACCTACCCAGTTATGCCTCGGCGTAAGCTCGGTTGGAGGCACCTGCAGCTACCCTGTAGTTGCGGACTGCCAACTCCAGCCGCGGCCCGCCGGCGGTACACTAAACTCTGTTTTATTTTATATTCTGAGCGTCTTATTTTAATAAGTTAAAACTTTCAACAACGGATCTCTTGGTTCTGGCATCGATGAAGAACGCAGCGAAATGCGATAAGTAATGTGAATTGCAGAATTCAGTGAATCATCGAATCTTTGAACGCACATTGCGCCCAT…	9_12_2021	3
GCAGTCGAACATGTAGCTGACTCAGGTCACCTTGGTCATTTAGAGGAAGTAAAAGTCGTAACAAGGTCTCCGTTGGTGAACCAGCGGAGGGATCATTACAGAGTTATACAACTCCCATACCATCTGTTAACCTACCCAGTTATGCCTCGGCGTAAGCTCGGTTGGAGGCACCTGCAGCTACCCTGTAGTTGCGGACTGCCAACTCCAGCCGCGGCCCGCCGGCGGTACACTAAACTCTGTTTTATTTTATATTCTGAGCGTCTTATTTTAATAAGTTAAAACTTTCAACAACGGATCTCTTGGTTCTGGCATCGATGAAGAACGCAGCGAAATGCGATAAGTAATGTGAATTGCAGAATTCAGTGAATCATCGAATCTTTGAACGCACATTGCGCCCAT…	9_14_2019	10
GCAGTCGAACATGTAGCTGACTCAGGTCACCTTGGTCATTTAGAGGAAGTAAAAGTCGTAACAAGGTCTCCGTTGGTGAACCAGCGGAGGGATCATTACAGAGTTATACAACTCCCATACCATCTGTTAACCTACCCAGTTATGCCTCGGCGTAAGCTCGGTTGGAGGCACCTGCAGCTACCCTGTAGTTGCGGACTGCCAACTCCAGCCGCGGCCCGCCGGCGGTACACTAAACTCTGTTTTATTTTATATTCTGAGCGTCTTATTTTAATAAGTTAAAACTTTCAACAACGGATCTCTTGGTTCTGGCATCGATGAAGAACGCAGCGAAGTGCGATAAGTAATGTGAATTGCAGAATTCAGTGAATCATCGAATCTTTGAACGCACATTGCGCCCAT…	14_4_2019	7
GCAGTCGAACATGTAGCTGACTCAGGTCACCTTGGTCATTTAGAGGAAGTAAAAGTCGTAACAAGGTCTCCGTTGGTGAACCAGCGGAGGGATCATTACAGAGTTATACAACTCCCATACCATCTGTTAACCTACCCAGTTATGCCTCGGCGTAAGCTCGGTTGGAGGCACCTGCAGCTACCCTGTAGTTGCTGACTGCCAACTCCAGCCGCGGCCCGCCGGCGGTACACTAAACTCTGTTTTATTTTATATTCTGAGCGTCTTATTTTAATAAGTTAAAACTTTCAACAACGGATCTCTTGGTTCTGGCATCGATGAAGAACGCAGCGAAATGCGATAAGTAATGTGAATTGCAGAATTCAGTGAATCATCGAATCTTTGAACGCACATTGCGCCCAT…	5_3_2021	11
GCAGTCGAACATGTAGCTGACTCAGGTCACCTTGGTCATTTAGAGGAAGTAAAAGTCGTAACAAGGTCTCCGTTGGTGAACCAGCGGAGGGATCATTACAGAGTTATACAACTCCCATACCATCTGTTAACCTTCCCAGTTATGCCTCGGCGTAAGCTCGGTTGGAGGCACCTGCAGCTACCCTGTAGTTGCGGACTGCCAACTCCAGCCGCGGCCCGCCGGCGGTACACTAAACTCTGTTTTATTTTATATTCTGAGCGTCTTATTTTAATAAGTTAAAACTTTCAACAACGGATCTCTTGGTTCTGGCATCGATGAAGAACGCAGCGAAATGCGATAAGTAATGTGAATTGCAGAATTCAGTGAATCATCGAATCTTTGAACGCACATTGCGCCCAT…	14_13_2019	7
GCAGTCGAACATGTAGCTGACTCAGGTCACCTTGGTCATTTAGAGGAAGTAAAAGTCGTAACAAGGTCTCCGTTGGTGAACCAGCGGAGGGATCATTACAGAGTTATCCAAACTCCCAAACCCATGTGAACTTACCTATGTTGCCTCGGCAGGACTTACCCGGTAGCTACCCGGTAGCTACCCGGTATCTACCCGGTACGTACCCTGTAATTGCTGGGTAAGCCTGCCGAAGGACCATTTAAACTCTTGTTTTATTGTGGCACTCTGAATAACCAAAACTAAATAAGTTAAAACTTTCAACAACGGATCTCTTGGTTCTGGCATCGATGAAGAACGCAGCGAAATGCGATAAGTAATGTGAATTGCAGAATTCAGTGAATCATCGAATCTTTGAACGCA…	2_6_2019	19
GCAGTCGAACATGTAGCTGACTCAGGTCACCTTGGTCATTTAGAGGAAGTAAAAGTCGTAACAAGGTCTCCGTTGGTGAACCAGCGGAGGGATCATTACAGAGTTATCCAAACTCCCAAACCCATGTGAACTTACCTATGTTGCCTCGGCAGGACTTACCCGGTAGCTACCCGGTAGCTACCCGGTATCTACCCGGTACGTACCCTGTAATTGCTGGGTAAGCCTGCCGAAGGACCATTTAAACTCTTGTTTTATTGTGGCACTCTGAATAACCAAAACTAAATAAGTTAAAACTTTCAACAACGGATCTCTTGGTTCTGGCATCGATGAAGAACGCAGCGAAATGCGATAAGTAATGTGAATTGCAGAATTCAGTGAATCATCGAATCTTTGAACGCA…	3_7_2019	5
GCAGTCGAACATGTAGCTGACTCAGGTCACCTTGGTCATTTAGAGGAAGTAAAAGTCGTAACAAGGTCTCCGTTGGTGAACCAGCGGAGGGATCATTACAGAGTTATCTAAACTCCCAAACCCATGTGAACTTACCTATGTTGCCTCGGCAGGGAACCTACCCGGTACTTACCCGGTAACTACCCCGTAGCTACCCTGTAATTGCTGGGTAGACCTGCCGAAGGACCCTTTAAACTCTTGTTTTACTGTGGCACTCTGAGTAACTAAAAATAAATAAGTTAAAACTTTCAACAACGGATCTCTTGGTTCTGGCATCGATGAAGAACGCAGCGAAATGCGATAAGTAATGTGAATTGCAGAATTCAGTGAATCATCGAATCTTTGAACGCACATTGCGCC…	14_10_2019	31
GCAGTCGAACATGTAGCTGACTCAGGTCACCTTGGTCATTTAGAGGAAGTAAAAGTCGTAACAAGGTCTCCGTTGGTGAACCAGCGGAGGGATCATTACAGAGTTATCTAAACTCCCAAACCCATGTGAACTTACCTATGTTGCCTCGGCAGGGAACCTACCCGGTACTTACCCGGTAACTACCCCGTAGCTACCCTGTAATTGCTGGGTAGACCTGCCGAAGGACCCTTTAAACTCTTGTTTTACTGTGGCACTCTGAGTAACTAAAAATAAATAAGTTAAAACTTTCAACAACGGATCTCTTGGTTCTGGCATCGATGAAGAACGCAGCGAAATGCGATAAGTAATGTGAATTGCAGAATTCAGTGAATCATCGAATCTTTGAACGCACATTGCGCC…	15_13_2019	3
GCAGTCGAACATGTAGCTGACTCAGGTCACCTTGGTCATTTAGAGGAAGTAAAAGTCGTAACAAGGTCTCCGTTGGTGAACCAGCGGAGGGATCATTACAGAGTTATCTAAACTCCCAAACCCATGTGAACTTACCTATGTTGCCTCGGCAGGGAACCTACCCGGTACTTACCCTGTAGCTACCCGGTACTTACCCTGTATTTGCTGGGTAGGCCTGCCGAAGGACCTTTTAAACTCTTGTTTTATTGTGGCACTCTGAGTAACCAAAAGTAAATAAGTTAAAACTTTCAACAACGGATCTCTTGGTTCTGGCATCGATGAAGAACGCAGCGAAATGCGATAAGTAATGTGAATTGCAGAATTCAGTGAATCATCGAATCTTTGAACGCACATTGCGCC…	6_14_2021	3
GCAGTCGAACATGTAGCTGACTCAGGTCACCTTGGTCATTTAGAGGAAGTAAAAGTCGTAACAAGGTCTCCGTTGGTGAACCAGCGGAGGGATCATTACAGAGTTATCTAAACTCCCAAACCCATGTGAACTTACCTATGTTGCCTCGGCAGGGTACCTACCCGGTACTTACCCTGTAGCTACCCGGTACTTACCCTGTATTTGCTGGGTAGGCCTGCCGAAGGACCTTTTAAACTCTTGTTTTATTGTGGCACTCTGAGTAACCAAAAGTAAATAAGTTAAAACTTTCAACAACGGATCTCTTGGTTCTGGCATCGATGAAGAACGCAGCGAAATGCGATAAGTAATGTGAATTGCAGAATTCAGTGAATCATCGAATCTTTGAACGCACATTGCGCC…	15_14_2019	6
GCAGTCGAACATGTAGCTGACTCAGGTCACCTTGGTCATTTAGAGGAAGTAAAAGTCGTAACAAGGTCTCCGTTGGTGAACCAGCGGAGGGATCATTACAGAGTTATCTAACTCCCAAACCCATGTGAACTTACCACTGTTGCCTCGGCAGAGGTTACCCTGTAACAACTGCCGGTGGACTACTAAACTCTTGTTATTTTTAAGTAATCTGAGCGTCTTATTTTAATAAGTCAAAACTTTCAACAACGGATCTCTTGGTTCTGGCATCGATGAAGAACGCAGCGAAATGCGATAAGTAATGTGAATTGCAGAATTCAGTGAATCATCGAATCTTTGAACGCACATTGCGCCCATTAGTATTCTAGTGGGCATGCCTGTTCGAGCGTCATTTCAACCCTT…	15_13_2021	17
GCAGTCGAACATGTAGCTGACTCAGGTCACCTTGGTCATTTAGAGGAAGTAAAAGTCGTAACAAGGTCTCCGTTGGTGAACCAGCGGAGGGATCATTACAGAGTTATCTAACTCCCAAACCCATGTGAACTTACCACTGTTGCCTCGGCAGATGTTGCTGGGCGAACCTACCCTGTAGCGAGCTACTCTGTAGCGACCTACCCGGGAACGGCTTACCCTGTAGCGCCTGCCGGTGGACTACTAAACTCTTGTTATTTTTAAGTAATCTGAGCGTCTTATTTTAATAAGTCAAAACTTTCAACAACGGATCTCTTGGTTCTGGCATCGATGAAGAACGCAGCGAAATGCGATAAGTAATGTGAATTGCAGAATTCAGTGAATCATCGAATCTTTGAACGC…	13_1_2021	34
GCAGTCGAACATGTAGCTGACTCAGGTCACCTTGGTCATTTAGAGGAAGTAAAAGTCGTAACAAGGTCTCCGTTGGTGAACCAGCGGAGGGATCATTACAGAGTTATCTAACTCCCAAACCCATGTGAACTTACCACTGTTGCCTCGGCAGATGTTGCTGGGCGAACCTACCCTGTAGCGAGCTACTCTGTAGCGACCTACCCGGGAACGGCTTACCCTGTAGCGCCTGCCGGTGGACTACTAAACTCTTGTTATTTTTAAGTAATCTGAGCGTCTTATTTTAATAAGTCAAAACTTTCAACAACGGATCTCTTGGTTCTGGCATCGATGAAGAACGCAGCGAAATGCGATAAGTAATGTGAATTGCAGAATTCAGTGAATCATCGAATCTTTGAACGC…	13_2_2021	7
GCAGTCGAACATGTAGCTGACTCAGGTCACCTTGGTCATTTAGAGGAAGTAAAAGTCGTAACAAGGTCTCCGTTGGTGAACCAGCGGAGGGATCATTACAGAGTTATCTAACTCCCAAACCCATGTGAACTTACCACTGTTGCCTCGGCAGATGTTGCTGGGCGAACCTACCCTGTAGCGAGCTACTCTGTAGCGACCTACCCGGGAACGGCTTACCCTGTAGCGCCTGCCGGTGGACTACTAAACTCTTGTTATTTTTAAGTAATCTGAGCGTCTTATTTTAATAAGTCAAAACTTTCAACAACGGATCTCTTGGTTCTGGCATCGATGAAGAACGCAGCGAAATGCGATAAGTAATGTGAATTGCAGAATTCAGTGAATCATCGAATCTTTGAACGC…	13_5_2021	16
GCAGTCGAACATGTAGCTGACTCAGGTCACCTTGGTCATTTAGAGGAAGTAAAAGTCGTAACAAGGTCTCCGTTGGTGAACCAGCGGAGGGATCATTACAGAGTTATCTAACTCCCAAACCCATGTGAACTTACCACTGTTGCCTCGGCAGATGTTGCTGGGCGAACCTACCCTGTAGCGAGCTACTCTGTAGCGACCTACCCGGGAACGGCTTACCCTGTAGCGCCTGCCGGTGGACTACTAAACTCTTGTTATTTTTAAGTAATCTGAGCGTCTTATTTTAATAAGTCAAAACTTTCAACAACGGATCTCTTGGTTCTGGCATCGATGAAGAACGCAGCGAAATGCGATAAGTAATGTGAATTGCAGAATTCAGTGAATCATCGAATCTTTGAACGC…	13_7_2019	2
GCAGTCGAACATGTAGCTGACTCAGGTCACCTTGGTCATTTAGAGGAAGTAAAAGTCGTAACAAGGTCTCCGTTGGTGAACCAGCGGAGGGATCATTACAGAGTTATCTAACTCCCAAACCCATGTGAACTTACCACTGTTGCCTCGGCAGATGTTGCTGGGCGAACCTACCCTGTAGCGAGCTACTCTGTAGCGACCTACCCGGGAACGGCTTACCCTGTAGCGCCTGCCGGTGGACTACTAAACTCTTGTTATTTTTAAGTAATCTGAGCGTCTTATTTTAATAAGTCAAAACTTTCAACAACGGATCTCTTGGTTCTGGCATCGATGAAGAACGCAGCGAAATGCGATAAGTAATGTGAATTGCAGAATTCAGTGAATCATCGAATCTTTGAACGC…	14_4_2019	33
GCAGTCGAACATGTAGCTGACTCAGGTCACCTTGGTCATTTAGAGGAAGTAAAAGTCGTAACAAGGTCTCCGTTGGTGAACCAGCGGAGGGATCATTACAGAGTTATCTAACTCCCAAACCCATGTGAACTTACCACTGTTGCCTCGGCAGATGTTGCTGGGCGAACCTACCCTGTAGCGAGCTACTCTGTAGCGACCTACCCGGGAACGGCTTACCCTGTAGCGCCTGCCGGTGGACTACTAAACTCTTGTTATTTTTAAGTAATCTGAGCGTCTTATTTTAATAAGTCAAAACTTTCAACAACGGATCTCTTGGTTCTGGCATCGATGAAGAACGCAGCGAAATGCGATAAGTAATGTGAATTGCAGAATTCAGTGAATCATCGAATCTTTGAACGC…	14_4_2021	151
GCAGTCGAACATGTAGCTGACTCAGGTCACCTTGGTCATTTAGAGGAAGTAAAAGTCGTAACAAGGTCTCCGTTGGTGAACCAGCGGAGGGATCATTACAGAGTTATCTAACTCCCAAACCCATGTGAACTTACCACTGTTGCCTCGGCAGATGTTGCTGGGCGAACCTACCCTGTAGCGAGCTACTCTGTAGCGACCTACCCGGGAACGGCTTACCCTGTAGCGCCTGCCGGTGGACTACTAAACTCTTGTTATTTTTAAGTAATCTGAGCGTCTTATTTTAATAAGTCAAAACTTTCAACAACGGATCTCTTGGTTCTGGCATCGATGAAGAACGCAGCGAAATGCGATAAGTAATGTGAATTGCAGAATTCAGTGAATCATCGAATCTTTGAACGC…	14_5_2021	23
GCAGTCGAACATGTAGCTGACTCAGGTCACCTTGGTCATTTAGAGGAAGTAAAAGTCGTAACAAGGTCTCCGTTGGTGAACCAGCGGAGGGATCATTACAGAGTTATCTAACTCCCAAACCCATGTGAACTTACCACTGTTGCCTCGGCAGATGTTGCTGGGCGAACCTACCCTGTAGCGAGCTACTCTGTAGCGACCTACCCGGGAACGGCTTACCCTGTAGCGCCTGCCGGTGGACTACTAAACTCTTGTTATTTTTAAGTAATCTGAGCGTCTTATTTTAATAAGTCAAAACTTTCAACAACGGATCTCTTGGTTCTGGCATCGATGAAGAACGCAGCGAAATGCGATAAGTAATGTGAATTGCAGAATTCAGTGAATCATCGAATCTTTGAACGC…	14_8_2019	6
GCAGTCGAACATGTAGCTGACTCAGGTCACCTTGGTCATTTAGAGGAAGTAAAAGTCGTAACAAGGTCTCCGTTGGTGAACCAGCGGAGGGATCATTACAGAGTTATCTAACTCCCAAACCCATGTGAACTTACCACTGTTGCCTCGGCAGATGTTGCTGGGCGAACCTACCCTGTAGCGAGCTACTCTGTAGCGACCTACCCGGGAACGGCTTACCCTGTAGCGCCTGCCGGTGGACTACTAAACTCTTGTTATTTTTAAGTAATCTGAGCGTCTTATTTTAATAAGTCAAAACTTTCAACAACGGATCTCTTGGTTCTGGCATCGATGAAGAACGCAGCGAAATGCGATAAGTAATGTGAATTGCAGAATTCAGTGAATCATCGAATCTTTGAACGC…	14_9_2019	3
GCAGTCGAACATGTAGCTGACTCAGGTCACCTTGGTCATTTAGAGGAAGTAAAAGTCGTAACAAGGTCTCCGTTGGTGAACCAGCGGAGGGATCATTACAGAGTTATCTAACTCCCAAACCCATGTGAACTTACCACTGTTGCCTCGGCAGATGTTGCTGGGCGAACCTACCCTGTAGCGAGCTACTCTGTAGCGACCTACCCGGGAACGGCTTACCCTGTAGCGCCTGCCGGTGGACTACTAAACTCTTGTTATTTTTAAGTAATCTGAGCGTCTTATTTTAATAAGTCAAAACTTTCAACAACGGATCTCTTGGTTCTGGCATCGATGAAGAACGCAGCGAAATGCGATAAGTAATGTGAATTGCAGAATTCAGTGAATCATCGAATCTTTGAACGC…	16_13_2019	9
GCAGTCGAACATGTAGCTGACTCAGGTCACCTTGGTCATTTAGAGGAAGTAAAAGTCGTAACAAGGTCTCCGTTGGTGAACCAGCGGAGGGATCATTACAGAGTTATCTAACTCCCAAACCCATGTGAACTTACCACTGTTGCCTCGGCAGATGTTGCTGGGCGAACCTACCCTGTAGCGAGCTACTCTGTAGCGACCTACCCGGGAACGGCTTACCCTGTAGCGCCTGCCGGTGGACTACTAAACTCTTGTTATTTTTAAGTAATCTGAGCGTCTTATTTTAATAAGTCAAAACTTTCAACAACGGATCTCTTGGTTCTGGCATCGATGAAGAACGCAGCGAAATGCGATAAGTAATGTGAATTGCAGAATTCAGTGAATCATCGAATCTTTGAACGC…	16_13_2021	10
GCAGTCGAACATGTAGCTGACTCAGGTCACCTTGGTCATTTAGAGGAAGTAAAAGTCGTAACAAGGTCTCCGTTGGTGAACCAGCGGAGGGATCATTACAGAGTTATCTAACTCCCAAACCCATGTGAACTTACCACTGTTGCCTCGGCAGATGTTGCTGGGCGAACCTACCCTGTAGCGAGCTACTCTGTAGCGACCTACCCGGGAACGGCTTACCCTGTAGCGCCTGCCGGTGGACTACTAAACTCTTGTTATTTTTAAGTAATCTGAGCGTCTTATTTTAATAAGTCAAAACTTTCAACAACGGATCTCTTGGTTCTGGCATCGATGAAGAACGCAGCGAAATGCGATAAGTAATGTGAATTGCAGAATTCAGTGAATCATCGAATCTTTGAACGC…	16_2_2019	5
GCAGTCGAACATGTAGCTGACTCAGGTCACCTTGGTCATTTAGAGGAAGTAAAAGTCGTAACAAGGTCTCCGTTGGTGAACCAGCGGAGGGATCATTACAGAGTTATCTAACTCCCAAACCCATGTGAACTTACCACTGTTGCCTCGGCAGATGTTGCTGGGCGAACCTACCCTGTAGCGAGCTACTCTGTAGCGACCTACCCGGGAACGGCTTACCCTGTAGCGCCTGCCGGTGGACTACTAAACTCTTGTTATTTTTAAGTAATCTGAGCGTCTTATTTTAATAAGTCAAAACTTTCAACAACGGATCTCTTGGTTCTGGCATCGATGAAGAACGCAGCGAAATGCGATAAGTAATGTGAATTGCAGAATTCAGTGAATCATCGAATCTTTGAACGC…	16_5_2021	3
GCAGTCGAACATGTAGCTGACTCAGGTCACCTTGGTCATTTAGAGGAAGTAAAAGTCGTAACAAGGTCTCCGTTGGTGAACCAGCGGAGGGATCATTACAGAGTTATCTAACTCCCAAACCCATGTGAACTTACCACTGTTGCCTCGGCAGATGTTGCTGGGCGAACCTACCCTGTAGCGAGCTACTCTGTAGCGACCTACCCGGGAACGGCTTACCCTGTAGCGCCTGCCGGTGGACTACTAAACTCTTGTTATTTTTAAGTAATCTGAGCGTCTTATTTTAATAAGTCAAAACTTTCAACAACGGATCTCTTGGTTCTGGCATCGATGAAGAACGCAGCGAAATGCGATAAGTAATGTGAATTGCAGAATTCAGTGAATCATCGAATCTTTGAACGC…	17_11_2019	7
GCAGTCGAACATGTAGCTGACTCAGGTCACCTTGGTCATTTAGAGGAAGTAAAAGTCGTAACAAGGTCTCCGTTGGTGAACCAGCGGAGGGATCATTACAGAGTTATCTAACTCCCAAACCCATGTGAACTTACCACTGTTGCCTCGGCAGATGTTGCTGGGCGAACCTACCCTGTAGCGAGCTACTCTGTAGCGACCTACCCGGGAACGGCTTACCCTGTAGCGCCTGCCGGTGGACTACTAAACTCTTGTTATTTTTAAGTAATCTGAGCGTCTTATTTTAATAAGTCAAAACTTTCAACAACGGATCTCTTGGTTCTGGCATCGATGAAGAACGCAGCGAAATGCGATAAGTAATGTGAATTGCAGAATTCAGTGAATCATCGAATCTTTGAACGC…	17_13_2019	8
GCAGTCGAACATGTAGCTGACTCAGGTCACCTTGGTCATTTAGAGGAAGTAAAAGTCGTAACAAGGTCTCCGTTGGTGAACCAGCGGAGGGATCATTACAGAGTTATCTAACTCCCAAACCCATGTGAACTTACCACTGTTGCCTCGGCAGATGTTGCTGGGCGAACCTACCCTGTAGCGAGCTACTCTGTAGCGACCTACCCGGGAACGGCTTACCCTGTAGCGCCTGCCGGTGGACTACTAAACTCTTGTTATTTTTAAGTAATCTGAGCGTCTTATTTTAATAAGTCAAAACTTTCAACAACGGATCTCTTGGTTCTGGCATCGATGAAGAACGCAGCGAAATGCGATAAGTAATGTGAATTGCAGAATTCAGTGAATCATCGAATCTTTGAACGC…	17_8_2019	2
GCAGTCGAACATGTAGCTGACTCAGGTCACCTTGGTCATTTAGAGGAAGTAAAAGTCGTAACAAGGTCTCCGTTGGTGAACCAGCGGAGGGATCATTACAGAGTTATCTAACTCCCAAACCCATGTGAACTTACCACTGTTGCCTCGGCAGATGTTGCTGGGCGAACCTACCCTGTAGCGAGCTACTCTGTAGCGACCTACCCGGGAACGGCTTACCCTGTAGCGCCTGCCGGTGGACTACTAAACTCTTGTTATTTTTAAGTAATCTGAGCGTCTTATTTTAATAAGTCAAAACTTTCAACAACGGATCTCTTGGTTCTGGCATCGATGAAGAACGCAGCGAAATGCGATAAGTAATGTGAATTGCAGAATTCAGTGAATCATCGAATCTTTGAACGC…	18_10_2021	2
GCAGTCGAACATGTAGCTGACTCAGGTCACCTTGGTCATTTAGAGGAAGTAAAAGTCGTAACAAGGTCTCCGTTGGTGAACCAGCGGAGGGATCATTACAGAGTTATCTAACTCCCAAACCCATGTGAACTTACCACTGTTGCCTCGGCAGATGTTGCTGGGCGAACCTACCCTGTAGCGAGCTACTCTGTAGCGACCTACCCGGGAACGGCTTACCCTGTAGCGCCTGCCGGTGGACTACTAAACTCTTGTTATTTTTAAGTAATCTGAGCGTCTTATTTTAATAAGTCAAAACTTTCAACAACGGATCTCTTGGTTCTGGCATCGATGAAGAACGCAGCGAAATGCGATAAGTAATGTGAATTGCAGAATTCAGTGAATCATCGAATCTTTGAACGC…	18_15_2021	4
GCAGTCGAACATGTAGCTGACTCAGGTCACCTTGGTCATTTAGAGGAAGTAAAAGTCGTAACAAGGTCTCCGTTGGTGAACCAGCGGAGGGATCATTACAGAGTTATCTAACTCCCAAACCCATGTGAACTTACCACTGTTGCCTCGGCAGATGTTGCTGGGCGAACCTACCCTGTAGCGAGCTACTCTGTAGCGACCTACCCGGGAACGGCTTACCCTGTAGCGCCTGCCGGTGGACTACTAAACTCTTGTTATTTTTAAGTAATCTGAGCGTCTTATTTTAATAAGTCAAAACTTTCAACAACGGATCTCTTGGTTCTGGCATCGATGAAGAACGCAGCGAAATGCGATAAGTAATGTGAATTGCAGAATTCAGTGAATCATCGAATCTTTGAACGC…	18_9_2019	4
GCAGTCGAACATGTAGCTGACTCAGGTCACCTTGGTCATTTAGAGGAAGTAAAAGTCGTAACAAGGTCTCCGTTGGTGAACCAGCGGAGGGATCATTACAGAGTTATCTAACTCCCAAACCCATGTGAACTTACCACTGTTGCCTCGGCAGATGTTGCTGGGCGAACCTACCCTGTAGCGAGCTACTCTGTAGCGACCTACCCGGGAACGGCTTACCCTGTAGCGCCTGCCGGTGGACTACTAAACTCTTGTTATTTTTAAGTAATCTGAGCGTCTTATTTTAATAAGTCAAAACTTTCAACAACGGATCTCTTGGTTCTGGCATCGATGAAGAACGCAGCGAAATGCGATAAGTAATGTGAATTGCAGAATTCAGTGAATCATCGAATCTTTGAACGC…	18_9_2021	20
GCAGTCGAACATGTAGCTGACTCAGGTCACCTTGGTCATTTAGAGGAAGTAAAAGTCGTAACAAGGTCTCCGTTGGTGAACCAGCGGAGGGATCATTACAGAGTTATCTAACTCCCAAACCCATGTGAACTTACCACTGTTGCCTCGGCAGATGTTGCTGGGCGAACCTACCCTGTAGCGAGCTACTCTGTAGCGACCTACCCGGGAACGGCTTACCCTGTAGCGCCTGCCGGTGGACTACTAAACTCTTGTTATTTTTAAGTAATCTGAGCGTCTTATTTTAATAAGTCAAAACTTTCAACAACGGATCTCTTGGTTCTGGCATCGATGAAGAACGCAGCGAAATGCGATAAGTAATGTGAATTGCAGAATTCAGTGAATCATCGAATCTTTGAACGC…	19_10_2019	44
GCAGTCGAACATGTAGCTGACTCAGGTCACCTTGGTCATTTAGAGGAAGTAAAAGTCGTAACAAGGTCTCCGTTGGTGAACCAGCGGAGGGATCATTACAGAGTTATCTAACTCCCAAACCCATGTGAACTTACCACTGTTGCCTCGGCAGATGTTGCTGGGCGAACCTACCCTGTAGCGAGCTACTCTGTAGCGACCTACCCGGGAACGGCTTACCCTGTAGCGCCTGCCGGTGGACTACTAAACTCTTGTTATTTTTAAGTAATCTGAGCGTCTTATTTTAATAAGTCAAAACTTTCAACAACGGATCTCTTGGTTCTGGCATCGATGAAGAACGCAGCGAAATGCGATAAGTAATGTGAATTGCAGAATTCAGTGAATCATCGAATCTTTGAACGC…	19_3_2021	3
GCAGTCGAACATGTAGCTGACTCAGGTCACCTTGGTCATTTAGAGGAAGTAAAAGTCGTAACAAGGTCTCCGTTGGTGAACCAGCGGAGGGATCATTACAGAGTTATCTAACTCCCAAACCCATGTGAACTTACCACTGTTGCCTCGGCAGATGTTGCTGGGCGAACCTACCCTGTAGCGAGCTACTCTGTAGCGACCTACCCGGGAACGGCTTACCCTGTAGCGCCTGCCGGTGGACTACTAAACTCTTGTTATTTTTAAGTAATCTGAGCGTCTTATTTTAATAAGTCAAAACTTTCAACAACGGATCTCTTGGTTCTGGCATCGATGAAGAACGCAGCGAAATGCGATAAGTAATGTGAATTGCAGAATTCAGTGAATCATCGAATCTTTGAACGC…	1_7_2021	9
GCAGTCGAACATGTAGCTGACTCAGGTCACCTTGGTCATTTAGAGGAAGTAAAAGTCGTAACAAGGTCTCCGTTGGTGAACCAGCGGAGGGATCATTACAGAGTTATCTAACTCCCAAACCCATGTGAACTTACCACTGTTGCCTCGGCAGATGTTGCTGGGCGAACCTACCCTGTAGCGAGCTACTCTGTAGCGACCTACCCGGGAACGGCTTACCCTGTAGCGCCTGCCGGTGGACTACTAAACTCTTGTTATTTTTAAGTAATCTGAGCGTCTTATTTTAATAAGTCAAAACTTTCAACAACGGATCTCTTGGTTCTGGCATCGATGAAGAACGCAGCGAAATGCGATAAGTAATGTGAATTGCAGAATTCAGTGAATCATCGAATCTTTGAACGC…	20_13_2019	7
GCAGTCGAACATGTAGCTGACTCAGGTCACCTTGGTCATTTAGAGGAAGTAAAAGTCGTAACAAGGTCTCCGTTGGTGAACCAGCGGAGGGATCATTACAGAGTTATCTAACTCCCAAACCCATGTGAACTTACCACTGTTGCCTCGGCAGATGTTGCTGGGCGAACCTACCCTGTAGCGAGCTACTCTGTAGCGACCTACCCGGGAACGGCTTACCCTGTAGCGCCTGCCGGTGGACTACTAAACTCTTGTTATTTTTAAGTAATCTGAGCGTCTTATTTTAATAAGTCAAAACTTTCAACAACGGATCTCTTGGTTCTGGCATCGATGAAGAACGCAGCGAAATGCGATAAGTAATGTGAATTGCAGAATTCAGTGAATCATCGAATCTTTGAACGC…	21_11_2019	5
GCAGTCGAACATGTAGCTGACTCAGGTCACCTTGGTCATTTAGAGGAAGTAAAAGTCGTAACAAGGTCTCCGTTGGTGAACCAGCGGAGGGATCATTACAGAGTTATCTAACTCCCAAACCCATGTGAACTTACCACTGTTGCCTCGGCAGATGTTGCTGGGCGAACCTACCCTGTAGCGAGCTACTCTGTAGCGACCTACCCGGGAACGGCTTACCCTGTAGCGCCTGCCGGTGGACTACTAAACTCTTGTTATTTTTAAGTAATCTGAGCGTCTTATTTTAATAAGTCAAAACTTTCAACAACGGATCTCTTGGTTCTGGCATCGATGAAGAACGCAGCGAAATGCGATAAGTAATGTGAATTGCAGAATTCAGTGAATCATCGAATCTTTGAACGC…	21_14_2019	2
GCAGTCGAACATGTAGCTGACTCAGGTCACCTTGGTCATTTAGAGGAAGTAAAAGTCGTAACAAGGTCTCCGTTGGTGAACCAGCGGAGGGATCATTACAGAGTTATCTAACTCCCAAACCCATGTGAACTTACCACTGTTGCCTCGGCAGATGTTGCTGGGCGAACCTACCCTGTAGCGAGCTACTCTGTAGCGACCTACCCGGGAACGGCTTACCCTGTAGCGCCTGCCGGTGGACTACTAAACTCTTGTTATTTTTAAGTAATCTGAGCGTCTTATTTTAATAAGTCAAAACTTTCAACAACGGATCTCTTGGTTCTGGCATCGATGAAGAACGCAGCGAAATGCGATAAGTAATGTGAATTGCAGAATTCAGTGAATCATCGAATCTTTGAACGC…	21_4_2021	12
GCAGTCGAACATGTAGCTGACTCAGGTCACCTTGGTCATTTAGAGGAAGTAAAAGTCGTAACAAGGTCTCCGTTGGTGAACCAGCGGAGGGATCATTACAGAGTTATCTAACTCCCAAACCCATGTGAACTTACCACTGTTGCCTCGGCAGATGTTGCTGGGCGAACCTACCCTGTAGCGAGCTACTCTGTAGCGACCTACCCGGGAACGGCTTACCCTGTAGCGCCTGCCGGTGGACTACTAAACTCTTGTTATTTTTAAGTAATCTGAGCGTCTTATTTTAATAAGTCAAAACTTTCAACAACGGATCTCTTGGTTCTGGCATCGATGAAGAACGCAGCGAAATGCGATAAGTAATGTGAATTGCAGAATTCAGTGAATCATCGAATCTTTGAACGC…	2_12_2021	7
GCAGTCGAACATGTAGCTGACTCAGGTCACCTTGGTCATTTAGAGGAAGTAAAAGTCGTAACAAGGTCTCCGTTGGTGAACCAGCGGAGGGATCATTACAGAGTTATCTAACTCCCAAACCCATGTGAACTTACCACTGTTGCCTCGGCAGATGTTGCTGGGCGAACCTACCCTGTAGCGAGCTACTCTGTAGCGACCTACCCGGGAACGGCTTACCCTGTAGCGCCTGCCGGTGGACTACTAAACTCTTGTTATTTTTAAGTAATCTGAGCGTCTTATTTTAATAAGTCAAAACTTTCAACAACGGATCTCTTGGTTCTGGCATCGATGAAGAACGCAGCGAAATGCGATAAGTAATGTGAATTGCAGAATTCAGTGAATCATCGAATCTTTGAACGC…	2_14_2019	23
GCAGTCGAACATGTAGCTGACTCAGGTCACCTTGGTCATTTAGAGGAAGTAAAAGTCGTAACAAGGTCTCCGTTGGTGAACCAGCGGAGGGATCATTACAGAGTTATCTAACTCCCAAACCCATGTGAACTTACCACTGTTGCCTCGGCAGATGTTGCTGGGCGAACCTACCCTGTAGCGAGCTACTCTGTAGCGACCTACCCGGGAACGGCTTACCCTGTAGCGCCTGCCGGTGGACTACTAAACTCTTGTTATTTTTAAGTAATCTGAGCGTCTTATTTTAATAAGTCAAAACTTTCAACAACGGATCTCTTGGTTCTGGCATCGATGAAGAACGCAGCGAAATGCGATAAGTAATGTGAATTGCAGAATTCAGTGAATCATCGAATCTTTGAACGC…	2_5_2021	5
GCAGTCGAACATGTAGCTGACTCAGGTCACCTTGGTCATTTAGAGGAAGTAAAAGTCGTAACAAGGTCTCCGTTGGTGAACCAGCGGAGGGATCATTACAGAGTTATCTAACTCCCAAACCCATGTGAACTTACCACTGTTGCCTCGGCAGATGTTGCTGGGCGAACCTACCCTGTAGCGAGCTACTCTGTAGCGACCTACCCGGGAACGGCTTACCCTGTAGCGCCTGCCGGTGGACTACTAAACTCTTGTTATTTTTAAGTAATCTGAGCGTCTTATTTTAATAAGTCAAAACTTTCAACAACGGATCTCTTGGTTCTGGCATCGATGAAGAACGCAGCGAAATGCGATAAGTAATGTGAATTGCAGAATTCAGTGAATCATCGAATCTTTGAACGC…	2_9_2021	42
GCAGTCGAACATGTAGCTGACTCAGGTCACCTTGGTCATTTAGAGGAAGTAAAAGTCGTAACAAGGTCTCCGTTGGTGAACCAGCGGAGGGATCATTACAGAGTTATCTAACTCCCAAACCCATGTGAACTTACCACTGTTGCCTCGGCAGATGTTGCTGGGCGAACCTACCCTGTAGCGAGCTACTCTGTAGCGACCTACCCGGGAACGGCTTACCCTGTAGCGCCTGCCGGTGGACTACTAAACTCTTGTTATTTTTAAGTAATCTGAGCGTCTTATTTTAATAAGTCAAAACTTTCAACAACGGATCTCTTGGTTCTGGCATCGATGAAGAACGCAGCGAAATGCGATAAGTAATGTGAATTGCAGAATTCAGTGAATCATCGAATCTTTGAACGC…	3_13_2019	28
GCAGTCGAACATGTAGCTGACTCAGGTCACCTTGGTCATTTAGAGGAAGTAAAAGTCGTAACAAGGTCTCCGTTGGTGAACCAGCGGAGGGATCATTACAGAGTTATCTAACTCCCAAACCCATGTGAACTTACCACTGTTGCCTCGGCAGATGTTGCTGGGCGAACCTACCCTGTAGCGAGCTACTCTGTAGCGACCTACCCGGGAACGGCTTACCCTGTAGCGCCTGCCGGTGGACTACTAAACTCTTGTTATTTTTAAGTAATCTGAGCGTCTTATTTTAATAAGTCAAAACTTTCAACAACGGATCTCTTGGTTCTGGCATCGATGAAGAACGCAGCGAAATGCGATAAGTAATGTGAATTGCAGAATTCAGTGAATCATCGAATCTTTGAACGC…	4_14_2021	56
GCAGTCGAACATGTAGCTGACTCAGGTCACCTTGGTCATTTAGAGGAAGTAAAAGTCGTAACAAGGTCTCCGTTGGTGAACCAGCGGAGGGATCATTACAGAGTTATCTAACTCCCAAACCCATGTGAACTTACCACTGTTGCCTCGGCAGATGTTGCTGGGCGAACCTACCCTGTAGCGAGCTACTCTGTAGCGACCTACCCGGGAACGGCTTACCCTGTAGCGCCTGCCGGTGGACTACTAAACTCTTGTTATTTTTAAGTAATCTGAGCGTCTTATTTTAATAAGTCAAAACTTTCAACAACGGATCTCTTGGTTCTGGCATCGATGAAGAACGCAGCGAAATGCGATAAGTAATGTGAATTGCAGAATTCAGTGAATCATCGAATCTTTGAACGC…	5_13_2019	12
GCAGTCGAACATGTAGCTGACTCAGGTCACCTTGGTCATTTAGAGGAAGTAAAAGTCGTAACAAGGTCTCCGTTGGTGAACCAGCGGAGGGATCATTACAGAGTTATCTAACTCCCAAACCCATGTGAACTTACCACTGTTGCCTCGGCAGATGTTGCTGGGCGAACCTACCCTGTAGCGAGCTACTCTGTAGCGACCTACCCGGGAACGGCTTACCCTGTAGCGCCTGCCGGTGGACTACTAAACTCTTGTTATTTTTAAGTAATCTGAGCGTCTTATTTTAATAAGTCAAAACTTTCAACAACGGATCTCTTGGTTCTGGCATCGATGAAGAACGCAGCGAAATGCGATAAGTAATGTGAATTGCAGAATTCAGTGAATCATCGAATCTTTGAACGC…	5_15_2021	85
GCAGTCGAACATGTAGCTGACTCAGGTCACCTTGGTCATTTAGAGGAAGTAAAAGTCGTAACAAGGTCTCCGTTGGTGAACCAGCGGAGGGATCATTACAGAGTTATCTAACTCCCAAACCCATGTGAACTTACCACTGTTGCCTCGGCAGATGTTGCTGGGCGAACCTACCCTGTAGCGAGCTACTCTGTAGCGACCTACCCGGGAACGGCTTACCCTGTAGCGCCTGCCGGTGGACTACTAAACTCTTGTTATTTTTAAGTAATCTGAGCGTCTTATTTTAATAAGTCAAAACTTTCAACAACGGATCTCTTGGTTCTGGCATCGATGAAGAACGCAGCGAAATGCGATAAGTAATGTGAATTGCAGAATTCAGTGAATCATCGAATCTTTGAACGC…	6_9_2021	6
GCAGTCGAACATGTAGCTGACTCAGGTCACCTTGGTCATTTAGAGGAAGTAAAAGTCGTAACAAGGTCTCCGTTGGTGAACCAGCGGAGGGATCATTACAGAGTTATCTAACTCCCAAACCCATGTGAACTTACCACTGTTGCCTCGGCAGATGTTGCTGGGCGAACCTACCCTGTAGCGAGCTACTCTGTAGCGACCTACCCGGGAACGGCTTACCCTGTAGCGCCTGCCGGTGGACTACTAAACTCTTGTTATTTTTAAGTAATCTGAGCGTCTTATTTTAATAAGTCAAAACTTTCAACAACGGATCTCTTGGTTCTGGCATCGATGAAGAACGCAGCGAAATGCGATAAGTAATGTGAATTGCAGAATTCAGTGAATCATCGAATCTTTGAACGC…	8_12_2021	28
GCAGTCGAACATGTAGCTGACTCAGGTCACCTTGGTCATTTAGAGGAAGTAAAAGTCGTAACAAGGTCTCCGTTGGTGAACCAGCGGAGGGATCATTACAGAGTTATCTAACTCCCAAACCCATGTGAACTTACCACTGTTGCCTCGGCAGATGTTGCTGGGCGAACCTACCCTGTAGCGAGCTACTCTGTAGCGACCTACCCGGGAACGGCTTACCCTGTAGCGCCTGCCGGTGGACTACTAAACTCTTGTTATTTTTAAGTAATCTGAGCGTCTTATTTTAATAAGTCAAAACTTTCAACAACGGATCTCTTGGTTCTGGCATCGATGAAGAACGCAGCGAAATGCGATAAGTAATGTGAATTGCAGAATTCAGTGAATCATCGAATCTTTGAACGC…	8_8_2021	21
GCAGTCGAACATGTAGCTGACTCAGGTCACCTTGGTCATTTAGAGGAAGTAAAAGTCGTAACAAGGTCTCCGTTGGTGAACCAGCGGAGGGATCATTACAGAGTTATCTAACTCCCAAACCCATGTGAACTTACCATTGTTGCCTCGGCAGAACCTACCCGGTACCTACCCTGTAACGACCTACCCTGTAGCGAGTTACCCGGGAACGGCCTACCCTGTAGCGCGCTGCCGGTGGACTTCTAAACTCTTGTTATTTATTGTAATCTGAGCGTCTTATTTTAATAAGTCAAAACTTTCAACAACGGATCTCTTGGTTCTGGCATCGATGAAGAACGCAGCGAAATGCGATAAGTAATGTGAATTGCAGAATTCAGTGAATCATCGAATCTTTGAACGCAC…	16_5_2019	217
GCAGTCGAACATGTAGCTGACTCAGGTCACCTTGGTCATTTAGAGGAAGTAAAAGTCGTAACAAGGTCTCCGTTGGTGAACCAGCGGAGGGATCATTACAGAGTTATCTAACTCCCAAACCCATGTGAACTTACCATTGTTGCCTCGGCAGAACCTACCCGGTACCTACCCTGTAACGACCTACCCTGTAGCGAGTTACCCGGGAACGGCCTACCCTGTAGCGCGCTGCCGGTGGACTTCTAAACTCTTGTTATTTATTGTAATCTGAGCGTCTTATTTTAATAAGTCAAAACTTTCAACAACGGATCTCTTGGTTCTGGCATCGATGAAGAACGCAGCGAAATGCGATAAGTAGTGTGAATTGCAGAATTCAGTGAATCATCGAATCTTTGAACGCAC…	11_12_2019	38
GCAGTCGAACATGTAGCTGACTCAGGTCACCTTGGTCATTTAGAGGAAGTAAAAGTCGTAACAAGGTCTCCGTTGGTGAACCAGCGGAGGGATCATTACAGAGTTATCTAACTCCCAAACCCATGTGAACTTACCATTGTTGCCTCGGCAGAACCTACCCGGTACCTACCCTGTAACGACCTACCCTGTAGCGAGTTACCCGGGAACGGCCTACCCTGTAGCGCGCTGCCGGTGGACTTCTAAACTCTTGTTATTTATTGTAATCTGAGCGTCTTATTTTAATAAGTCAAAACTTTCAACAACGGATCTCTTGGTTCTGGCATCGATGAAGAACGCAGCGAAATGCGATAAGTAGTGTGAATTGCAGAATTCAGTGAATCATCGAATCTTTGAACGCAC…	12_3_2021	33
GCAGTCGAACATGTAGCTGACTCAGGTCACCTTGGTCATTTAGAGGAAGTAAAAGTCGTAACAAGGTCTCCGTTGGTGAACCAGCGGAGGGATCATTACAGAGTTATCTAACTCCCAAACCCATGTGAACTTACCATTGTTGCCTCGGCAGAACCTACCCGGTACCTACCCTGTAACGACCTACCCTGTAGCGAGTTACCCGGGAACGGCCTACCCTGTAGCGCGCTGCCGGTGGACTTCTAAACTCTTGTTATTTATTGTAATCTGAGCGTCTTATTTTAATAAGTCAAAACTTTCAACAACGGATCTCTTGGTTCTGGCATCGATGAAGAACGCAGCGAAATGCGATACGTAATGTGAATTGCAGAATTCAGTGAATCATCGAATCTTTGAACGCAC…	17_3_2019	27
GCAGTCGAACATGTAGCTGACTCAGGTCACCTTGGTCATTTAGAGGAAGTAAAAGTCGTAACAAGGTCTCCGTTGGTGAACCAGCGGAGGGATCATTACAGAGTTATCTAACTCCCAAACCCATGTGAACTTACCATTGTTGCCTCGGCAGAACCTACCCGGTACCTACCCTGTAACGACCTACCCTGTAGCGAGTTACCCGGGAACGGCCTACCCTGTAGCGCGCTGCCGGTGGACTTCTAAACTCTTGTTATTTATTGTAATCTGAGCGTCTTATTTTAATAAGTCAAAACTTTCAACAACGGATCTCTTGGTTCTGGCATCGATGAAGAACGCAGCGAAATGCGATACGTAATGTGAATTGCAGAATTCAGTGAATCATCGAATCTTTGAACGCAC…	11_12_2019	2660
GCAGTCGAACATGTAGCTGACTCAGGTCACCTTGGTCATTTAGAGGAAGTAAAAGTCGTAACAAGGTCTCCGTTGGTGAACCAGCGGAGGGATCATTACAGAGTTATCTAACTCCCAAACCCATGTGAACTTACCATTGTTGCCTCGGCAGAACCTACCCGGTACCTACCCTGTAACGACCTACCCTGTAGCGAGTTACCCGGGAACGGCCTACCCTGTAGCGCGCTGCCGGTGGACTTCTAAACTCTTGTTATTTATTGTAATCTGAGCGTCTTATTTTAATAAGTCAAAACTTTCAACAACGGATCTCTTGGTTCTGGCATCGATGAAGAACGCAGCGAAATGCGATACGTAATGTGAATTGCAGAATTCAGTGAATCATCGAATCTTTGAACGCAC…	11_2_2021	10
GCAGTCGAACATGTAGCTGACTCAGGTCACCTTGGTCATTTAGAGGAAGTAAAAGTCGTAACAAGGTCTCCGTTGGTGAACCAGCGGAGGGATCATTACAGAGTTATCTAACTCCCAAACCCATGTGAACTTACCATTGTTGCCTCGGCAGAACCTACCCGGTACCTACCCTGTAACGACCTACCCTGTAGCGAGTTACCCGGGAACGGCCTACCCTGTAGCGCGCTGCCGGTGGACTTCTAAACTCTTGTTATTTATTGTAATCTGAGCGTCTTATTTTAATAAGTCAAAACTTTCAACAACGGATCTCTTGGTTCTGGCATCGATGAAGAACGCAGCGAAATGCGATACGTAATGTGAATTGCAGAATTCAGTGAATCATCGAATCTTTGAACGCAC…	12_1_2021	10
GCAGTCGAACATGTAGCTGACTCAGGTCACCTTGGTCATTTAGAGGAAGTAAAAGTCGTAACAAGGTCTCCGTTGGTGAACCAGCGGAGGGATCATTACAGAGTTATCTAACTCCCAAACCCATGTGAACTTACCATTGTTGCCTCGGCAGAACCTACCCGGTACCTACCCTGTAACGACCTACCCTGTAGCGAGTTACCCGGGAACGGCCTACCCTGTAGCGCGCTGCCGGTGGACTTCTAAACTCTTGTTATTTATTGTAATCTGAGCGTCTTATTTTAATAAGTCAAAACTTTCAACAACGGATCTCTTGGTTCTGGCATCGATGAAGAACGCAGCGAAATGCGATACGTAATGTGAATTGCAGAATTCAGTGAATCATCGAATCTTTGAACGCAC…	12_3_2019	2340
GCAGTCGAACATGTAGCTGACTCAGGTCACCTTGGTCATTTAGAGGAAGTAAAAGTCGTAACAAGGTCTCCGTTGGTGAACCAGCGGAGGGATCATTACAGAGTTATCTAACTCCCAAACCCATGTGAACTTACCATTGTTGCCTCGGCAGAACCTACCCGGTACCTACCCTGTAACGACCTACCCTGTAGCGAGTTACCCGGGAACGGCCTACCCTGTAGCGCGCTGCCGGTGGACTTCTAAACTCTTGTTATTTATTGTAATCTGAGCGTCTTATTTTAATAAGTCAAAACTTTCAACAACGGATCTCTTGGTTCTGGCATCGATGAAGAACGCAGCGAAATGCGATACGTAATGTGAATTGCAGAATTCAGTGAATCATCGAATCTTTGAACGCAC…	12_3_2021	3459
GCAGTCGAACATGTAGCTGACTCAGGTCACCTTGGTCATTTAGAGGAAGTAAAAGTCGTAACAAGGTCTCCGTTGGTGAACCAGCGGAGGGATCATTACAGAGTTATCTAACTCCCAAACCCATGTGAACTTACCATTGTTGCCTCGGCAGAACCTACCCGGTACCTACCCTGTAACGACCTACCCTGTAGCGAGTTACCCGGGAACGGCCTACCCTGTAGCGCGCTGCCGGTGGACTTCTAAACTCTTGTTATTTATTGTAATCTGAGCGTCTTATTTTAATAAGTCAAAACTTTCAACAACGGATCTCTTGGTTCTGGCATCGATGAAGAACGCAGCGAAATGCGATACGTAATGTGAATTGCAGAATTCAGTGAATCATCGAATCTTTGAACGCAC…	12_6_2019	3022
GCAGTCGAACATGTAGCTGACTCAGGTCACCTTGGTCATTTAGAGGAAGTAAAAGTCGTAACAAGGTCTCCGTTGGTGAACCAGCGGAGGGATCATTACAGAGTTATCTAACTCCCAAACCCATGTGAACTTACCATTGTTGCCTCGGCAGAACCTACCCGGTACCTACCCTGTAACGACCTACCCTGTAGCGAGTTACCCGGGAACGGCCTACCCTGTAGCGCGCTGCCGGTGGACTTCTAAACTCTTGTTATTTATTGTAATCTGAGCGTCTTATTTTAATAAGTCAAAACTTTCAACAACGGATCTCTTGGTTCTGGCATCGATGAAGAACGCAGCGAAATGCGATACGTAATGTGAATTGCAGAATTCAGTGAATCATCGAATCTTTGAACGCAC…	12_6_2021	1149
GCAGTCGAACATGTAGCTGACTCAGGTCACCTTGGTCATTTAGAGGAAGTAAAAGTCGTAACAAGGTCTCCGTTGGTGAACCAGCGGAGGGATCATTACAGAGTTATCTAACTCCCAAACCCATGTGAACTTACCATTGTTGCCTCGGCAGAACCTACCCGGTACCTACCCTGTAACGACCTACCCTGTAGCGAGTTACCCGGGAACGGCCTACCCTGTAGCGCGCTGCCGGTGGACTTCTAAACTCTTGTTATTTATTGTAATCTGAGCGTCTTATTTTAATAAGTCAAAACTTTCAACAACGGATCTCTTGGTTCTGGCATCGATGAAGAACGCAGCGAAATGCGATACGTAATGTGAATTGCAGAATTCAGTGAATCATCGAATCTTTGAACGCAC…	13_11_2021	3159
GCAGTCGAACATGTAGCTGACTCAGGTCACCTTGGTCATTTAGAGGAAGTAAAAGTCGTAACAAGGTCTCCGTTGGTGAACCAGCGGAGGGATCATTACAGAGTTATCTAACTCCCAAACCCATGTGAACTTACCATTGTTGCCTCGGCAGAACCTACCCGGTACCTACCCTGTAACGACCTACCCTGTAGCGAGTTACCCGGGAACGGCCTACCCTGTAGCGCGCTGCCGGTGGACTTCTAAACTCTTGTTATTTATTGTAATCTGAGCGTCTTATTTTAATAAGTCAAAACTTTCAACAACGGATCTCTTGGTTCTGGCATCGATGAAGAACGCAGCGAAATGCGATACGTAATGTGAATTGCAGAATTCAGTGAATCATCGAATCTTTGAACGCAC…	13_14_2021	45
GCAGTCGAACATGTAGCTGACTCAGGTCACCTTGGTCATTTAGAGGAAGTAAAAGTCGTAACAAGGTCTCCGTTGGTGAACCAGCGGAGGGATCATTACAGAGTTATCTAACTCCCAAACCCATGTGAACTTACCATTGTTGCCTCGGCAGAACCTACCCGGTACCTACCCTGTAACGACCTACCCTGTAGCGAGTTACCCGGGAACGGCCTACCCTGTAGCGCGCTGCCGGTGGACTTCTAAACTCTTGTTATTTATTGTAATCTGAGCGTCTTATTTTAATAAGTCAAAACTTTCAACAACGGATCTCTTGGTTCTGGCATCGATGAAGAACGCAGCGAAATGCGATACGTAATGTGAATTGCAGAATTCAGTGAATCATCGAATCTTTGAACGCAC…	13_3_2021	13008
GCAGTCGAACATGTAGCTGACTCAGGTCACCTTGGTCATTTAGAGGAAGTAAAAGTCGTAACAAGGTCTCCGTTGGTGAACCAGCGGAGGGATCATTACAGAGTTATCTAACTCCCAAACCCATGTGAACTTACCATTGTTGCCTCGGCAGAACCTACCCGGTACCTACCCTGTAACGACCTACCCTGTAGCGAGTTACCCGGGAACGGCCTACCCTGTAGCGCGCTGCCGGTGGACTTCTAAACTCTTGTTATTTATTGTAATCTGAGCGTCTTATTTTAATAAGTCAAAACTTTCAACAACGGATCTCTTGGTTCTGGCATCGATGAAGAACGCAGCGAAATGCGATACGTAATGTGAATTGCAGAATTCAGTGAATCATCGAATCTTTGAACGCAC…	13_7_2019	6
GCAGTCGAACATGTAGCTGACTCAGGTCACCTTGGTCATTTAGAGGAAGTAAAAGTCGTAACAAGGTCTCCGTTGGTGAACCAGCGGAGGGATCATTACAGAGTTATCTAACTCCCAAACCCATGTGAACTTACCATTGTTGCCTCGGCAGAACCTACCCGGTACCTACCCTGTAACGACCTACCCTGTAGCGAGTTACCCGGGAACGGCCTACCCTGTAGCGCGCTGCCGGTGGACTTCTAAACTCTTGTTATTTATTGTAATCTGAGCGTCTTATTTTAATAAGTCAAAACTTTCAACAACGGATCTCTTGGTTCTGGCATCGATGAAGAACGCAGCGAAATGCGATACGTAATGTGAATTGCAGAATTCAGTGAATCATCGAATCTTTGAACGCAC…	13_7_2021	2412
GCAGTCGAACATGTAGCTGACTCAGGTCACCTTGGTCATTTAGAGGAAGTAAAAGTCGTAACAAGGTCTCCGTTGGTGAACCAGCGGAGGGATCATTACAGAGTTATCTAACTCCCAAACCCATGTGAACTTACCATTGTTGCCTCGGCAGAACCTACCCGGTACCTACCCTGTAACGACCTACCCTGTAGCGAGTTACCCGGGAACGGCCTACCCTGTAGCGCGCTGCCGGTGGACTTCTAAACTCTTGTTATTTATTGTAATCTGAGCGTCTTATTTTAATAAGTCAAAACTTTCAACAACGGATCTCTTGGTTCTGGCATCGATGAAGAACGCAGCGAAATGCGATACGTAATGTGAATTGCAGAATTCAGTGAATCATCGAATCTTTGAACGCAC…	15_12_2019	7
GCAGTCGAACATGTAGCTGACTCAGGTCACCTTGGTCATTTAGAGGAAGTAAAAGTCGTAACAAGGTCTCCGTTGGTGAACCAGCGGAGGGATCATTACAGAGTTATCTAACTCCCAAACCCATGTGAACTTACCATTGTTGCCTCGGCAGAACCTACCCGGTACCTACCCTGTAACGACCTACCCTGTAGCGAGTTACCCGGGAACGGCCTACCCTGTAGCGCGCTGCCGGTGGACTTCTAAACTCTTGTTATTTATTGTAATCTGAGCGTCTTATTTTAATAAGTCAAAACTTTCAACAACGGATCTCTTGGTTCTGGCATCGATGAAGAACGCAGCGAAATGCGATACGTAATGTGAATTGCAGAATTCAGTGAATCATCGAATCTTTGAACGCAC…	16_10_2019	5
GCAGTCGAACATGTAGCTGACTCAGGTCACCTTGGTCATTTAGAGGAAGTAAAAGTCGTAACAAGGTCTCCGTTGGTGAACCAGCGGAGGGATCATTACAGAGTTATCTAACTCCCAAACCCATGTGAACTTACCATTGTTGCCTCGGCAGAACCTACCCGGTACCTACCCTGTAACGACCTACCCTGTAGCGAGTTACCCGGGAACGGCCTACCCTGTAGCGCGCTGCCGGTGGACTTCTAAACTCTTGTTATTTATTGTAATCTGAGCGTCTTATTTTAATAAGTCAAAACTTTCAACAACGGATCTCTTGGTTCTGGCATCGATGAAGAACGCAGCGAAATGCGATACGTAATGTGAATTGCAGAATTCAGTGAATCATCGAATCTTTGAACGCAC…	16_11_2021	152
GCAGTCGAACATGTAGCTGACTCAGGTCACCTTGGTCATTTAGAGGAAGTAAAAGTCGTAACAAGGTCTCCGTTGGTGAACCAGCGGAGGGATCATTACAGAGTTATCTAACTCCCAAACCCATGTGAACTTACCATTGTTGCCTCGGCAGAACCTACCCGGTACCTACCCTGTAACGACCTACCCTGTAGCGAGTTACCCGGGAACGGCCTACCCTGTAGCGCGCTGCCGGTGGACTTCTAAACTCTTGTTATTTATTGTAATCTGAGCGTCTTATTTTAATAAGTCAAAACTTTCAACAACGGATCTCTTGGTTCTGGCATCGATGAAGAACGCAGCGAAATGCGATACGTAATGTGAATTGCAGAATTCAGTGAATCATCGAATCTTTGAACGCAC…	16_13_2021	927
GCAGTCGAACATGTAGCTGACTCAGGTCACCTTGGTCATTTAGAGGAAGTAAAAGTCGTAACAAGGTCTCCGTTGGTGAACCAGCGGAGGGATCATTACAGAGTTATCTAACTCCCAAACCCATGTGAACTTACCATTGTTGCCTCGGCAGAACCTACCCGGTACCTACCCTGTAACGACCTACCCTGTAGCGAGTTACCCGGGAACGGCCTACCCTGTAGCGCGCTGCCGGTGGACTTCTAAACTCTTGTTATTTATTGTAATCTGAGCGTCTTATTTTAATAAGTCAAAACTTTCAACAACGGATCTCTTGGTTCTGGCATCGATGAAGAACGCAGCGAAATGCGATACGTAATGTGAATTGCAGAATTCAGTGAATCATCGAATCTTTGAACGCAC…	16_14_2019	4
GCAGTCGAACATGTAGCTGACTCAGGTCACCTTGGTCATTTAGAGGAAGTAAAAGTCGTAACAAGGTCTCCGTTGGTGAACCAGCGGAGGGATCATTACAGAGTTATCTAACTCCCAAACCCATGTGAACTTACCATTGTTGCCTCGGCAGAACCTACCCGGTACCTACCCTGTAACGACCTACCCTGTAGCGAGTTACCCGGGAACGGCCTACCCTGTAGCGCGCTGCCGGTGGACTTCTAAACTCTTGTTATTTATTGTAATCTGAGCGTCTTATTTTAATAAGTCAAAACTTTCAACAACGGATCTCTTGGTTCTGGCATCGATGAAGAACGCAGCGAAATGCGATACGTAATGTGAATTGCAGAATTCAGTGAATCATCGAATCTTTGAACGCAC…	16_3_2021	19
GCAGTCGAACATGTAGCTGACTCAGGTCACCTTGGTCATTTAGAGGAAGTAAAAGTCGTAACAAGGTCTCCGTTGGTGAACCAGCGGAGGGATCATTACAGAGTTATCTAACTCCCAAACCCATGTGAACTTACCATTGTTGCCTCGGCAGAACCTACCCGGTACCTACCCTGTAACGACCTACCCTGTAGCGAGTTACCCGGGAACGGCCTACCCTGTAGCGCGCTGCCGGTGGACTTCTAAACTCTTGTTATTTATTGTAATCTGAGCGTCTTATTTTAATAAGTCAAAACTTTCAACAACGGATCTCTTGGTTCTGGCATCGATGAAGAACGCAGCGAAATGCGATACGTAATGTGAATTGCAGAATTCAGTGAATCATCGAATCTTTGAACGCAC…	16_5_2019	12338
GCAGTCGAACATGTAGCTGACTCAGGTCACCTTGGTCATTTAGAGGAAGTAAAAGTCGTAACAAGGTCTCCGTTGGTGAACCAGCGGAGGGATCATTACAGAGTTATCTAACTCCCAAACCCATGTGAACTTACCATTGTTGCCTCGGCAGAACCTACCCGGTACCTACCCTGTAACGACCTACCCTGTAGCGAGTTACCCGGGAACGGCCTACCCTGTAGCGCGCTGCCGGTGGACTTCTAAACTCTTGTTATTTATTGTAATCTGAGCGTCTTATTTTAATAAGTCAAAACTTTCAACAACGGATCTCTTGGTTCTGGCATCGATGAAGAACGCAGCGAAATGCGATACGTAATGTGAATTGCAGAATTCAGTGAATCATCGAATCTTTGAACGCAC…	16_5_2021	288
GCAGTCGAACATGTAGCTGACTCAGGTCACCTTGGTCATTTAGAGGAAGTAAAAGTCGTAACAAGGTCTCCGTTGGTGAACCAGCGGAGGGATCATTACAGAGTTATCTAACTCCCAAACCCATGTGAACTTACCATTGTTGCCTCGGCAGAACCTACCCGGTACCTACCCTGTAACGACCTACCCTGTAGCGAGTTACCCGGGAACGGCCTACCCTGTAGCGCGCTGCCGGTGGACTTCTAAACTCTTGTTATTTATTGTAATCTGAGCGTCTTATTTTAATAAGTCAAAACTTTCAACAACGGATCTCTTGGTTCTGGCATCGATGAAGAACGCAGCGAAATGCGATACGTAATGTGAATTGCAGAATTCAGTGAATCATCGAATCTTTGAACGCAC…	16_8_2021	3
GCAGTCGAACATGTAGCTGACTCAGGTCACCTTGGTCATTTAGAGGAAGTAAAAGTCGTAACAAGGTCTCCGTTGGTGAACCAGCGGAGGGATCATTACAGAGTTATCTAACTCCCAAACCCATGTGAACTTACCATTGTTGCCTCGGCAGAACCTACCCGGTACCTACCCTGTAACGACCTACCCTGTAGCGAGTTACCCGGGAACGGCCTACCCTGTAGCGCGCTGCCGGTGGACTTCTAAACTCTTGTTATTTATTGTAATCTGAGCGTCTTATTTTAATAAGTCAAAACTTTCAACAACGGATCTCTTGGTTCTGGCATCGATGAAGAACGCAGCGAAATGCGATACGTAATGTGAATTGCAGAATTCAGTGAATCATCGAATCTTTGAACGCAC…	16_9_2021	96
GCAGTCGAACATGTAGCTGACTCAGGTCACCTTGGTCATTTAGAGGAAGTAAAAGTCGTAACAAGGTCTCCGTTGGTGAACCAGCGGAGGGATCATTACAGAGTTATCTAACTCCCAAACCCATGTGAACTTACCATTGTTGCCTCGGCAGAACCTACCCGGTACCTACCCTGTAACGACCTACCCTGTAGCGAGTTACCCGGGAACGGCCTACCCTGTAGCGCGCTGCCGGTGGACTTCTAAACTCTTGTTATTTATTGTAATCTGAGCGTCTTATTTTAATAAGTCAAAACTTTCAACAACGGATCTCTTGGTTCTGGCATCGATGAAGAACGCAGCGAAATGCGATACGTAATGTGAATTGCAGAATTCAGTGAATCATCGAATCTTTGAACGCAC…	17_10_2019	2283
GCAGTCGAACATGTAGCTGACTCAGGTCACCTTGGTCATTTAGAGGAAGTAAAAGTCGTAACAAGGTCTCCGTTGGTGAACCAGCGGAGGGATCATTACAGAGTTATCTAACTCCCAAACCCATGTGAACTTACCATTGTTGCCTCGGCAGAACCTACCCGGTACCTACCCTGTAACGACCTACCCTGTAGCGAGTTACCCGGGAACGGCCTACCCTGTAGCGCGCTGCCGGTGGACTTCTAAACTCTTGTTATTTATTGTAATCTGAGCGTCTTATTTTAATAAGTCAAAACTTTCAACAACGGATCTCTTGGTTCTGGCATCGATGAAGAACGCAGCGAAATGCGATACGTAATGTGAATTGCAGAATTCAGTGAATCATCGAATCTTTGAACGCAC…	17_5_2019	4
GCAGTCGAACATGTAGCTGACTCAGGTCACCTTGGTCATTTAGAGGAAGTAAAAGTCGTAACAAGGTCTCCGTTGGTGAACCAGCGGAGGGATCATTACAGAGTTATCTAACTCCCAAACCCATGTGAACTTACCATTGTTGCCTCGGCAGAACCTACCCGGTACCTACCCTGTAACGACCTACCCTGTAGCGAGTTACCCGGGAACGGCCTACCCTGTAGCGCGCTGCCGGTGGACTTCTAAACTCTTGTTATTTATTGTAATCTGAGCGTCTTATTTTAATAAGTCAAAACTTTCAACAACGGATCTCTTGGTTCTGGCATCGATGAAGAACGCAGCGAAATGCGATACGTAATGTGAATTGCAGAATTCAGTGAATCATCGAATCTTTGAACGCAC…	18_12_2019	13
GCAGTCGAACATGTAGCTGACTCAGGTCACCTTGGTCATTTAGAGGAAGTAAAAGTCGTAACAAGGTCTCCGTTGGTGAACCAGCGGAGGGATCATTACAGAGTTATCTAACTCCCAAACCCATGTGAACTTACCATTGTTGCCTCGGCAGAACCTACCCGGTACCTACCCTGTAACGACCTACCCTGTAGCGAGTTACCCGGGAACGGCCTACCCTGTAGCGCGCTGCCGGTGGACTTCTAAACTCTTGTTATTTATTGTAATCTGAGCGTCTTATTTTAATAAGTCAAAACTTTCAACAACGGATCTCTTGGTTCTGGCATCGATGAAGAACGCAGCGAAATGCGATACGTAATGTGAATTGCAGAATTCAGTGAATCATCGAATCTTTGAACGCAC…	18_6_2021	14
GCAGTCGAACATGTAGCTGACTCAGGTCACCTTGGTCATTTAGAGGAAGTAAAAGTCGTAACAAGGTCTCCGTTGGTGAACCAGCGGAGGGATCATTACAGAGTTATCTAACTCCCAAACCCATGTGAACTTACCATTGTTGCCTCGGCAGAACCTACCCGGTACCTACCCTGTAACGACCTACCCTGTAGCGAGTTACCCGGGAACGGCCTACCCTGTAGCGCGCTGCCGGTGGACTTCTAAACTCTTGTTATTTATTGTAATCTGAGCGTCTTATTTTAATAAGTCAAAACTTTCAACAACGGATCTCTTGGTTCTGGCATCGATGAAGAACGCAGCGAAATGCGATACGTAATGTGAATTGCAGAATTCAGTGAATCATCGAATCTTTGAACGCAC…	19_3_2021	100
GCAGTCGAACATGTAGCTGACTCAGGTCACCTTGGTCATTTAGAGGAAGTAAAAGTCGTAACAAGGTCTCCGTTGGTGAACCAGCGGAGGGATCATTACAGAGTTATCTAACTCCCAAACCCATGTGAACTTACCATTGTTGCCTCGGCAGAACCTACCCGGTACCTACCCTGTAACGACCTACCCTGTAGCGAGTTACCCGGGAACGGCCTACCCTGTAGCGCGCTGCCGGTGGACTTCTAAACTCTTGTTATTTATTGTAATCTGAGCGTCTTATTTTAATAAGTCAAAACTTTCAACAACGGATCTCTTGGTTCTGGCATCGATGAAGAACGCAGCGAAATGCGATACGTAATGTGAATTGCAGAATTCAGTGAATCATCGAATCTTTGAACGCAC…	1_10_2021	11
GCAGTCGAACATGTAGCTGACTCAGGTCACCTTGGTCATTTAGAGGAAGTAAAAGTCGTAACAAGGTCTCCGTTGGTGAACCAGCGGAGGGATCATTACAGAGTTATCTAACTCCCAAACCCATGTGAACTTACCATTGTTGCCTCGGCAGAACCTACCCGGTACCTACCCTGTAACGACCTACCCTGTAGCGAGTTACCCGGGAACGGCCTACCCTGTAGCGCGCTGCCGGTGGACTTCTAAACTCTTGTTATTTATTGTAATCTGAGCGTCTTATTTTAATAAGTCAAAACTTTCAACAACGGATCTCTTGGTTCTGGCATCGATGAAGAACGCAGCGAAATGCGATACGTAATGTGAATTGCAGAATTCAGTGAATCATCGAATCTTTGAACGCAC…	1_11_2019	5
GCAGTCGAACATGTAGCTGACTCAGGTCACCTTGGTCATTTAGAGGAAGTAAAAGTCGTAACAAGGTCTCCGTTGGTGAACCAGCGGAGGGATCATTACAGAGTTATCTAACTCCCAAACCCATGTGAACTTACCATTGTTGCCTCGGCAGAACCTACCCGGTACCTACCCTGTAACGACCTACCCTGTAGCGAGTTACCCGGGAACGGCCTACCCTGTAGCGCGCTGCCGGTGGACTTCTAAACTCTTGTTATTTATTGTAATCTGAGCGTCTTATTTTAATAAGTCAAAACTTTCAACAACGGATCTCTTGGTTCTGGCATCGATGAAGAACGCAGCGAAATGCGATACGTAATGTGAATTGCAGAATTCAGTGAATCATCGAATCTTTGAACGCAC…	1_14_2021	21
GCAGTCGAACATGTAGCTGACTCAGGTCACCTTGGTCATTTAGAGGAAGTAAAAGTCGTAACAAGGTCTCCGTTGGTGAACCAGCGGAGGGATCATTACAGAGTTATCTAACTCCCAAACCCATGTGAACTTACCATTGTTGCCTCGGCAGAACCTACCCGGTACCTACCCTGTAACGACCTACCCTGTAGCGAGTTACCCGGGAACGGCCTACCCTGTAGCGCGCTGCCGGTGGACTTCTAAACTCTTGTTATTTATTGTAATCTGAGCGTCTTATTTTAATAAGTCAAAACTTTCAACAACGGATCTCTTGGTTCTGGCATCGATGAAGAACGCAGCGAAATGCGATACGTAATGTGAATTGCAGAATTCAGTGAATCATCGAATCTTTGAACGCAC…	1_15_2021	10
GCAGTCGAACATGTAGCTGACTCAGGTCACCTTGGTCATTTAGAGGAAGTAAAAGTCGTAACAAGGTCTCCGTTGGTGAACCAGCGGAGGGATCATTACAGAGTTATCTAACTCCCAAACCCATGTGAACTTACCATTGTTGCCTCGGCAGAACCTACCCGGTACCTACCCTGTAACGACCTACCCTGTAGCGAGTTACCCGGGAACGGCCTACCCTGTAGCGCGCTGCCGGTGGACTTCTAAACTCTTGTTATTTATTGTAATCTGAGCGTCTTATTTTAATAAGTCAAAACTTTCAACAACGGATCTCTTGGTTCTGGCATCGATGAAGAACGCAGCGAAATGCGATACGTAATGTGAATTGCAGAATTCAGTGAATCATCGAATCTTTGAACGCAC…	1_2_2021	17
GCAGTCGAACATGTAGCTGACTCAGGTCACCTTGGTCATTTAGAGGAAGTAAAAGTCGTAACAAGGTCTCCGTTGGTGAACCAGCGGAGGGATCATTACAGAGTTATCTAACTCCCAAACCCATGTGAACTTACCATTGTTGCCTCGGCAGAACCTACCCGGTACCTACCCTGTAACGACCTACCCTGTAGCGAGTTACCCGGGAACGGCCTACCCTGTAGCGCGCTGCCGGTGGACTTCTAAACTCTTGTTATTTATTGTAATCTGAGCGTCTTATTTTAATAAGTCAAAACTTTCAACAACGGATCTCTTGGTTCTGGCATCGATGAAGAACGCAGCGAAATGCGATACGTAATGTGAATTGCAGAATTCAGTGAATCATCGAATCTTTGAACGCAC…	1_3_2021	6
GCAGTCGAACATGTAGCTGACTCAGGTCACCTTGGTCATTTAGAGGAAGTAAAAGTCGTAACAAGGTCTCCGTTGGTGAACCAGCGGAGGGATCATTACAGAGTTATCTAACTCCCAAACCCATGTGAACTTACCATTGTTGCCTCGGCAGAACCTACCCGGTACCTACCCTGTAACGACCTACCCTGTAGCGAGTTACCCGGGAACGGCCTACCCTGTAGCGCGCTGCCGGTGGACTTCTAAACTCTTGTTATTTATTGTAATCTGAGCGTCTTATTTTAATAAGTCAAAACTTTCAACAACGGATCTCTTGGTTCTGGCATCGATGAAGAACGCAGCGAAATGCGATACGTAATGTGAATTGCAGAATTCAGTGAATCATCGAATCTTTGAACGCAC…	1_4_2021	18
GCAGTCGAACATGTAGCTGACTCAGGTCACCTTGGTCATTTAGAGGAAGTAAAAGTCGTAACAAGGTCTCCGTTGGTGAACCAGCGGAGGGATCATTACAGAGTTATCTAACTCCCAAACCCATGTGAACTTACCATTGTTGCCTCGGCAGAACCTACCCGGTACCTACCCTGTAACGACCTACCCTGTAGCGAGTTACCCGGGAACGGCCTACCCTGTAGCGCGCTGCCGGTGGACTTCTAAACTCTTGTTATTTATTGTAATCTGAGCGTCTTATTTTAATAAGTCAAAACTTTCAACAACGGATCTCTTGGTTCTGGCATCGATGAAGAACGCAGCGAAATGCGATACGTAATGTGAATTGCAGAATTCAGTGAATCATCGAATCTTTGAACGCAC…	1_5_2019	15
GCAGTCGAACATGTAGCTGACTCAGGTCACCTTGGTCATTTAGAGGAAGTAAAAGTCGTAACAAGGTCTCCGTTGGTGAACCAGCGGAGGGATCATTACAGAGTTATCTAACTCCCAAACCCATGTGAACTTACCATTGTTGCCTCGGCAGAACCTACCCGGTACCTACCCTGTAACGACCTACCCTGTAGCGAGTTACCCGGGAACGGCCTACCCTGTAGCGCGCTGCCGGTGGACTTCTAAACTCTTGTTATTTATTGTAATCTGAGCGTCTTATTTTAATAAGTCAAAACTTTCAACAACGGATCTCTTGGTTCTGGCATCGATGAAGAACGCAGCGAAATGCGATACGTAATGTGAATTGCAGAATTCAGTGAATCATCGAATCTTTGAACGCAC…	1_5_2021	5586
GCAGTCGAACATGTAGCTGACTCAGGTCACCTTGGTCATTTAGAGGAAGTAAAAGTCGTAACAAGGTCTCCGTTGGTGAACCAGCGGAGGGATCATTACAGAGTTATCTAACTCCCAAACCCATGTGAACTTACCATTGTTGCCTCGGCAGAACCTACCCGGTACCTACCCTGTAACGACCTACCCTGTAGCGAGTTACCCGGGAACGGCCTACCCTGTAGCGCGCTGCCGGTGGACTTCTAAACTCTTGTTATTTATTGTAATCTGAGCGTCTTATTTTAATAAGTCAAAACTTTCAACAACGGATCTCTTGGTTCTGGCATCGATGAAGAACGCAGCGAAATGCGATACGTAATGTGAATTGCAGAATTCAGTGAATCATCGAATCTTTGAACGCAC…	1_7_2021	30
GCAGTCGAACATGTAGCTGACTCAGGTCACCTTGGTCATTTAGAGGAAGTAAAAGTCGTAACAAGGTCTCCGTTGGTGAACCAGCGGAGGGATCATTACAGAGTTATCTAACTCCCAAACCCATGTGAACTTACCATTGTTGCCTCGGCAGAACCTACCCGGTACCTACCCTGTAACGACCTACCCTGTAGCGAGTTACCCGGGAACGGCCTACCCTGTAGCGCGCTGCCGGTGGACTTCTAAACTCTTGTTATTTATTGTAATCTGAGCGTCTTATTTTAATAAGTCAAAACTTTCAACAACGGATCTCTTGGTTCTGGCATCGATGAAGAACGCAGCGAAATGCGATACGTAATGTGAATTGCAGAATTCAGTGAATCATCGAATCTTTGAACGCAC…	2_10_2021	44
GCAGTCGAACATGTAGCTGACTCAGGTCACCTTGGTCATTTAGAGGAAGTAAAAGTCGTAACAAGGTCTCCGTTGGTGAACCAGCGGAGGGATCATTACAGAGTTATCTAACTCCCAAACCCATGTGAACTTACCATTGTTGCCTCGGCAGAACCTACCCGGTACCTACCCTGTAACGACCTACCCTGTAGCGAGTTACCCGGGAACGGCCTACCCTGTAGCGCGCTGCCGGTGGACTTCTAAACTCTTGTTATTTATTGTAATCTGAGCGTCTTATTTTAATAAGTCAAAACTTTCAACAACGGATCTCTTGGTTCTGGCATCGATGAAGAACGCAGCGAAATGCGATACGTAATGTGAATTGCAGAATTCAGTGAATCATCGAATCTTTGAACGCAC…	2_11_2021	29
GCAGTCGAACATGTAGCTGACTCAGGTCACCTTGGTCATTTAGAGGAAGTAAAAGTCGTAACAAGGTCTCCGTTGGTGAACCAGCGGAGGGATCATTACAGAGTTATCTAACTCCCAAACCCATGTGAACTTACCATTGTTGCCTCGGCAGAACCTACCCGGTACCTACCCTGTAACGACCTACCCTGTAGCGAGTTACCCGGGAACGGCCTACCCTGTAGCGCGCTGCCGGTGGACTTCTAAACTCTTGTTATTTATTGTAATCTGAGCGTCTTATTTTAATAAGTCAAAACTTTCAACAACGGATCTCTTGGTTCTGGCATCGATGAAGAACGCAGCGAAATGCGATACGTAATGTGAATTGCAGAATTCAGTGAATCATCGAATCTTTGAACGCAC…	2_12_2019	116
GCAGTCGAACATGTAGCTGACTCAGGTCACCTTGGTCATTTAGAGGAAGTAAAAGTCGTAACAAGGTCTCCGTTGGTGAACCAGCGGAGGGATCATTACAGAGTTATCTAACTCCCAAACCCATGTGAACTTACCATTGTTGCCTCGGCAGAACCTACCCGGTACCTACCCTGTAACGACCTACCCTGTAGCGAGTTACCCGGGAACGGCCTACCCTGTAGCGCGCTGCCGGTGGACTTCTAAACTCTTGTTATTTATTGTAATCTGAGCGTCTTATTTTAATAAGTCAAAACTTTCAACAACGGATCTCTTGGTTCTGGCATCGATGAAGAACGCAGCGAAATGCGATACGTAATGTGAATTGCAGAATTCAGTGAATCATCGAATCTTTGAACGCAC…	2_12_2021	12
GCAGTCGAACATGTAGCTGACTCAGGTCACCTTGGTCATTTAGAGGAAGTAAAAGTCGTAACAAGGTCTCCGTTGGTGAACCAGCGGAGGGATCATTACAGAGTTATCTAACTCCCAAACCCATGTGAACTTACCATTGTTGCCTCGGCAGAACCTACCCGGTACCTACCCTGTAACGACCTACCCTGTAGCGAGTTACCCGGGAACGGCCTACCCTGTAGCGCGCTGCCGGTGGACTTCTAAACTCTTGTTATTTATTGTAATCTGAGCGTCTTATTTTAATAAGTCAAAACTTTCAACAACGGATCTCTTGGTTCTGGCATCGATGAAGAACGCAGCGAAATGCGATACGTAATGTGAATTGCAGAATTCAGTGAATCATCGAATCTTTGAACGCAC…	2_13_2021	20
GCAGTCGAACATGTAGCTGACTCAGGTCACCTTGGTCATTTAGAGGAAGTAAAAGTCGTAACAAGGTCTCCGTTGGTGAACCAGCGGAGGGATCATTACAGAGTTATCTAACTCCCAAACCCATGTGAACTTACCATTGTTGCCTCGGCAGAACCTACCCGGTACCTACCCTGTAACGACCTACCCTGTAGCGAGTTACCCGGGAACGGCCTACCCTGTAGCGCGCTGCCGGTGGACTTCTAAACTCTTGTTATTTATTGTAATCTGAGCGTCTTATTTTAATAAGTCAAAACTTTCAACAACGGATCTCTTGGTTCTGGCATCGATGAAGAACGCAGCGAAATGCGATACGTAATGTGAATTGCAGAATTCAGTGAATCATCGAATCTTTGAACGCAC…	2_14_2021	46
GCAGTCGAACATGTAGCTGACTCAGGTCACCTTGGTCATTTAGAGGAAGTAAAAGTCGTAACAAGGTCTCCGTTGGTGAACCAGCGGAGGGATCATTACAGAGTTATCTAACTCCCAAACCCATGTGAACTTACCATTGTTGCCTCGGCAGAACCTACCCGGTACCTACCCTGTAACGACCTACCCTGTAGCGAGTTACCCGGGAACGGCCTACCCTGTAGCGCGCTGCCGGTGGACTTCTAAACTCTTGTTATTTATTGTAATCTGAGCGTCTTATTTTAATAAGTCAAAACTTTCAACAACGGATCTCTTGGTTCTGGCATCGATGAAGAACGCAGCGAAATGCGATACGTAATGTGAATTGCAGAATTCAGTGAATCATCGAATCTTTGAACGCAC…	2_1_2021	8
GCAGTCGAACATGTAGCTGACTCAGGTCACCTTGGTCATTTAGAGGAAGTAAAAGTCGTAACAAGGTCTCCGTTGGTGAACCAGCGGAGGGATCATTACAGAGTTATCTAACTCCCAAACCCATGTGAACTTACCATTGTTGCCTCGGCAGAACCTACCCGGTACCTACCCTGTAACGACCTACCCTGTAGCGAGTTACCCGGGAACGGCCTACCCTGTAGCGCGCTGCCGGTGGACTTCTAAACTCTTGTTATTTATTGTAATCTGAGCGTCTTATTTTAATAAGTCAAAACTTTCAACAACGGATCTCTTGGTTCTGGCATCGATGAAGAACGCAGCGAAATGCGATACGTAATGTGAATTGCAGAATTCAGTGAATCATCGAATCTTTGAACGCAC…	2_2_2021	22
GCAGTCGAACATGTAGCTGACTCAGGTCACCTTGGTCATTTAGAGGAAGTAAAAGTCGTAACAAGGTCTCCGTTGGTGAACCAGCGGAGGGATCATTACAGAGTTATCTAACTCCCAAACCCATGTGAACTTACCATTGTTGCCTCGGCAGAACCTACCCGGTACCTACCCTGTAACGACCTACCCTGTAGCGAGTTACCCGGGAACGGCCTACCCTGTAGCGCGCTGCCGGTGGACTTCTAAACTCTTGTTATTTATTGTAATCTGAGCGTCTTATTTTAATAAGTCAAAACTTTCAACAACGGATCTCTTGGTTCTGGCATCGATGAAGAACGCAGCGAAATGCGATACGTAATGTGAATTGCAGAATTCAGTGAATCATCGAATCTTTGAACGCAC…	2_3_2021	28
GCAGTCGAACATGTAGCTGACTCAGGTCACCTTGGTCATTTAGAGGAAGTAAAAGTCGTAACAAGGTCTCCGTTGGTGAACCAGCGGAGGGATCATTACAGAGTTATCTAACTCCCAAACCCATGTGAACTTACCATTGTTGCCTCGGCAGAACCTACCCGGTACCTACCCTGTAACGACCTACCCTGTAGCGAGTTACCCGGGAACGGCCTACCCTGTAGCGCGCTGCCGGTGGACTTCTAAACTCTTGTTATTTATTGTAATCTGAGCGTCTTATTTTAATAAGTCAAAACTTTCAACAACGGATCTCTTGGTTCTGGCATCGATGAAGAACGCAGCGAAATGCGATACGTAATGTGAATTGCAGAATTCAGTGAATCATCGAATCTTTGAACGCAC…	2_4_2021	11
GCAGTCGAACATGTAGCTGACTCAGGTCACCTTGGTCATTTAGAGGAAGTAAAAGTCGTAACAAGGTCTCCGTTGGTGAACCAGCGGAGGGATCATTACAGAGTTATCTAACTCCCAAACCCATGTGAACTTACCATTGTTGCCTCGGCAGAACCTACCCGGTACCTACCCTGTAACGACCTACCCTGTAGCGAGTTACCCGGGAACGGCCTACCCTGTAGCGCGCTGCCGGTGGACTTCTAAACTCTTGTTATTTATTGTAATCTGAGCGTCTTATTTTAATAAGTCAAAACTTTCAACAACGGATCTCTTGGTTCTGGCATCGATGAAGAACGCAGCGAAATGCGATACGTAATGTGAATTGCAGAATTCAGTGAATCATCGAATCTTTGAACGCAC…	2_7_2021	20
GCAGTCGAACATGTAGCTGACTCAGGTCACCTTGGTCATTTAGAGGAAGTAAAAGTCGTAACAAGGTCTCCGTTGGTGAACCAGCGGAGGGATCATTACAGAGTTATCTAACTCCCAAACCCATGTGAACTTACCATTGTTGCCTCGGCAGAACCTACCCGGTACCTACCCTGTAACGACCTACCCTGTAGCGAGTTACCCGGGAACGGCCTACCCTGTAGCGCGCTGCCGGTGGACTTCTAAACTCTTGTTATTTATTGTAATCTGAGCGTCTTATTTTAATAAGTCAAAACTTTCAACAACGGATCTCTTGGTTCTGGCATCGATGAAGAACGCAGCGAAATGCGATACGTAATGTGAATTGCAGAATTCAGTGAATCATCGAATCTTTGAACGCAC…	2_8_2021	13
GCAGTCGAACATGTAGCTGACTCAGGTCACCTTGGTCATTTAGAGGAAGTAAAAGTCGTAACAAGGTCTCCGTTGGTGAACCAGCGGAGGGATCATTACAGAGTTATCTAACTCCCAAACCCATGTGAACTTACCATTGTTGCCTCGGCAGAACCTACCCGGTACCTACCCTGTAACGACCTACCCTGTAGCGAGTTACCCGGGAACGGCCTACCCTGTAGCGCGCTGCCGGTGGACTTCTAAACTCTTGTTATTTATTGTAATCTGAGCGTCTTATTTTAATAAGTCAAAACTTTCAACAACGGATCTCTTGGTTCTGGCATCGATGAAGAACGCAGCGAAATGCGATACGTAATGTGAATTGCAGAATTCAGTGAATCATCGAATCTTTGAACGCAC…	2_9_2021	10
GCAGTCGAACATGTAGCTGACTCAGGTCACCTTGGTCATTTAGAGGAAGTAAAAGTCGTAACAAGGTCTCCGTTGGTGAACCAGCGGAGGGATCATTACAGAGTTATCTAACTCCCAAACCCATGTGAACTTACCATTGTTGCCTCGGCAGAACCTACCCGGTACCTACCCTGTAACGACCTACCCTGTAGCGAGTTACCCGGGAACGGCCTACCCTGTAGCGCGCTGCCGGTGGACTTCTAAACTCTTGTTATTTATTGTAATCTGAGCGTCTTATTTTAATAAGTCAAAACTTTCAACAACGGATCTCTTGGTTCTGGCATCGATGAAGAACGCAGCGAAATGCGATACGTAATGTGAATTGCAGAATTCAGTGAATCATCGAATCTTTGAACGCAC…	3_12_2019	4
GCAGTCGAACATGTAGCTGACTCAGGTCACCTTGGTCATTTAGAGGAAGTAAAAGTCGTAACAAGGTCTCCGTTGGTGAACCAGCGGAGGGATCATTACAGAGTTATCTAACTCCCAAACCCATGTGAACTTACCATTGTTGCCTCGGCAGAACCTACCCGGTACCTACCCTGTAACGACCTACCCTGTAGCGAGTTACCCGGGAACGGCCTACCCTGTAGCGCGCTGCCGGTGGACTTCTAAACTCTTGTTATTTATTGTAATCTGAGCGTCTTATTTTAATAAGTCAAAACTTTCAACAACGGATCTCTTGGTTCTGGCATCGATGAAGAACGCAGCGAAATGCGATACGTAATGTGAATTGCAGAATTCAGTGAATCATCGAATCTTTGAACGCAC…	3_13_2019	324
GCAGTCGAACATGTAGCTGACTCAGGTCACCTTGGTCATTTAGAGGAAGTAAAAGTCGTAACAAGGTCTCCGTTGGTGAACCAGCGGAGGGATCATTACAGAGTTATCTAACTCCCAAACCCATGTGAACTTACCATTGTTGCCTCGGCAGAACCTACCCGGTACCTACCCTGTAACGACCTACCCTGTAGCGAGTTACCCGGGAACGGCCTACCCTGTAGCGCGCTGCCGGTGGACTTCTAAACTCTTGTTATTTATTGTAATCTGAGCGTCTTATTTTAATAAGTCAAAACTTTCAACAACGGATCTCTTGGTTCTGGCATCGATGAAGAACGCAGCGAAATGCGATACGTAATGTGAATTGCAGAATTCAGTGAATCATCGAATCTTTGAACGCAC…	4_4_2019	133
GCAGTCGAACATGTAGCTGACTCAGGTCACCTTGGTCATTTAGAGGAAGTAAAAGTCGTAACAAGGTCTCCGTTGGTGAACCAGCGGAGGGATCATTACAGAGTTATCTAACTCCCAAACCCATGTGAACTTACCATTGTTGCCTCGGCAGAACCTACCCGGTACCTACCCTGTAACGACCTACCCTGTAGCGAGTTACCCGGGAACGGCCTACCCTGTAGCGCGCTGCCGGTGGACTTCTAAACTCTTGTTATTTATTGTAATCTGAGCGTCTTATTTTAATAAGTCAAAACTTTCAACAACGGATCTCTTGGTTCTGGCATCGATGAAGAACGCAGCGAAATGCGATACGTAATGTGAATTGCAGAATTCAGTGAATCATCGAATCTTTGAACGCAC…	4_5_2019	21
GCAGTCGAACATGTAGCTGACTCAGGTCACCTTGGTCATTTAGAGGAAGTAAAAGTCGTAACAAGGTCTCCGTTGGTGAACCAGCGGAGGGATCATTACAGAGTTATCTAACTCCCAAACCCATGTGAACTTACCATTGTTGCCTCGGCAGAACCTACCCGGTACCTACCCTGTAACGACCTACCCTGTAGCGAGTTACCCGGGAACGGCCTACCCTGTAGCGCGCTGCCGGTGGACTTCTAAACTCTTGTTATTTATTGTAATCTGAGCGTCTTATTTTAATAAGTCAAAACTTTCAACAACGGATCTCTTGGTTCTGGCATCGATGAAGAACGCAGCGAAATGCGATACGTAATGTGAATTGCAGAATTCAGTGAATCATCGAATCTTTGAACGCAC…	5_3_2021	326
GCAGTCGAACATGTAGCTGACTCAGGTCACCTTGGTCATTTAGAGGAAGTAAAAGTCGTAACAAGGTCTCCGTTGGTGAACCAGCGGAGGGATCATTACAGAGTTATCTAACTCCCAAACCCATGTGAACTTACCATTGTTGCCTCGGCAGAACCTACCCGGTACCTACCCTGTAACGACCTACCCTGTAGCGAGTTACCCGGGAACGGCCTACCCTGTAGCGCGCTGCCGGTGGACTTCTAAACTCTTGTTATTTATTGTAATCTGAGCGTCTTATTTTAATAAGTCAAAACTTTCAACAACGGATCTCTTGGTTCTGGCATCGATGAAGAACGCAGCGAAATGCGATACGTAATGTGAATTGCAGAATTCAGTGAATCATCGAATCTTTGAACGCAC…	6_13_2021	36
GCAGTCGAACATGTAGCTGACTCAGGTCACCTTGGTCATTTAGAGGAAGTAAAAGTCGTAACAAGGTCTCCGTTGGTGAACCAGCGGAGGGATCATTACAGAGTTATCTAACTCCCAAACCCATGTGAACTTACCATTGTTGCCTCGGCAGAACCTACCCGGTACCTACCCTGTAACGACCTACCCTGTAGCGAGTTACCCGGGAACGGCCTACCCTGTAGCGCGCTGCCGGTGGACTTCTAAACTCTTGTTATTTATTGTAATCTGAGCGTCTTATTTTAATAAGTCAAAACTTTCAACAACGGATCTCTTGGTTCTGGCATCGATGAAGAACGCAGCGAAATGCGATACGTAATGTGAATTGCAGAATTCAGTGAATCATCGAATCTTTGAACGCAC…	6_14_2021	6
GCAGTCGAACATGTAGCTGACTCAGGTCACCTTGGTCATTTAGAGGAAGTAAAAGTCGTAACAAGGTCTCCGTTGGTGAACCAGCGGAGGGATCATTACAGAGTTATCTAACTCCCAAACCCATGTGAACTTACCATTGTTGCCTCGGCAGAACCTACCCGGTACCTACCCTGTAACGACCTACCCTGTAGCGAGTTACCCGGGAACGGCCTACCCTGTAGCGCGCTGCCGGTGGACTTCTAAACTCTTGTTATTTATTGTAATCTGAGCGTCTTATTTTAATAAGTCAAAACTTTCAACAACGGATCTCTTGGTTCTGGCATCGATGAAGAACGCAGCGAAATGCGATACGTAATGTGAATTGCAGAATTCAGTGAATCATCGAATCTTTGAACGCAC…	6_3_2021	8
GCAGTCGAACATGTAGCTGACTCAGGTCACCTTGGTCATTTAGAGGAAGTAAAAGTCGTAACAAGGTCTCCGTTGGTGAACCAGCGGAGGGATCATTACAGAGTTATCTAACTCCCAAACCCATGTGAACTTACCATTGTTGCCTCGGCAGAACCTACCCGGTACCTACCCTGTAACGACCTACCCTGTAGCGAGTTACCCGGGAACGGCCTACCCTGTAGCGCGCTGCCGGTGGACTTCTAAACTCTTGTTATTTATTGTAATCTGAGCGTCTTATTTTAATAAGTCAAAACTTTCAACAACGGATCTCTTGGTTCTGGCATCGATGAAGAACGCAGCGAAATGCGATACGTAATGTGAATTGCAGAATTCAGTGAATCATCGAATCTTTGAACGCAC…	6_5_2021	15
GCAGTCGAACATGTAGCTGACTCAGGTCACCTTGGTCATTTAGAGGAAGTAAAAGTCGTAACAAGGTCTCCGTTGGTGAACCAGCGGAGGGATCATTACAGAGTTATCTAACTCCCAAACCCATGTGAACTTACCATTGTTGCCTCGGCAGAACCTACCCGGTACCTACCCTGTAACGACCTACCCTGTAGCGAGTTACCCGGGAACGGCCTACCCTGTAGCGCGCTGCCGGTGGACTTCTAAACTCTTGTTATTTATTGTAATCTGAGCGTCTTATTTTAATAAGTCAAAACTTTCAACAACGGATCTCTTGGTTCTGGCATCGATGAAGAACGCAGCGAAATGCGATACGTAATGTGAATTGCAGAATTCAGTGAATCATCGAATCTTTGAACGCAC…	6_8_2021	10
GCAGTCGAACATGTAGCTGACTCAGGTCACCTTGGTCATTTAGAGGAAGTAAAAGTCGTAACAAGGTCTCCGTTGGTGAACCAGCGGAGGGATCATTACAGAGTTATCTAACTCCCAAACCCATGTGAACTTACCATTGTTGCCTCGGCAGAACCTACCCGGTACCTACCCTGTAACGACCTACCCTGTAGCGAGTTACCCGGGAACGGCCTACCCTGTAGCGCGCTGCCGGTGGACTTCTAAACTCTTGTTATTTATTGTAATCTGAGCGTCTTATTTTAATAAGTCAAAACTTTCAACAACGGATCTCTTGGTTCTGGCATCGATGAAGAACGCAGCGAAATGCGATACGTAATGTGAATTGCAGAATTCAGTGAATCATCGAATCTTTGAACGCAC…	6_9_2021	34
GCAGTCGAACATGTAGCTGACTCAGGTCACCTTGGTCATTTAGAGGAAGTAAAAGTCGTAACAAGGTCTCCGTTGGTGAACCAGCGGAGGGATCATTACAGAGTTATCTAACTCCCAAACCCATGTGAACTTACCATTGTTGCCTCGGCAGAACCTACCCGGTACCTACCCTGTAACGACCTACCCTGTAGCGAGTTACCCGGGAACGGCCTACCCTGTAGCGCGCTGCCGGTGGACTTCTAAACTCTTGTTATTTATTGTAATCTGAGCGTCTTATTTTAATAAGTCAAAACTTTCAACAACGGATCTCTTGGTTCTGGCATCGATGAAGAACGCAGCGAAATGCGATACGTAATGTGAATTGCAGAATTCAGTGAATCATCGAATCTTTGAACGCAC…	7_11_2019	4
GCAGTCGAACATGTAGCTGACTCAGGTCACCTTGGTCATTTAGAGGAAGTAAAAGTCGTAACAAGGTCTCCGTTGGTGAACCAGCGGAGGGATCATTACAGAGTTATCTAACTCCCAAACCCATGTGAACTTACCATTGTTGCCTCGGCAGAACCTACCCGGTACCTACCCTGTAACGACCTACCCTGTAGCGAGTTACCCGGGAACGGCCTACCCTGTAGCGCGCTGCCGGTGGACTTCTAAACTCTTGTTATTTATTGTAATCTGAGCGTCTTATTTTAATAAGTCAAAACTTTCAACAACGGATCTCTTGGTTCTGGCATCGATGAAGAACGCAGCGAAATGCGATACGTAATGTGAATTGCAGAATTCAGTGAATCATCGAATCTTTGAACGCAC…	7_2_2019	3
GCAGTCGAACATGTAGCTGACTCAGGTCACCTTGGTCATTTAGAGGAAGTAAAAGTCGTAACAAGGTCTCCGTTGGTGAACCAGCGGAGGGATCATTACAGAGTTATCTAACTCCCAAACCCATGTGAACTTACCATTGTTGCCTCGGCAGAACCTACCCGGTACCTACCCTGTAACGACCTACCCTGTAGCGAGTTACCCGGGAACGGCCTACCCTGTAGCGCGCTGCCGGTGGACTTCTAAACTCTTGTTATTTATTGTAATCTGAGCGTCTTATTTTAATAAGTCAAAACTTTCAACAACGGATCTCTTGGTTCTGGCATCGATGAAGAACGCAGCGAAATGCGATACGTAATGTGAATTGCAGAATTCAGTGAATCATCGAATCTTTGAACGCAC…	8_10_2019	9
GCAGTCGAACATGTAGCTGACTCAGGTCACCTTGGTCATTTAGAGGAAGTAAAAGTCGTAACAAGGTCTCCGTTGGTGAACCAGCGGAGGGATCATTACAGAGTTATCTAACTCCCAAACCCATGTGAACTTACCATTGTTGCCTCGGCAGAACCTACCCGGTACCTACCCTGTAACGACCTACCCTGTAGCGAGTTACCCGGGAACGGCCTACCCTGTAGCGCGCTGCCGGTGGACTTCTAAACTCTTGTTATTTATTGTAATCTGAGCGTCTTATTTTAATAAGTCAAAACTTTCAACAACGGATCTCTTGGTTCTGGCATCGATGAAGAACGCAGCGAAATGCGATACGTAATGTGAATTGCAGAATTCAGTGAATCATCGAATCTTTGAACGCAC…	8_10_2021	227
GCAGTCGAACATGTAGCTGACTCAGGTCACCTTGGTCATTTAGAGGAAGTAAAAGTCGTAACAAGGTCTCCGTTGGTGAACCAGCGGAGGGATCATTACAGAGTTATCTAACTCCCAAACCCATGTGAACTTACCATTGTTGCCTCGGCAGAACCTACCCGGTACCTACCCTGTAACGACCTACCCTGTAGCGAGTTACCCGGGAACGGCCTACCCTGTAGCGCGCTGCCGGTGGACTTCTAAACTCTTGTTATTTATTGTAATCTGAGCGTCTTATTTTAATAAGTCAAAACTTTCAACAACGGATCTCTTGGTTCTGGCATCGATGAAGAACGCAGCGAAATGCGATACGTAATGTGAATTGCAGAATTCAGTGAATCATCGAATCTTTGAACGCAC…	9_13_2019	34
GCAGTCGAACATGTAGCTGACTCAGGTCACCTTGGTCATTTAGAGGAAGTAAAAGTCGTAACAAGGTCTCCGTTGGTGAACCAGCGGAGGGATCATTACAGAGTTATCTAACTCCCAAACCCATGTGAACTTACCATTGTTGCCTCGGCAGAACCTACCCGGTACCTACCCTGTAACGACCTACCCTGTAGCGAGTTACCCGGGAACGGCCTACCCTGTAGCGCGCTGCCGGTGGACTTCTAAACTCTTGTTATTTATTGTAATCTGAGCGTCTTATTTTAATAAGTCAAAACTTTCAACAACGGATCTCTTGGTTCTGGCATCGATGAAGAACGCAGCGAAATGCGATACGTAATGTGAATTGCAGAATTCAGTGAATCATCGAATCTTTGAACGCGC…	19_11_2019	4
GCAGTCGAACATGTAGCTGACTCAGGTCACCTTGGTCATTTAGAGGAAGTAAAAGTCGTAACAAGGTCTCCGTTGGTGAACCAGCGGAGGGATCATTACAGAGTTATCTAACTCCCAAACCCATGTGAACTTACCATTGTTGCCTCGGCAGAACCTACCCGGTACCTACCCTGTAACGACCTACCCTGTAGCGAGTTACCCGGGAACGGCCTACCCTGTAGCGCGCTGCCGGTGGACTTTTAAACTCTTGTTATTTATTGTAATCTGAGCGTCTTATTTTAATAAGTCAAAACTTTCAACAACGGATCTCTTGGTTCTGGCATCGATGAAGAACGCAGCGAAATGCGATACGTAATGTGAATTGCAGAATTCAGTGAATCATCGAATCTTTGAACGCAC…	7_6_2019	97
GCAGTCGAACATGTAGCTGACTCAGGTCACCTTGGTCATTTAGAGGAAGTAAAAGTCGTAACAAGGTCTCCGTTGGTGAACCAGCGGAGGGATCATTACAGAGTTATCTAACTCCCAAACCCATGTGAACTTACCTTTGTTGCCTCGGCAGTAGTTGCTGGGCGAGCCTACCCGGGAAATCCTGGGACGACTTACCCTGTAACGCCTGCCGGTGGACTACTAAACTCTTGTTATTTTTAAGTAATCTGAGCGTCTTATTTTAATAAGTCAAAACTTTCAACAACGGATCTCTTGGTTCTGGCATCGATGAAGAACGCAGCGAAATGCGATAAGTAATGTGAATTGCAGAATTCAGTGAATCATCGAATCTTTGAACGCACATTGCGCCCATTAGTATTC…	11_4_2019	9
GCAGTCGAACATGTAGCTGACTCAGGTCACCTTGGTCATTTAGAGGAAGTAAAAGTCGTAACAAGGTCTCCGTTGGTGAACCAGCGGAGGGATCATTACAGAGTTATCTAACTCCCAAACCCATGTGAACTTACCTTTGTTGCCTCGGCAGTAGTTGCTGGGCGAGCCTACCCGGGAAATCCTGGGACGACTTACCCTGTAACGCCTGCCGGTGGACTACTAAACTCTTGTTATTTTTAAGTAATCTGAGCGTCTTATTTTAATAAGTCAAAACTTTCAACAACGGATCTCTTGGTTCTGGCATCGATGAAGAACGCAGCGAAATGCGATAAGTAATGTGAATTGCAGAATTCAGTGAATCATCGAATCTTTGAACGCACATTGCGCCCATTAGTATTC…	13_4_2021	126
GCAGTCGAACATGTAGCTGACTCAGGTCACCTTGGTCATTTAGAGGAAGTAAAAGTCGTAACAAGGTCTCCGTTGGTGAACCAGCGGAGGGATCATTACAGAGTTATCTAACTCCCAAACCCATGTGAACTTACCTTTGTTGCCTCGGCAGTAGTTGCTGGGCGAGCCTACCCGGGAAATCCTGGGACGACTTACCCTGTAACGCCTGCCGGTGGACTACTAAACTCTTGTTATTTTTAAGTAATCTGAGCGTCTTATTTTAATAAGTCAAAACTTTCAACAACGGATCTCTTGGTTCTGGCATCGATGAAGAACGCAGCGAAATGCGATAAGTAATGTGAATTGCAGAATTCAGTGAATCATCGAATCTTTGAACGCACATTGCGCCCATTAGTATTC…	13_6_2019	2
GCAGTCGAACATGTAGCTGACTCAGGTCACCTTGGTCATTTAGAGGAAGTAAAAGTCGTAACAAGGTCTCCGTTGGTGAACCAGCGGAGGGATCATTACAGAGTTATCTAACTCCCAAACCCATGTGAACTTACCTTTGTTGCCTCGGCAGTAGTTGCTGGGCGAGCCTACCCGGGAAATCCTGGGACGACTTACCCTGTAACGCCTGCCGGTGGACTACTAAACTCTTGTTATTTTTAAGTAATCTGAGCGTCTTATTTTAATAAGTCAAAACTTTCAACAACGGATCTCTTGGTTCTGGCATCGATGAAGAACGCAGCGAAATGCGATAAGTAATGTGAATTGCAGAATTCAGTGAATCATCGAATCTTTGAACGCACATTGCGCCCATTAGTATTC…	18_8_2019	268
GCAGTCGAACATGTAGCTGACTCAGGTCACCTTGGTCATTTAGAGGAAGTAAAAGTCGTAACAAGGTCTCCGTTGGTGAACCAGCGGAGGGATCATTACAGAGTTATCTAACTCCCAAACCCATGTGAACTTACCTTTGTTGCCTCGGCAGTAGTTGCTGGGCGAGCCTACCCGGGAAATCCTGGGACGACTTACCCTGTAACGCCTGCCGGTGGACTACTAAACTCTTGTTATTTTTAAGTAATCTGAGCGTCTTATTTTAATAAGTCAAAACTTTCAACAACGGATCTCTTGGTTCTGGCATCGATGAAGAACGCAGCGAAATGCGATAAGTAATGTGAATTGCAGAATTCAGTGAATCATCGAATCTTTGAACGCACATTGCGCCCATTAGTATTC…	1_15_2021	6
GCAGTCGAACATGTAGCTGACTCAGGTCACCTTGGTCATTTAGAGGAAGTAAAAGTCGTAACAAGGTCTCCGTTGGTGAACCAGCGGAGGGATCATTACAGAGTTATCTAACTCCCAAACCCATGTGAACTTACCTTTGTTGCCTCGGCAGTAGTTGCTGGGCGAGCCTACCCGGGAAATCCTGGGACGACTTACCCTGTAACGCCTGCCGGTGGACTACTAAACTCTTGTTATTTTTAAGTAATCTGAGCGTCTTATTTTAATAAGTCAAAACTTTCAACAACGGATCTCTTGGTTCTGGCATCGATGAAGAACGCAGCGAAATGCGATAAGTAATGTGAATTGCAGAATTCAGTGAATCATCGAATCTTTGAACGCACATTGCGCCCATTAGTATTC…	3_4_2019	365
GCAGTCGAACATGTAGCTGACTCAGGTCACCTTGGTCATTTAGAGGAAGTAAAAGTCGTAACAAGGTCTCCGTTGGTGAACCAGCGGAGGGATCATTACAGAGTTATCTAACTCCCAAACCCATGTGAACTTATCATTGTTGCCTCGGCAGAACCTACCCGGTACCTACCCTGTAACGACCTACCCTGTAGCGAGTTACCCGGGAACGGCCTACCCTGTAGCGCGCTGCCGGTGGACTTCTAAACTCTTGTTATTTATTGTAATCTGAGCGTCTTATTTTAATAAGTCAAAACTTTCAACAACGGATCTCTTGGTTCTGGCATCGATGAAGAACGCAGCGAAATGCGATACGTAATGTGAATTGCAGAATTCAGTGAATCATCGAATCTTTGAACGCAC…	9_9_2021	15
GCAGTCGAACATGTAGCTGACTCAGGTCACCTTGGTCATTTAGAGGAAGTAAAAGTCGTAACAAGGTCTCCGTTGGTGAACCAGCGGAGGGATCATTACAGAGTTATCTAACTCCCAAATCCATGTGAACTTACCACTGTTGCCTCGGCAGATGTTGCTGGGCGAACCTACCCTGTAGCGAGCTACTCTGTAGCGACCTACCCGGGAACGGCTTACCCTGTAGCGCCTGCCGGTGGACTACTAAACTCTTGTTATTTTTAAGTAATCTGAGCGTCTTATTTTAATAAGTCAAAACTTTCAACAACGGATCTCTTGGTTCTGGCATCGATGAAGAACGCAGCGAAATGCGATAAGTAATGTGAATTGCAGAATTCAGTGAATCATCGAATCTTTGAACGC…	13_1_2021	41
GCAGTCGAACATGTAGCTGACTCAGGTCACCTTGGTCATTTAGAGGAAGTAAAAGTCGTAACAAGGTCTCCGTTGGTGAACCAGCGGAGGGATCATTACAGAGTTCTAAAAGACTCCCAAAACCACTGTGAACGTACCCGTCCAGCGTTGCCTCGGCGGGCGGCCCCTCCCTGGGGCCGCCGCCCCCCCCGGGGGGTGCCCGCCGGCGTACCATAAACAAAATTCTTCTGTATTCTAGTGGCCTCTCTGAGAAAACAAGCAAATAAGTTAAAACTTTCAACAACGGATCTCTTGGTTCTGGCATCGATGAAGAACGCAGCGAAATGCGATAAGTAATGTGAATTGCAGAATTCAGTGAATCATCGAATCTTTGAACGCACATTGCGCCCGCTAGTACTC…	2_12_2019	4
GCAGTCGAACATGTAGCTGACTCAGGTCACCTTGGTCATTTAGAGGAAGTAAAAGTCGTAACAAGGTCTCCGTTGGTGAACCAGCGGAGGGATCATTACAGAGTTCTAAAAGACTCCCAAAACCACTGTGAACGTACCCGTCCAGCGTTGCCTCGGCGGGCGGCCCCTCCCTGGGGCCGCCGCCCCCCCCGGGGGGTGCCCGCCGGCGTACCATAAACAAAATTCTTCTGTATTCTAGTGGCCTCTCTGAGAAAACAAGCAAATAAGTTAAAACTTTCAACAACGGATCTCTTGGTTCTGGCATCGATGAAGAACGCAGCGAAATGCGATAAGTAATGTGAATTGCAGAATTCAGTGAATCATCGAATCTTTGAACGCACATTGCGCCCGCTAGTACTC…	10_8_2019	6
GCAGTCGAACATGTAGCTGACTCAGGTCACCTTGGTCATTTAGAGGAAGTAAAAGTCGTAACAAGGTCTCCGTTGGTGAACCAGCGGAGGGATCATTACAGAGTTGAAAAACTCCCAAACCACTGTGAACATACCCGTAACCGTTGCTTCGGCGGGCGGCCCCAGGGAGGGGCCGCAGCCTCCATTGCGGAGGCGCCCGCCGGAGGACACCAAAACATACCTATATTTTTGTGGCCCTTCTGAGCGATAGCGCAAATAATTAAAACTTTCAACAACGGATCTCTTGGTTCTGGCATCGATGAAGAACGCAGCGAAATGCGATAAGTAATGTGAATTGCAGACTTCAGTGAATCATCGAATCTTTGAACGCACATTGCGCCCGCCAGCATTCTGGCGGGC…	14_15_2019	2
GCAGTCGAACATGTAGCTGACTCAGGTCACCTTGGTCATTTAGAGGAAGTAAAAGTCGTAACAAGGTCTCCGTTGGTGAACCAGCGGAGGGATCATTACAGAGTTGAAAAACTCCCAAACCCTATGTGAACTTACCTATATCGTTGCTTCGGCAGGCGGCCCCAGGGCGGGGCTGTAGCCTCTTCGGAGGTGCCTGCCGGAGGATTAAGACTCTATATCTACTGTATCTTCTGAGCAGACATAAAATAGTCAAAACTTTCAGCAACGGATCTCTTGGTTCTGGCATCGATGAAGAACGCAGCGAAATGCGATAAGTAATGTGAATTGCAGAATTCAGTGAATCATCGAATCTTTGAACGCACATTGCGCCCTAAAGTATTCTTTTGGGCATGCCTGTTC…	13_8_2021	5
GCAGTCGAACATGTAGCTGACTCAGGTCACCTTGGTCATTTAGAGGAAGTAAAAGTCGTAACAAGGTCTCCGTTGGTGAACCAGCGGAGGGATCATTACAGAGTTGCAAAACTCCCAAACCATTGTGAACCTACCAATCATCGTTGCTTCGGCGGGCGGCGCCGGGGGGGCATCGTCCCCCCCCAGGAGCCGACGCCCTTGCGGGCGCCCGCCGGAGGTACCTAACCCTGACCTATTGTATGGCCTCTCTGAGTCTTCTGTACTGAATAAGTCAAAACTTTCAACAACGGATCTCTTGGTTCTGGCATCGATGAAGAACGCAGCGAAATGCGATAAGTAATGTGAATTGCAGAATTCAGTGAATCATCGAATCTTTGAACGCACATTGCGCCCGCCAGC…	15_14_2021	9
GCAGTCGAACATGTAGCTGACTCAGGTCACCTTGGTCATTTAGAGGAAGTAAAAGTCGTAACAAGGTCTCCGTTGGTGAACCAGCGGAGGGATCATTACAGAGTTGCAAAACTCCCAAACCATTGTGAACGTCACCTTACCGTTGCTTCGGCGGGGGGCCCTTACTGGGCTGCGTCCGACCCTCTCGGGGGCCGGGCAACCCGCCGGAGGCGTATAAACTCTCGATATCTTATGGCATCTCTGAGTAACTTACAAAATAAGTTAAAACTTTCAACAACGGATCTCTTGGTTCTGGCATCGATGAAGAACGCAGCGAAATGCGATAAGTAATGTGAATTGCAGAATTCAGTGAATCATCGAATCTTTGAACGCACATTGCGCCCGCTAGTATTCTGGCGG…	20_13_2019	15
GCAGTCGAACATGTAGCTGACTCAGGTCACCTTGGTCATTTAGAGGAAGTAAAAGTCGTAACAAGGTCTCCGTTGGTGAACCAGCGGAGGGATCATTACAGAGTTGCAAAACTCCCACAAACCATCGCGAATCTTACCCGTACGGTTGCCTCGGCGCTGGCGGTCCGGAAAGGCCCTCGGGTCCTCCCGGATCCTCGGGTCTCCCGCTCGCGGGAGGCTGCCCGCCGGAGTGCCGAAACTAAACTCTTGATATTTTATGTCTCTCTGAGTAAACTTTTAAATAAGTCAAAACTTTCAACAACGGATCTCTTGGTTCTGGCATCGATGAAGAACGCAGCGAAATGCGATAAGTAATGTGAATTGCAGAATTCAGTGAATCATCGAATCTTTGAACGCACA…	19_5_2019	8
GCAGTCGAACATGTAGCTGACTCAGGTCACCTTGGTCATTTAGAGGAAGTAAAAGTCGTAACAAGGTCTCCGTTGGTGAACCAGCGGAGGGATCATTACAGAGTTGCAAAACTCCCACAAACCATCGCGAATCTTACCCGTACGGTTGCCTCGGCGCTGGCGGTCCGGAAAGGCCCTCGGGTCCTCCCGGATCCTCGGGTCTCCCGCTCGCGGGAGGCTGCCCGCCGGAGTGCCGAAACTAAACTCTTGATATTTTATGTCTCTCTGAGTAAACTTTTAAATAAGTCAAAACTTTCAACAACGGATCTCTTGGTTCTGGCATCGATGAAGAACGCAGCGAAATGCGATAAGTAATGTGAATTGCAGAATTCAGTGAATCATCGAATCTTTGAACGCACA…	10_3_2019	42
GCAGTCGAACATGTAGCTGACTCAGGTCACCTTGGTCATTTAGAGGAAGTAAAAGTCGTAACAAGGTCTCCGTTGGTGAACCAGCGGAGGGATCATTACAGAGTTGCAAAACTCCCACAAACCATCGCGAATCTTACCCGTACGGTTGCCTCGGCGCTGGCGGTCCGGAAAGGCCCTCGGGTCCTCCCGGATCCTCGGGTCTCCCGCTCGCGGGAGGCTGCCCGCCGGAGTGCCGAAACTAAACTCTTGATATTTTATGTCTCTCTGAGTAAACTTTTAAATAAGTCAAAACTTTCAACAACGGATCTCTTGGTTCTGGCATCGATGAAGAACGCAGCGAAATGCGATAAGTAATGTGAATTGCAGAATTCAGTGAATCATCGAATCTTTGAACGCACA…	10_5_2019	5
GCAGTCGAACATGTAGCTGACTCAGGTCACCTTGGTCATTTAGAGGAAGTAAAAGTCGTAACAAGGTCTCCGTTGGTGAACCAGCGGAGGGATCATTACAGAGTTGCAAAACTCCCACAAACCATCGCGAATCTTACCCGTACGGTTGCCTCGGCGCTGGCGGTCCGGAAAGGCCCTCGGGTCCTCCCGGATCCTCGGGTCTCCCGCTCGCGGGAGGCTGCCCGCCGGAGTGCCGAAACTAAACTCTTGATATTTTATGTCTCTCTGAGTAAACTTTTAAATAAGTCAAAACTTTCAACAACGGATCTCTTGGTTCTGGCATCGATGAAGAACGCAGCGAAATGCGATAAGTAATGTGAATTGCAGAATTCAGTGAATCATCGAATCTTTGAACGCACA…	14_4_2019	7
GCAGTCGAACATGTAGCTGACTCAGGTCACCTTGGTCATTTAGAGGAAGTAAAAGTCGTAACAAGGTCTCCGTTGGTGAACCAGCGGAGGGATCATTACAGAGTTGCAAAACTCCCACAAACCATCGCGAATCTTACCCGTACGGTTGCCTCGGCGCTGGCGGTCCGGAAAGGCCCTCGGGTCCTCCCGGATCCTCGGGTCTCCCGCTCGCGGGAGGCTGCCCGCCGGAGTGCCGAAACTAAACTCTTGATATTTTATGTCTCTCTGAGTAAACTTTTAAATAAGTCAAAACTTTCAACAACGGATCTCTTGGTTCTGGCATCGATGAAGAACGCAGCGAAATGCGATAAGTAATGTGAATTGCAGAATTCAGTGAATCATCGAATCTTTGAACGCACA…	18_2_2019	400
GCAGTCGAACATGTAGCTGACTCAGGTCACCTTGGTCATTTAGAGGAAGTAAAAGTCGTAACAAGGTCTCCGTTGGTGAACCAGCGGAGGGATCATTACAGAGTTGCAAAACTCCCACAAACCATCGCGAATCTTACCCGTACGGTTGCCTCGGCGCTGGCGGTCCGGAAAGGCCCTCGGGTCCTCCCGGATCCTCGGGTCTCCCGCTCGCGGGAGGCTGCCCGCCGGAGTGCCGAAACTAAACTCTTGATATTTTATGTCTCTCTGAGTAAACTTTTAAATAAGTCAAAACTTTCAACAACGGATCTCTTGGTTCTGGCATCGATGAAGAACGCAGCGAAATGCGATAAGTAATGTGAATTGCAGAATTCAGTGAATCATCGAATCTTTGAACGCACA…	19_11_2019	7
GCAGTCGAACATGTAGCTGACTCAGGTCACCTTGGTCATTTAGAGGAAGTAAAAGTCGTAACAAGGTCTCCGTTGGTGAACCAGCGGAGGGATCATTACAGAGTTGCAAAACTCCCACAAACCATCGCGAATCTTACCCGTACGGTTGCCTCGGCGCTGGCGGTCCGGAAAGGCCCTCGGGTCCTCCCGGATCCTCGGGTCTCCCGCTCGCGGGAGGCTGCCCGCCGGAGTGCCGAAACTAAACTCTTGATATTTTATGTCTCTCTGAGTAAACTTTTAAATAAGTCAAAACTTTCAACAACGGATCTCTTGGTTCTGGCATCGATGAAGAACGCAGCGAAATGCGATAAGTAATGTGAATTGCAGAATTCAGTGAATCATCGAATCTTTGAACGCACA…	19_7_2019	4
GCAGTCGAACATGTAGCTGACTCAGGTCACCTTGGTCATTTAGAGGAAGTAAAAGTCGTAACAAGGTCTCCGTTGGTGAACCAGCGGAGGGATCATTACAGAGTTGCAAAACTCCCACAAACCATCGCGAATCTTACCCGTACGGTTGCCTCGGCGCTGGCGGTCCGGAAAGGCCCTCGGGTCCTCCCGGATCCTCGGGTCTCCCGCTCGCGGGAGGCTGCCCGCCGGAGTGCCGAAACTAAACTCTTGATATTTTATGTCTCTCTGAGTAAACTTTTAAATAAGTCAAAACTTTCAACAACGGATCTCTTGGTTCTGGCATCGATGAAGAACGCAGCGAAATGCGATAAGTAATGTGAATTGCAGAATTCAGTGAATCATCGAATCTTTGAACGCACA…	1_12_2019	17
GCAGTCGAACATGTAGCTGACTCAGGTCACCTTGGTCATTTAGAGGAAGTAAAAGTCGTAACAAGGTCTCCGTTGGTGAACCAGCGGAGGGATCATTACAGAGTTGCAAAACTCCCACAAACCATCGCGAATCTTACCCGTACGGTTGCCTCGGCGCTGGCGGTCCGGAAAGGCCCTCGGGTCCTCCCGGATCCTCGGGTCTCCCGCTCGCGGGAGGCTGCCCGCCGGAGTGCCGAAACTAAACTCTTGATATTTTATGTCTCTCTGAGTAAACTTTTAAATAAGTCAAAACTTTCAACAACGGATCTCTTGGTTCTGGCATCGATGAAGAACGCAGCGAAATGCGATAAGTAATGTGAATTGCAGAATTCAGTGAATCATCGAATCTTTGAACGCACA…	20_11_2019	4
GCAGTCGAACATGTAGCTGACTCAGGTCACCTTGGTCATTTAGAGGAAGTAAAAGTCGTAACAAGGTCTCCGTTGGTGAACCAGCGGAGGGATCATTACAGAGTTGCAAAACTCCCACAAACCATCGCGAATCTTACCCGTACGGTTGCCTCGGCGCTGGCGGTCCGGAAAGGCCCTCGGGTCCTCCCGGATCCTCGGGTCTCCCGCTCGCGGGAGGCTGCCCGCCGGAGTGCCGAAACTAAACTCTTGATATTTTATGTCTCTCTGAGTAAACTTTTAAATAAGTCAAAACTTTCAACAACGGATCTCTTGGTTCTGGCATCGATGAAGAACGCAGCGAAATGCGATAAGTAATGTGAATTGCAGAATTCAGTGAATCATCGAATCTTTGAACGCACA…	4_15_2019	4
GCAGTCGAACATGTAGCTGACTCAGGTCACCTTGGTCATTTAGAGGAAGTAAAAGTCGTAACAAGGTCTCCGTTGGTGAACCAGCGGAGGGATCATTACAGAGTTGCAAAACTCCCACAAACCATCGCGAATCTTACCCGTACGGTTGCCTCGGCGCTGGCGGTCCGGAAGGCCCTCGGGCCCCCGGATCCTCGGGTCTCCCGCTCGCGGGAGGCTGCCCGCCGGAGTGCCGAAACCAAACTCTTGATATTTTATGTTTCTCTGAGTAAACTTTTAAATAAGTCAAAACTTTCAACAACGGATCTCTTGGTTCTGGCATCGATGAAGAACGCAGCGAAATGCGATAAGTAATGTGAATTGCAGAATTCAGTGAATCATCGAATCTTTGAACGCACATTG…	5_13_2019	6
GCAGTCGAACATGTAGCTGACTCAGGTCACCTTGGTCATTTAGAGGAAGTAAAAGTCGTAACAAGGTCTCCGTTGGTGAACCAGCGGAGGGATCATTACAGAGTTGCAAAACTCCCTAAACCATTGTGAACGTTACCTAAACCGTTGCTTCGGCGGGCGGCCCCGGGGTTATCCCCGGGCGCCCCTGGGCCCCACCGCGGGCGCCCGCCGGAGGTCACCAAACTCTTGATAATTTATGGCCTCTCTGAGTCTTCTGTACTGAATAAGTCAAAACTTTCAACAACGGATCTCTTGGTTCTGGCATCGATGAAGAACGCAGCGAAATGCGATAAGTAATGTGAATTGCAGAATTCAGTGAATCATCGAATCTTTGAACGCACATTGCGCCCGCCAGTATTC…	9_9_2021	3
GCAGTCGAACATGTAGCTGACTCAGGTCACCTTGGTCATTTAGAGGAAGTAAAAGTCGTAACAAGGTCTCCGTTGGTGAACCAGCGGAGGGATCATTACAGAGTTGCAAAACTCCCTAAACCATTGTGAACGTTACCTACACCGTTGCTTCGGCGGGCGGCCCCGGGGTTTACCCCCCGGGCGCCCCTGGGCCCCACCGCGGGCGCCCGCCGGAGGTCACCGAACTCTTGATACTTTATGGCCTCTCTGAGTCTTCTGTACTGAATAAGTCAAAACTTTCAACAACGGATCTCTTGGTTCTGGCATCGATGAAGAACGCAGCGAAATGCGATAAGTAATGTGAATTGCAGAATTCAGTGAATCATCGAATCTTTGAACGCACATTGCGCCCGCCAGTAT…	18_6_2019	13
GCAGTCGAACATGTAGCTGACTCAGGTCACCTTGGTCATTTAGAGGAAGTAAAAGTCGTAACAAGGTCTCCGTTGGTGAACCAGCGGAGGGATCATTACAGAGTTGCAAAACTCCCTAAACCATTGTGAACGTTACCTACACCGTTGCTTCGGCGGGCGGCCCCGGGGTTTACCCCCCGGGCGCCCCTGGGCCCCACCGCGGGCGCCCGCCGGAGGTCACCGAACTCTTGATACTTTATGGCCTCTCTGAGTCTTCTGTACTGAATAAGTCAAAACTTTCAACAACGGATCTCTTGGTTCTGGCATCGATGAAGAACGCAGCGAAATGCGATAAGTAATGTGAATTGCAGAATTCAGTGAATCATCGAATCTTTGAACGCACATTGCGCCCGCCAGTAT…	19_12_2019	3
GCAGTCGAACATGTAGCTGACTCAGGTCACCTTGGTCATTTAGAGGAAGTAAAAGTCGTAACAAGGTCTCCGTTGGTGAACCAGCGGAGGGATCATTACAGAGTTGCAAAACTCCCTAAACCATTGTGAACGTTACCTACACCGTTGCTTCGGCGGGCGGCCCCGGGGTTTACCCCCCGGGCGCCCCTGGGCCCCACCGCGGGCGCCCGCCGGAGGTCACCGAACTCTTGATACTTTATGGCCTCTCTGAGTCTTCTGTACTGAATAAGTCAAAACTTTCAACAACGGATCTCTTGGTTCTGGCATCGATGAAGAACGCAGCGAAATGCGATAAGTAATGTGAATTGCAGAATTCAGTGAATCATCGAATCTTTGAACGCACATTGCGCCCGCCAGTAT…	2_11_2019	6
GCAGTCGAACATGTAGCTGACTCAGGTCACCTTGGTCATTTAGAGGAAGTAAAAGTCGTAACAAGGTCTCCGTTGGTGAACCAGCGGAGGGATCATTACAGAGTTTACAACTCCCAAACCCTTATGTGAACATACCACGATGTTGCTTCGGCGGACTCGCCCCGGCGTCCGGACGGCCTAGCGCCGCCCGCGGCCCGGATCCAGGCGGCCGCCGGAGACCACCAAAACTATTTTGTATCAGCAGTTTTTTCTGAATCCGCCGCAAGGCAAAACAAATGAATCAAAACTTTCAACAACGGATCTCTTGGTTCTGGCATCGATGAAGAACGCAGCGAAATGCGATAAGTAATGTGAATTGCAGAATTCAGTGAATCATCGAATCTTTGAACGCACATTGCG…	15_11_2021	20
[truncated: 14,867 more rows]

## Sheet: Table S3
Supplementary Table S3: Taxonomic assignments per amplified sequence variant (ASV) with the corresponding read counts. N/A refer to non assigned taxonomic levels.
[truncated: 4,130 more rows]
